# Supplementary material for: Change in the plasma proteome associated with canine cognitive dysfunction syndrome (CCDS) in Thailand
Source: BMC Vet Res. 2021 Jan 29;17:60. doi: 10.1186/s12917-021-02744-w (PMC7845120; doi:10.1186/s12917-021-02744-w)
Supplement: Supplementary file 3 — Additional file 3. Protein identification from differential proteomics experiment (supplement information). [file 12917_2021_2744_MOESM3_ESM.xlsx]

## Sheet: CCDS rep1
Header	--------------------------------------------------------
Search title	Submitted from Oat CDS rep1 mammalia ncbi by Mascot Daemon on SERVER-BIOINFO
Timestamp	2019-10-24T11:15:37Z
User
Email
Report URI	http://localhost/mascot/cgi/master_results.pl?file=../data/20191024/F010083.dat
Peak list data path	C:\Program Files (x86)\Matrix Science\Mascot Daemon\mgf\1436 Oat CDS rep1 mammalia ncbi\mascot_daemon_merge.mgf
Peak list format	Mascot generic
Search type	MIS
Mascot version	2.3.02
Database	NCBInr
Fasta file	NCBInr_2015_03_01.fasta
Total sequences	61390244
Total residues	21889222377
Sequences after taxonomy filter	2987332
Number of queries	15115
Variable modifications	--------------------------------------------------------
Identifier	Name	Delta	Neutral loss(es)
1	Carbamidomethyl (C)	57.0215
2	Oxidation (M)	15.9949	0	63.9983
Search Parameters	--------------------------------------------------------
Taxonomy filter	. . . . . . . . . . . . Mammalia (mammals)
Enzyme	Trypsin
Maximum Missed Cleavages	1
Fixed modifications
Variable modifications	Carbamidomethyl (C),Oxidation (M)
Peptide Mass Tolerance	0.8
Peptide Mass Tolerance Units	Da
Fragment Mass Tolerance	0.8
Fragment Mass Tolerance Units	Da
Mass values	Monoisotopic
Instrument type	ESI-QUAD-TOF
Format parameters	--------------------------------------------------------
Significance threshold	0.05
Max. number of hits	0
Use MudPIT protein scoring	1
Ions score cut-off	0
Include same-set proteins
Include sub-set proteins	0
Include unassigned	0
Require bold red	0
Use homology threshold	0
Group protein families	0
Protein hits	--------------------------------------------------------
prot_hit_num	prot_acc	prot_desc	prot_score	prot_mass	prot_matches	prot_matches_sig	prot_sequences	prot_sequences_sig	prot_cover	prot_pi	pep_query	pep_rank	pep_isbold	pep_isunique	pep_exp_mz	pep_exp_mr	pep_exp_z	pep_calc_mr	pep_delta	pep_miss	pep_score	pep_expect	pep_res_before	pep_seq	pep_res_after	pep_var_mod	pep_var_mod_pos	pep_scan_title
1	gi|545520919	PREDICTED: serum albumin isoform X1 [Canis lupus familiaris]	10472	68562	852	270	53	33	74.5	5.51	446	1	1	0	601.364	600.357	1	600.36	-0.0024	0	6.19	2700	K	IEALR	E			Cmpd 98, AutoMSn(601.3644), 13.0 min
1	gi|545520919	PREDICTED: serum albumin isoform X1 [Canis lupus familiaris]	10472	68562	852	270	53	33	74.5	5.51	1087	1	1	0	717.445	716.437	1	716.443	-0.0059	0	28.49	21	K	VLLSSAK	E			Cmpd 102, AutoMSn(717.4446), 13.9 min
1	gi|545520919	PREDICTED: serum albumin isoform X1 [Canis lupus familiaris]	10472	68562	852	270	53	33	74.5	5.51	1088	1	1	0	717.445	716.438	1	716.443	-0.0051	0	11.85	950	K	VLLSSAK	E			Cmpd 33, AutoMSn(717.4454), 13.4 min
1	gi|545520919	PREDICTED: serum albumin isoform X1 [Canis lupus familiaris]	10472	68562	852	270	53	33	74.5	5.51	1089	1	1	0	717.446	716.439	1	716.443	-0.0042	0	33.71	6.2	K	VLLSSAK	E			Cmpd 128, AutoMSn(717.4463), 13.7 min
1	gi|545520919	PREDICTED: serum albumin isoform X1 [Canis lupus familiaris]	10472	68562	852	270	53	33	74.5	5.51	1090	1	1	0	717.446	716.439	1	716.443	-0.0041	0	31.97	9.2	K	VLLSSAK	E			Cmpd 122, AutoMSn(717.4464), 13.5 min
1	gi|545520919	PREDICTED: serum albumin isoform X1 [Canis lupus familiaris]	10472	68562	852	270	53	33	74.5	5.51	1091	1	1	0	717.447	716.439	1	716.443	-0.0037	0	28.93	19	K	VLLSSAK	E			Cmpd 125, AutoMSn(717.4468), 13.6 min
1	gi|545520919	PREDICTED: serum albumin isoform X1 [Canis lupus familiaris]	10472	68562	852	270	53	33	74.5	5.51	1092	1	1	0	717.447	716.44	1	716.443	-0.003	0	33.75	6.1	K	VLLSSAK	E			Cmpd 106, AutoMSn(717.4475), 14.0 min
1	gi|545520919	PREDICTED: serum albumin isoform X1 [Canis lupus familiaris]	10472	68562	852	270	53	33	74.5	5.51	1093	1	1	0	717.448	716.44	1	716.443	-0.0029	0	26.05	36	K	VLLSSAK	E			Cmpd 101, AutoMSn(717.4476), 13.8 min
1	gi|545520919	PREDICTED: serum albumin isoform X1 [Canis lupus familiaris]	10472	68562	852	270	53	33	74.5	5.51	1095	1	1	0	717.448	716.441	1	716.443	-0.0022	0	35.68	3.9	K	VLLSSAK	E			Cmpd 128, AutoMSn(717.4482), 13.9 min
1	gi|545520919	PREDICTED: serum albumin isoform X1 [Canis lupus familiaris]	10472	68562	852	270	53	33	74.5	5.51	1096	1	1	0	717.449	716.441	1	716.443	-0.0019	0	32.49	8.2	K	VLLSSAK	E			Cmpd 132, AutoMSn(717.4486), 14.0 min
1	gi|545520919	PREDICTED: serum albumin isoform X1 [Canis lupus familiaris]	10472	68562	852	270	53	33	74.5	5.51	1097	1	1	0	717.449	716.442	1	716.443	-0.0013	0	33.29	6.8	K	VLLSSAK	E			Cmpd 129, AutoMSn(717.4491), 13.9 min
1	gi|545520919	PREDICTED: serum albumin isoform X1 [Canis lupus familiaris]	10472	68562	852	270	53	33	74.5	5.51	1101	1	1	0	359.23	716.445	2	716.443	0.0022	0	33.08	7.2	K	VLLSSAK	E			Cmpd 131, AutoMSn(359.2300), 14.0 min
1	gi|545520919	PREDICTED: serum albumin isoform X1 [Canis lupus familiaris]	10472	68562	852	270	53	33	74.5	5.51	1103	1	1	0	359.23	716.446	2	716.443	0.0025	0	30.09	14	K	VLLSSAK	E			Cmpd 133, AutoMSn(359.2301), 14.0 min
1	gi|545520919	PREDICTED: serum albumin isoform X1 [Canis lupus familiaris]	10472	68562	852	270	53	33	74.5	5.51	1104	1	1	0	359.23	716.446	2	716.443	0.0026	0	29.21	17	K	VLLSSAK	E			Cmpd 131, AutoMSn(359.2302), 13.7 min
1	gi|545520919	PREDICTED: serum albumin isoform X1 [Canis lupus familiaris]	10472	68562	852	270	53	33	74.5	5.51	1105	1	1	0	359.231	716.446	2	716.443	0.0031	0	29.03	18	K	VLLSSAK	E			Cmpd 126, AutoMSn(359.2305), 13.6 min
1	gi|545520919	PREDICTED: serum albumin isoform X1 [Canis lupus familiaris]	10472	68562	852	270	53	33	74.5	5.51	1106	1	1	0	359.231	716.447	2	716.443	0.0034	0	43.67	0.62	K	VLLSSAK	E			Cmpd 136, AutoMSn(359.2306), 14.1 min
1	gi|545520919	PREDICTED: serum albumin isoform X1 [Canis lupus familiaris]	10472	68562	852	270	53	33	74.5	5.51	1107	1	1	0	359.231	716.448	2	716.443	0.0043	0	30.23	14	K	VLLSSAK	E			Cmpd 129, AutoMSn(359.2311), 13.7 min
1	gi|545520919	PREDICTED: serum albumin isoform X1 [Canis lupus familiaris]	10472	68562	852	270	53	33	74.5	5.51	1289	1	1	0	775.451	774.443	1	774.449	-0.0054	0	28.28	19	K	VVTDLTK	V			Cmpd 109, AutoMSn(775.4506), 14.0 min
1	gi|545520919	PREDICTED: serum albumin isoform X1 [Canis lupus familiaris]	10472	68562	852	270	53	33	74.5	5.51	1290	1	1	0	775.451	774.444	1	774.449	-0.0047	0	16.85	260	K	VVTDLTK	V			Cmpd 46, AutoMSn(775.4513), 13.7 min
1	gi|545520919	PREDICTED: serum albumin isoform X1 [Canis lupus familiaris]	10472	68562	852	270	53	33	74.5	5.51	1291	1	1	0	775.452	774.444	1	774.449	-0.0045	0	36.82	2.6	K	VVTDLTK	V			Cmpd 110, AutoMSn(775.4515), 14.1 min
1	gi|545520919	PREDICTED: serum albumin isoform X1 [Canis lupus familiaris]	10472	68562	852	270	53	33	74.5	5.51	1292	1	1	0	775.452	774.445	1	774.449	-0.004	0	45.31	0.37	K	VVTDLTK	V			Cmpd 138, AutoMSn(775.4520), 13.9 min
1	gi|545520919	PREDICTED: serum albumin isoform X1 [Canis lupus familiaris]	10472	68562	852	270	53	33	74.5	5.51	1293	1	1	0	775.452	774.445	1	774.449	-0.0036	0	37	2.5	K	VVTDLTK	V			Cmpd 113, AutoMSn(775.4524), 14.2 min
1	gi|545520919	PREDICTED: serum albumin isoform X1 [Canis lupus familiaris]	10472	68562	852	270	53	33	74.5	5.51	1294	1	1	0	775.453	774.445	1	774.449	-0.0033	0	32.03	7.9	K	VVTDLTK	V			Cmpd 135, AutoMSn(775.4527), 13.8 min
1	gi|545520919	PREDICTED: serum albumin isoform X1 [Canis lupus familiaris]	10472	68562	852	270	53	33	74.5	5.51	1295	1	1	0	775.454	774.447	1	774.449	-0.0022	0	42.44	0.72	K	VVTDLTK	V			Cmpd 142, AutoMSn(775.4538), 14.2 min
1	gi|545520919	PREDICTED: serum albumin isoform X1 [Canis lupus familiaris]	10472	68562	852	270	53	33	74.5	5.51	1296	1	1	0	775.454	774.447	1	774.449	-0.0021	0	42.52	0.71	K	VVTDLTK	V			Cmpd 135, AutoMSn(775.4539), 14.1 min
1	gi|545520919	PREDICTED: serum albumin isoform X1 [Canis lupus familiaris]	10472	68562	852	270	53	33	74.5	5.51	1297	1	1	0	775.454	774.447	1	774.449	-0.002	0	42.44	0.72	K	VVTDLTK	V			Cmpd 138, AutoMSn(775.4540), 14.1 min
1	gi|545520919	PREDICTED: serum albumin isoform X1 [Canis lupus familiaris]	10472	68562	852	270	53	33	74.5	5.51	1298	1	1	0	388.232	774.449	2	774.449	-0.0001	0	42.37	0.73	K	VVTDLTK	V			Cmpd 112, AutoMSn(388.2316), 14.1 min
1	gi|545520919	PREDICTED: serum albumin isoform X1 [Canis lupus familiaris]	10472	68562	852	270	53	33	74.5	5.51	1299	1	1	0	388.232	774.45	2	774.449	0.0012	0	26.28	30	K	VVTDLTK	V			Cmpd 139, AutoMSn(388.2323), 13.9 min
1	gi|545520919	PREDICTED: serum albumin isoform X1 [Canis lupus familiaris]	10472	68562	852	270	53	33	74.5	5.51	1300	1	1	0	388.232	774.45	2	774.449	0.0014	0	41.53	0.89	K	VVTDLTK	V			Cmpd 137, AutoMSn(388.2323), 14.1 min
1	gi|545520919	PREDICTED: serum albumin isoform X1 [Canis lupus familiaris]	10472	68562	852	270	53	33	74.5	5.51	1301	1	1	0	388.233	774.451	2	774.449	0.0018	0	41.57	0.88	K	VVTDLTK	V			Cmpd 140, AutoMSn(388.2325), 14.2 min
1	gi|545520919	PREDICTED: serum albumin isoform X1 [Canis lupus familiaris]	10472	68562	852	270	53	33	74.5	5.51	1302	1	1	0	388.233	774.451	2	774.449	0.0019	0	41.5	0.89	K	VVTDLTK	V			Cmpd 143, AutoMSn(388.2326), 14.2 min
1	gi|545520919	PREDICTED: serum albumin isoform X1 [Canis lupus familiaris]	10472	68562	852	270	53	33	74.5	5.51	1303	1	1	0	388.233	774.451	2	774.449	0.0019	0	40.53	1.1	K	VVTDLTK	V			Cmpd 141, AutoMSn(388.2326), 13.9 min
1	gi|545520919	PREDICTED: serum albumin isoform X1 [Canis lupus familiaris]	10472	68562	852	270	53	33	74.5	5.51	1304	1	1	0	775.46	774.453	1	774.449	0.0043	0	16.39	290	K	VVTDLTK	V			Cmpd 48, AutoMSn(775.4603), 13.8 min
1	gi|545520919	PREDICTED: serum albumin isoform X1 [Canis lupus familiaris]	10472	68562	852	270	53	33	74.5	5.51	1305	1	1	0	388.234	774.453	2	774.449	0.0046	0	33.41	5.8	K	VVTDLTK	V			Cmpd 144, AutoMSn(388.2339), 14.0 min
1	gi|545520919	PREDICTED: serum albumin isoform X1 [Canis lupus familiaris]	10472	68562	852	270	53	33	74.5	5.51	1489	1	1	0	823.413	822.406	1	822.412	-0.0061	0	41.91	0.55	K	EVTEFAK	A			Cmpd 134, AutoMSn(823.4135), 13.8 min
1	gi|545520919	PREDICTED: serum albumin isoform X1 [Canis lupus familiaris]	10472	68562	852	270	53	33	74.5	5.51	1490	1	1	0	823.415	822.408	1	822.412	-0.0043	0	36.47	1.9	K	EVTEFAK	A			Cmpd 114, AutoMSn(823.4153), 14.2 min
1	gi|545520919	PREDICTED: serum albumin isoform X1 [Canis lupus familiaris]	10472	68562	852	270	53	33	74.5	5.51	1491	1	1	0	823.416	822.408	1	822.412	-0.0039	0	14.28	320	K	EVTEFAK	A			Cmpd 54, AutoMSn(823.4157), 14.0 min
1	gi|545520919	PREDICTED: serum albumin isoform X1 [Canis lupus familiaris]	10472	68562	852	270	53	33	74.5	5.51	1492	1	1	0	823.416	822.409	1	822.412	-0.0037	0	49.01	0.11	K	EVTEFAK	A			Cmpd 140, AutoMSn(823.4159), 13.9 min
1	gi|545520919	PREDICTED: serum albumin isoform X1 [Canis lupus familiaris]	10472	68562	852	270	53	33	74.5	5.51	1493	1	1	0	823.416	822.409	1	822.412	-0.0037	0	48.7	0.11	K	EVTEFAK	A			Cmpd 137, AutoMSn(823.4159), 13.9 min
1	gi|545520919	PREDICTED: serum albumin isoform X1 [Canis lupus familiaris]	10472	68562	852	270	53	33	74.5	5.51	1494	1	1	0	823.417	822.409	1	822.412	-0.0031	0	44.83	0.28	K	EVTEFAK	A			Cmpd 117, AutoMSn(823.4165), 14.2 min
1	gi|545520919	PREDICTED: serum albumin isoform X1 [Canis lupus familiaris]	10472	68562	852	270	53	33	74.5	5.51	1495	1	1	0	823.417	822.409	1	822.412	-0.0029	0	39.62	0.93	K	EVTEFAK	A			Cmpd 111, AutoMSn(823.4167), 14.1 min
1	gi|545520919	PREDICTED: serum albumin isoform X1 [Canis lupus familiaris]	10472	68562	852	270	53	33	74.5	5.51	1496	1	1	0	823.417	822.41	1	822.412	-0.0025	0	40.08	0.83	K	EVTEFAK	A			Cmpd 139, AutoMSn(823.4171), 14.1 min
1	gi|545520919	PREDICTED: serum albumin isoform X1 [Canis lupus familiaris]	10472	68562	852	270	53	33	74.5	5.51	1497	1	1	0	823.417	822.41	1	822.412	-0.0023	0	40.1	0.83	K	EVTEFAK	A			Cmpd 141, AutoMSn(823.4173), 14.2 min
1	gi|545520919	PREDICTED: serum albumin isoform X1 [Canis lupus familiaris]	10472	68562	852	270	53	33	74.5	5.51	1498	1	1	0	823.418	822.411	1	822.412	-0.0017	0	40.02	0.85	K	EVTEFAK	A			Cmpd 144, AutoMSn(823.4179), 14.3 min
1	gi|545520919	PREDICTED: serum albumin isoform X1 [Canis lupus familiaris]	10472	68562	852	270	53	33	74.5	5.51	1499	1	1	0	412.213	822.412	2	822.412	0	0	23.08	42	K	EVTEFAK	A			Cmpd 142, AutoMSn(412.2134), 14.0 min
1	gi|545520919	PREDICTED: serum albumin isoform X1 [Canis lupus familiaris]	10472	68562	852	270	53	33	74.5	5.51	1500	1	1	0	412.213	822.412	2	822.412	0	0	35.28	2.5	K	EVTEFAK	A			Cmpd 150, AutoMSn(412.2134), 14.4 min
1	gi|545520919	PREDICTED: serum albumin isoform X1 [Canis lupus familiaris]	10472	68562	852	270	53	33	74.5	5.51	1501	1	1	0	412.214	822.413	2	822.412	0.0009	0	40.34	0.79	K	EVTEFAK	A			Cmpd 147, AutoMSn(412.2139), 14.3 min
1	gi|545520919	PREDICTED: serum albumin isoform X1 [Canis lupus familiaris]	10472	68562	852	270	53	33	74.5	5.51	1502	1	1	0	412.214	822.414	2	822.412	0.0021	0	40.34	0.79	K	EVTEFAK	A			Cmpd 145, AutoMSn(412.2145), 14.3 min
1	gi|545520919	PREDICTED: serum albumin isoform X1 [Canis lupus familiaris]	10472	68562	852	270	53	33	74.5	5.51	1503	1	1	0	412.215	822.415	2	822.412	0.0025	0	26.67	18	K	EVTEFAK	A			Cmpd 146, AutoMSn(412.2147), 14.1 min
1	gi|545520919	PREDICTED: serum albumin isoform X1 [Canis lupus familiaris]	10472	68562	852	270	53	33	74.5	5.51	1504	1	1	0	412.215	822.415	2	822.412	0.003	0	30.78	7.1	K	EVTEFAK	A			Cmpd 143, AutoMSn(412.2150), 14.0 min
1	gi|545520919	PREDICTED: serum albumin isoform X1 [Canis lupus familiaris]	10472	68562	852	270	53	33	74.5	5.51	1505	1	1	0	823.423	822.416	1	822.412	0.0035	0	22.01	53	K	EVTEFAK	A			Cmpd 47, AutoMSn(823.4231), 13.8 min
1	gi|545520919	PREDICTED: serum albumin isoform X1 [Canis lupus familiaris]	10472	68562	852	270	53	33	74.5	5.51	1851	3	1	0	429.755	857.496	2	857.497	-0.0014	1	34.01	4.4	K	IEALREK	V			Cmpd 43, AutoMSn(429.7551), 12.0 min
1	gi|545520919	PREDICTED: serum albumin isoform X1 [Canis lupus familiaris]	10472	68562	852	270	53	33	74.5	5.51	1855	3	1	0	429.756	857.498	2	857.497	0.0009	1	30.04	11	K	IEALREK	V			Cmpd 47, AutoMSn(429.7563), 12.1 min
1	gi|545520919	PREDICTED: serum albumin isoform X1 [Canis lupus familiaris]	10472	68562	852	270	53	33	74.5	5.51	1856	2	1	0	429.757	857.499	2	857.497	0.0014	1	32.41	6.3	K	IEALREK	V			Cmpd 50, AutoMSn(429.7565), 12.1 min
1	gi|545520919	PREDICTED: serum albumin isoform X1 [Canis lupus familiaris]	10472	68562	852	270	53	33	74.5	5.51	1857	1	1	0	429.757	857.499	2	857.497	0.0019	1	30.35	10	K	IEALREK	V			Cmpd 24, AutoMSn(429.7567), 11.9 min
1	gi|545520919	PREDICTED: serum albumin isoform X1 [Canis lupus familiaris]	10472	68562	852	270	53	33	74.5	5.51	1926	9	1	0	438.257	874.5	2	874.503	-0.0022	1	25.21	33	R	LSQRFPK	A			Cmpd 52, AutoMSn(438.2574), 12.8 min
1	gi|545520919	PREDICTED: serum albumin isoform X1 [Canis lupus familiaris]	10472	68562	852	270	53	33	74.5	5.51	1929	1	1	0	438.258	874.502	2	874.503	-0.0003	1	28.02	17	R	LSQRFPK	A			Cmpd 49, AutoMSn(438.2584), 12.7 min
1	gi|545520919	PREDICTED: serum albumin isoform X1 [Canis lupus familiaris]	10472	68562	852	270	53	33	74.5	5.51	1930	3	1	0	438.259	874.503	2	874.503	0.0006	1	26.34	26	R	LSQRFPK	A			Cmpd 73, AutoMSn(438.2588), 12.7 min
1	gi|545520919	PREDICTED: serum albumin isoform X1 [Canis lupus familiaris]	10472	68562	852	270	53	33	74.5	5.51	1932	3	1	0	438.259	874.504	2	874.503	0.0012	1	28.43	16	R	LSQRFPK	A			Cmpd 76, AutoMSn(438.2591), 12.7 min
1	gi|545520919	PREDICTED: serum albumin isoform X1 [Canis lupus familiaris]	10472	68562	852	270	53	33	74.5	5.51	1933	1	1	0	438.259	874.504	2	874.503	0.0013	1	33.78	4.6	R	LSQRFPK	A			Cmpd 79, AutoMSn(438.2592), 12.8 min
1	gi|545520919	PREDICTED: serum albumin isoform X1 [Canis lupus familiaris]	10472	68562	852	270	53	33	74.5	5.51	1934	10	1	0	438.26	874.505	2	874.503	0.0029	1	24.08	43	R	LSQRFPK	A			Cmpd 9, AutoMSn(438.2599), 12.2 min
1	gi|545520919	PREDICTED: serum albumin isoform X1 [Canis lupus familiaris]	10472	68562	852	270	53	33	74.5	5.51	1937	8	1	0	438.26	874.506	2	874.503	0.0036	1	25.42	32	R	LSQRFPK	A			Cmpd 72, AutoMSn(438.2603), 12.4 min
1	gi|545520919	PREDICTED: serum albumin isoform X1 [Canis lupus familiaris]	10472	68562	852	270	53	33	74.5	5.51	1951	1	1	0	880.436	879.429	1	879.434	-0.0048	0	48.84	0.13	K	ADFAEISK	V			Cmpd 223, AutoMSn(880.4363), 15.8 min
1	gi|545520919	PREDICTED: serum albumin isoform X1 [Canis lupus familiaris]	10472	68562	852	270	53	33	74.5	5.51	1952	1	1	0	880.437	879.43	1	879.434	-0.0042	0	45.93	0.25	K	ADFAEISK	V			Cmpd 212, AutoMSn(880.4369), 16.4 min
1	gi|545520919	PREDICTED: serum albumin isoform X1 [Canis lupus familiaris]	10472	68562	852	270	53	33	74.5	5.51	1953	1	1	0	880.437	879.43	1	879.434	-0.0036	0	49.29	0.11	K	ADFAEISK	V			Cmpd 232, AutoMSn(880.4374), 16.2 min
1	gi|545520919	PREDICTED: serum albumin isoform X1 [Canis lupus familiaris]	10472	68562	852	270	53	33	74.5	5.51	1955	1	1	0	880.438	879.43	1	879.434	-0.0034	0	49.17	0.12	K	ADFAEISK	V			Cmpd 227, AutoMSn(880.4376), 15.9 min
1	gi|545520919	PREDICTED: serum albumin isoform X1 [Canis lupus familiaris]	10472	68562	852	270	53	33	74.5	5.51	1956	1	1	0	880.438	879.431	1	879.434	-0.0032	0	47.65	0.17	K	ADFAEISK	V			Cmpd 209, AutoMSn(880.4379), 16.3 min
1	gi|545520919	PREDICTED: serum albumin isoform X1 [Canis lupus familiaris]	10472	68562	852	270	53	33	74.5	5.51	1957	1	1	0	880.438	879.431	1	879.434	-0.003	0	49.4	0.11	K	ADFAEISK	V			Cmpd 234, AutoMSn(880.4380), 16.3 min
1	gi|545520919	PREDICTED: serum albumin isoform X1 [Canis lupus familiaris]	10472	68562	852	270	53	33	74.5	5.51	1958	1	1	0	880.438	879.431	1	879.434	-0.003	0	25.15	29	K	ADFAEISK	V			Cmpd 130, AutoMSn(880.4380), 15.9 min
1	gi|545520919	PREDICTED: serum albumin isoform X1 [Canis lupus familiaris]	10472	68562	852	270	53	33	74.5	5.51	1959	1	1	0	880.438	879.431	1	879.434	-0.0027	0	48.98	0.12	K	ADFAEISK	V			Cmpd 224, AutoMSn(880.4383), 15.8 min
1	gi|545520919	PREDICTED: serum albumin isoform X1 [Canis lupus familiaris]	10472	68562	852	270	53	33	74.5	5.51	1961	1	1	0	880.439	879.432	1	879.434	-0.0022	0	49.42	0.11	K	ADFAEISK	V			Cmpd 237, AutoMSn(880.4388), 16.4 min
1	gi|545520919	PREDICTED: serum albumin isoform X1 [Canis lupus familiaris]	10472	68562	852	270	53	33	74.5	5.51	1962	2	1	0	880.439	879.432	1	879.434	-0.0022	0	26.67	21	K	ADFAEISK	V			Cmpd 228, AutoMSn(880.4389), 15.9 min
1	gi|545520919	PREDICTED: serum albumin isoform X1 [Canis lupus familiaris]	10472	68562	852	270	53	33	74.5	5.51	1963	1	1	0	880.439	879.432	1	879.434	-0.0021	0	45.22	0.29	K	ADFAEISK	V			Cmpd 215, AutoMSn(880.4390), 16.4 min
1	gi|545520919	PREDICTED: serum albumin isoform X1 [Canis lupus familiaris]	10472	68562	852	270	53	33	74.5	5.51	1964	1	1	0	880.44	879.433	1	879.434	-0.0008	0	29.8	10	K	ADFAEISK	V			Cmpd 226, AutoMSn(880.4403), 15.8 min
1	gi|545520919	PREDICTED: serum albumin isoform X1 [Canis lupus familiaris]	10472	68562	852	270	53	33	74.5	5.51	1965	1	1	0	880.44	879.433	1	879.434	-0.0007	0	24.51	34	K	ADFAEISK	V			Cmpd 126, AutoMSn(880.4403), 15.8 min
1	gi|545520919	PREDICTED: serum albumin isoform X1 [Canis lupus familiaris]	10472	68562	852	270	53	33	74.5	5.51	1966	1	1	0	440.724	879.433	2	879.434	-0.0004	0	35.85	2.5	K	ADFAEISK	V			Cmpd 210, AutoMSn(440.7240), 16.3 min
1	gi|545520919	PREDICTED: serum albumin isoform X1 [Canis lupus familiaris]	10472	68562	852	270	53	33	74.5	5.51	1967	1	1	0	440.724	879.434	2	879.434	-0.0001	0	31.24	7.2	K	ADFAEISK	V			Cmpd 236, AutoMSn(440.7241), 16.3 min
1	gi|545520919	PREDICTED: serum albumin isoform X1 [Canis lupus familiaris]	10472	68562	852	270	53	33	74.5	5.51	1968	1	1	0	440.724	879.434	2	879.434	0.0006	0	30.18	9.2	K	ADFAEISK	V			Cmpd 228, AutoMSn(440.7244), 15.9 min
1	gi|545520919	PREDICTED: serum albumin isoform X1 [Canis lupus familiaris]	10472	68562	852	270	53	33	74.5	5.51	1969	1	1	0	880.442	879.435	1	879.434	0.0015	0	23.1	47	K	ADFAEISK	V			Cmpd 231, AutoMSn(880.4425), 16.0 min
1	gi|545520919	PREDICTED: serum albumin isoform X1 [Canis lupus familiaris]	10472	68562	852	270	53	33	74.5	5.51	1971	1	1	0	440.725	879.436	2	879.434	0.0024	0	31.58	6.7	K	ADFAEISK	V			Cmpd 240, AutoMSn(440.7253), 16.4 min
1	gi|545520919	PREDICTED: serum albumin isoform X1 [Canis lupus familiaris]	10472	68562	852	270	53	33	74.5	5.51	1972	1	1	0	440.725	879.436	2	879.434	0.0025	0	31.79	6.4	K	ADFAEISK	V			Cmpd 244, AutoMSn(440.7254), 16.5 min
1	gi|545520919	PREDICTED: serum albumin isoform X1 [Canis lupus familiaris]	10472	68562	852	270	53	33	74.5	5.51	1973	1	1	0	440.726	879.437	2	879.434	0.0027	0	32.42	5.5	K	ADFAEISK	V			Cmpd 230, AutoMSn(440.7255), 16.0 min
1	gi|545520919	PREDICTED: serum albumin isoform X1 [Canis lupus familiaris]	10472	68562	852	270	53	33	74.5	5.51	1974	1	1	0	440.726	879.437	2	879.434	0.0029	0	29.99	9.6	K	ADFAEISK	V			Cmpd 226, AutoMSn(440.7256), 15.8 min
1	gi|545520919	PREDICTED: serum albumin isoform X1 [Canis lupus familiaris]	10472	68562	852	270	53	33	74.5	5.51	1975	1	1	0	440.726	879.437	2	879.434	0.003	0	35.72	2.6	K	ADFAEISK	V			Cmpd 213, AutoMSn(440.7257), 16.4 min
1	gi|545520919	PREDICTED: serum albumin isoform X1 [Canis lupus familiaris]	10472	68562	852	270	53	33	74.5	5.51	1976	1	1	0	440.726	879.437	2	879.434	0.0034	0	38.43	1.4	K	ADFAEISK	V			Cmpd 216, AutoMSn(440.7259), 16.4 min
1	gi|545520919	PREDICTED: serum albumin isoform X1 [Canis lupus familiaris]	10472	68562	852	270	53	33	74.5	5.51	2047	1	1	0	449.745	897.475	2	897.474	0.0004	0	34.13	3.2	R	LCVLHEK	T	Carbamidomethyl (C)	0.0100000.0	Cmpd 115, AutoMSn(449.7446), 13.6 min
1	gi|545520919	PREDICTED: serum albumin isoform X1 [Canis lupus familiaris]	10472	68562	852	270	53	33	74.5	5.51	2048	1	1	0	449.745	897.475	2	897.474	0.0007	0	40.43	0.75	R	LCVLHEK	T	Carbamidomethyl (C)	0.0100000.0	Cmpd 86, AutoMSn(449.7447), 13.5 min
1	gi|545520919	PREDICTED: serum albumin isoform X1 [Canis lupus familiaris]	10472	68562	852	270	53	33	74.5	5.51	2049	1	1	0	449.745	897.475	2	897.474	0.0011	0	33.57	3.7	R	LCVLHEK	T	Carbamidomethyl (C)	0.0100000.0	Cmpd 105, AutoMSn(449.7449), 13.1 min
1	gi|545520919	PREDICTED: serum albumin isoform X1 [Canis lupus familiaris]	10472	68562	852	270	53	33	74.5	5.51	2050	1	1	0	449.745	897.476	2	897.474	0.0014	0	34.04	3.3	R	LCVLHEK	T	Carbamidomethyl (C)	0.0100000.0	Cmpd 110, AutoMSn(449.7451), 13.5 min
1	gi|545520919	PREDICTED: serum albumin isoform X1 [Canis lupus familiaris]	10472	68562	852	270	53	33	74.5	5.51	2051	1	1	0	449.745	897.476	2	897.474	0.0015	0	33.38	3.8	R	LCVLHEK	T	Carbamidomethyl (C)	0.0100000.0	Cmpd 102, AutoMSn(449.7451), 13.1 min
1	gi|545520919	PREDICTED: serum albumin isoform X1 [Canis lupus familiaris]	10472	68562	852	270	53	33	74.5	5.51	2052	1	1	0	449.746	897.477	2	897.474	0.0024	0	32.94	4.2	R	LCVLHEK	T	Carbamidomethyl (C)	0.0100000.0	Cmpd 107, AutoMSn(449.7456), 13.2 min
1	gi|545520919	PREDICTED: serum albumin isoform X1 [Canis lupus familiaris]	10472	68562	852	270	53	33	74.5	5.51	2053	1	1	0	449.746	897.477	2	897.474	0.0029	0	34.1	3.2	R	LCVLHEK	T	Carbamidomethyl (C)	0.0100000.0	Cmpd 112, AutoMSn(449.7458), 13.5 min
1	gi|545520919	PREDICTED: serum albumin isoform X1 [Canis lupus familiaris]	10472	68562	852	270	53	33	74.5	5.51	2259	1	1	0	460.255	918.496	2	918.496	-0.0001	0	53.06	0.053	K	LCTVASLR	D	Carbamidomethyl (C)	0.01000000.0	Cmpd 256, AutoMSn(460.2551), 16.8 min
1	gi|545520919	PREDICTED: serum albumin isoform X1 [Canis lupus familiaris]	10472	68562	852	270	53	33	74.5	5.51	2260	1	1	0	460.255	918.496	2	918.496	0.0002	0	53.35	0.05	K	LCTVASLR	D	Carbamidomethyl (C)	0.01000000.0	Cmpd 253, AutoMSn(460.2552), 16.7 min
1	gi|545520919	PREDICTED: serum albumin isoform X1 [Canis lupus familiaris]	10472	68562	852	270	53	33	74.5	5.51	2288	8	1	0	926.007	925	1	925.56	-0.5595	0	9.11	2000	K	LVAAAQAALV	-			Cmpd 243, AutoMSn(926.0074), 21.8 min
1	gi|545520919	PREDICTED: serum albumin isoform X1 [Canis lupus familiaris]	10472	68562	852	270	53	33	74.5	5.51	2294	2	1	0	926.55	925.543	1	925.56	-0.0165	0	23.7	34	K	LVAAAQAALV	-			Cmpd 246, AutoMSn(926.5504), 21.8 min
1	gi|545520919	PREDICTED: serum albumin isoform X1 [Canis lupus familiaris]	10472	68562	852	270	53	33	74.5	5.51	2295	10	1	0	926.562	925.554	1	925.56	-0.0053	0	8.47	1200	K	LVAAAQAALV	-			Cmpd 120, AutoMSn(926.5616), 21.9 min
1	gi|545520919	PREDICTED: serum albumin isoform X1 [Canis lupus familiaris]	10472	68562	852	270	53	33	74.5	5.51	2296	1	1	0	926.562	925.554	1	925.56	-0.0052	0	13.39	370	K	LVAAAQAALV	-			Cmpd 352, AutoMSn(926.5618), 21.7 min
1	gi|545520919	PREDICTED: serum albumin isoform X1 [Canis lupus familiaris]	10472	68562	852	270	53	33	74.5	5.51	2297	1	1	0	926.563	925.556	1	925.56	-0.0041	0	47.36	0.15	K	LVAAAQAALV	-			Cmpd 476, AutoMSn(926.5628), 22.0 min
1	gi|545520919	PREDICTED: serum albumin isoform X1 [Canis lupus familiaris]	10472	68562	852	270	53	33	74.5	5.51	2298	1	1	0	926.563	925.556	1	925.56	-0.0038	0	27.68	14	K	LVAAAQAALV	-			Cmpd 353, AutoMSn(926.5631), 21.7 min
1	gi|545520919	PREDICTED: serum albumin isoform X1 [Canis lupus familiaris]	10472	68562	852	270	53	33	74.5	5.51	2299	1	1	0	926.563	925.556	1	925.56	-0.0035	0	47.38	0.15	K	LVAAAQAALV	-			Cmpd 491, AutoMSn(926.5634), 22.6 min
1	gi|545520919	PREDICTED: serum albumin isoform X1 [Canis lupus familiaris]	10472	68562	852	270	53	33	74.5	5.51	2300	1	1	0	926.564	925.557	1	925.56	-0.0031	0	42.14	0.5	K	LVAAAQAALV	-			Cmpd 488, AutoMSn(926.5638), 22.5 min
1	gi|545520919	PREDICTED: serum albumin isoform X1 [Canis lupus familiaris]	10472	68562	852	270	53	33	74.5	5.51	2301	1	1	0	926.564	925.557	1	925.56	-0.0025	0	44.38	0.3	K	LVAAAQAALV	-			Cmpd 483, AutoMSn(926.5645), 21.7 min
1	gi|545520919	PREDICTED: serum albumin isoform X1 [Canis lupus familiaris]	10472	68562	852	270	53	33	74.5	5.51	2303	1	1	0	926.565	925.557	1	925.56	-0.0022	0	41.23	0.62	K	LVAAAQAALV	-			Cmpd 486, AutoMSn(926.5647), 21.7 min
1	gi|545520919	PREDICTED: serum albumin isoform X1 [Canis lupus familiaris]	10472	68562	852	270	53	33	74.5	5.51	2304	1	1	0	926.565	925.558	1	925.56	-0.0021	0	41.95	0.52	K	LVAAAQAALV	-			Cmpd 485, AutoMSn(926.5648), 22.5 min
1	gi|545520919	PREDICTED: serum albumin isoform X1 [Canis lupus familiaris]	10472	68562	852	270	53	33	74.5	5.51	2305	1	1	0	926.566	925.559	1	925.56	-0.0011	0	40.61	0.71	K	LVAAAQAALV	-			Cmpd 480, AutoMSn(926.5658), 21.6 min
1	gi|545520919	PREDICTED: serum albumin isoform X1 [Canis lupus familiaris]	10472	68562	852	270	53	33	74.5	5.51	2306	1	1	0	926.566	925.559	1	925.56	-0.0006	0	47.03	0.16	K	LVAAAQAALV	-			Cmpd 506, AutoMSn(926.5663), 22.4 min
1	gi|545520919	PREDICTED: serum albumin isoform X1 [Canis lupus familiaris]	10472	68562	852	270	53	33	74.5	5.51	2307	6	1	0	926.567	925.559	1	925.56	-0.0003	0	12.58	450	K	LVAAAQAALV	-			Cmpd 119, AutoMSn(926.5666), 21.8 min
1	gi|545520919	PREDICTED: serum albumin isoform X1 [Canis lupus familiaris]	10472	68562	852	270	53	33	74.5	5.51	2308	1	1	0	926.567	925.56	1	925.56	0	0	47.21	0.16	K	LVAAAQAALV	-			Cmpd 512, AutoMSn(926.5670), 22.5 min
1	gi|545520919	PREDICTED: serum albumin isoform X1 [Canis lupus familiaris]	10472	68562	852	270	53	33	74.5	5.51	2309	1	1	0	926.567	925.56	1	925.56	0.0001	0	47.12	0.16	K	LVAAAQAALV	-			Cmpd 509, AutoMSn(926.5671), 22.5 min
1	gi|545520919	PREDICTED: serum albumin isoform X1 [Canis lupus familiaris]	10472	68562	852	270	53	33	74.5	5.51	2310	1	1	0	463.788	925.561	2	925.56	0.0009	0	29.36	9.5	K	LVAAAQAALV	-			Cmpd 490, AutoMSn(463.7875), 22.6 min
1	gi|545520919	PREDICTED: serum albumin isoform X1 [Canis lupus familiaris]	10472	68562	852	270	53	33	74.5	5.51	2312	1	1	0	463.789	925.563	2	925.56	0.0036	0	35.03	2.6	K	LVAAAQAALV	-			Cmpd 517, AutoMSn(463.7889), 22.6 min
1	gi|545520919	PREDICTED: serum albumin isoform X1 [Canis lupus familiaris]	10472	68562	852	270	53	33	74.5	5.51	2313	1	1	0	463.789	925.564	2	925.56	0.0047	0	23.64	36	K	LVAAAQAALV	-			Cmpd 511, AutoMSn(463.7895), 22.5 min
1	gi|545520919	PREDICTED: serum albumin isoform X1 [Canis lupus familiaris]	10472	68562	852	270	53	33	74.5	5.51	2314	1	1	0	463.79	925.565	2	925.56	0.0051	0	34.96	2.6	K	LVAAAQAALV	-			Cmpd 514, AutoMSn(463.7897), 22.5 min
1	gi|545520919	PREDICTED: serum albumin isoform X1 [Canis lupus familiaris]	10472	68562	852	270	53	33	74.5	5.51	2315	2	1	0	926.88	925.873	1	925.56	0.3129	0	41.18	1.3	K	LVAAAQAALV	-			Cmpd 356, AutoMSn(926.8798), 21.8 min
1	gi|545520919	PREDICTED: serum albumin isoform X1 [Canis lupus familiaris]	10472	68562	852	270	53	33	74.5	5.51	2324	1	1	0	464.249	926.482	2	926.486	-0.0036	0	40.76	0.71	K	YLYEIAR	R			Cmpd 207, AutoMSn(464.2486), 17.8 min
1	gi|545520919	PREDICTED: serum albumin isoform X1 [Canis lupus familiaris]	10472	68562	852	270	53	33	74.5	5.51	2331	1	1	0	464.249	926.483	2	926.486	-0.0028	0	41.12	0.66	K	YLYEIAR	R			Cmpd 183, AutoMSn(464.2489), 18.6 min
1	gi|545520919	PREDICTED: serum albumin isoform X1 [Canis lupus familiaris]	10472	68562	852	270	53	33	74.5	5.51	2335	1	1	0	464.25	926.486	2	926.486	0.0001	0	41.03	0.67	K	YLYEIAR	R			Cmpd 309, AutoMSn(464.2504), 17.7 min
1	gi|545520919	PREDICTED: serum albumin isoform X1 [Canis lupus familiaris]	10472	68562	852	270	53	33	74.5	5.51	2337	1	1	0	464.251	926.488	2	926.486	0.0021	0	41.26	0.64	K	YLYEIAR	R			Cmpd 333, AutoMSn(464.2514), 18.5 min
1	gi|545520919	PREDICTED: serum albumin isoform X1 [Canis lupus familiaris]	10472	68562	852	270	53	33	74.5	5.51	2338	1	1	0	464.252	926.489	2	926.486	0.0023	0	41.03	0.67	K	YLYEIAR	R			Cmpd 320, AutoMSn(464.2515), 18.0 min
1	gi|545520919	PREDICTED: serum albumin isoform X1 [Canis lupus familiaris]	10472	68562	852	270	53	33	74.5	5.51	2339	1	1	0	464.252	926.489	2	926.486	0.0025	0	41.24	0.64	K	YLYEIAR	R			Cmpd 330, AutoMSn(464.2516), 18.4 min
1	gi|545520919	PREDICTED: serum albumin isoform X1 [Canis lupus familiaris]	10472	68562	852	270	53	33	74.5	5.51	2340	1	1	0	464.252	926.489	2	926.486	0.0025	0	41.07	0.67	K	YLYEIAR	R			Cmpd 312, AutoMSn(464.2516), 17.8 min
1	gi|545520919	PREDICTED: serum albumin isoform X1 [Canis lupus familiaris]	10472	68562	852	270	53	33	74.5	5.51	2342	1	1	0	464.252	926.489	2	926.486	0.0027	0	41.24	0.64	K	YLYEIAR	R			Cmpd 328, AutoMSn(464.2517), 18.4 min
1	gi|545520919	PREDICTED: serum albumin isoform X1 [Canis lupus familiaris]	10472	68562	852	270	53	33	74.5	5.51	2344	1	1	0	464.252	926.489	2	926.486	0.0029	0	35.63	2.3	K	YLYEIAR	R			Cmpd 134, AutoMSn(464.2518), 17.9 min
1	gi|545520919	PREDICTED: serum albumin isoform X1 [Canis lupus familiaris]	10472	68562	852	270	53	33	74.5	5.51	2345	1	1	0	464.252	926.489	2	926.486	0.0032	0	41.21	0.64	K	YLYEIAR	R			Cmpd 315, AutoMSn(464.2519), 17.8 min
1	gi|545520919	PREDICTED: serum albumin isoform X1 [Canis lupus familiaris]	10472	68562	852	270	53	33	74.5	5.51	2346	1	1	0	464.252	926.49	2	926.486	0.004	0	31.28	6.3	K	YLYEIAR	R			Cmpd 210, AutoMSn(464.2524), 17.9 min
1	gi|545520919	PREDICTED: serum albumin isoform X1 [Canis lupus familiaris]	10472	68562	852	270	53	33	74.5	5.51	2347	1	1	0	464.254	926.493	2	926.486	0.0068	0	41.23	0.64	K	YLYEIAR	R			Cmpd 235, AutoMSn(464.2538), 18.6 min
1	gi|545520919	PREDICTED: serum albumin isoform X1 [Canis lupus familiaris]	10472	68562	852	270	53	33	74.5	5.51	2691	2	1	0	974.583	973.576	1	973.581	-0.0046	1	29.67	11	R	EKVLLSSAK	E			Cmpd 89, AutoMSn(974.5835), 12.8 min
1	gi|545520919	PREDICTED: serum albumin isoform X1 [Canis lupus familiaris]	10472	68562	852	270	53	33	74.5	5.51	2692	1	1	0	974.584	973.577	1	973.581	-0.0042	1	59.15	0.013	R	EKVLLSSAK	E			Cmpd 93, AutoMSn(974.5839), 13.1 min
1	gi|545520919	PREDICTED: serum albumin isoform X1 [Canis lupus familiaris]	10472	68562	852	270	53	33	74.5	5.51	2693	1	1	0	974.584	973.577	1	973.581	-0.0042	1	28.54	15	R	EKVLLSSAK	E			Cmpd 88, AutoMSn(974.5839), 12.7 min
1	gi|545520919	PREDICTED: serum albumin isoform X1 [Canis lupus familiaris]	10472	68562	852	270	53	33	74.5	5.51	2694	2	1	0	974.585	973.578	1	973.581	-0.0029	1	28.08	16	R	EKVLLSSAK	E			Cmpd 92, AutoMSn(974.5851), 12.9 min
1	gi|545520919	PREDICTED: serum albumin isoform X1 [Canis lupus familiaris]	10472	68562	852	270	53	33	74.5	5.51	2695	1	1	0	974.586	973.578	1	973.581	-0.0025	1	44.66	0.36	R	EKVLLSSAK	E			Cmpd 96, AutoMSn(974.5855), 13.2 min
1	gi|545520919	PREDICTED: serum albumin isoform X1 [Canis lupus familiaris]	10472	68562	852	270	53	33	74.5	5.51	2696	2	1	0	974.586	973.579	1	973.581	-0.0022	1	35.31	3.1	R	EKVLLSSAK	E			Cmpd 92, AutoMSn(974.5859), 13.1 min
1	gi|545520919	PREDICTED: serum albumin isoform X1 [Canis lupus familiaris]	10472	68562	852	270	53	33	74.5	5.51	2697	1	1	0	487.797	973.58	2	973.581	-0.0006	1	47.42	0.19	R	EKVLLSSAK	E			Cmpd 94, AutoMSn(487.7974), 13.1 min
1	gi|545520919	PREDICTED: serum albumin isoform X1 [Canis lupus familiaris]	10472	68562	852	270	53	33	74.5	5.51	2698	1	1	0	487.798	973.581	2	973.581	0.0004	1	30.54	9.3	R	EKVLLSSAK	E			Cmpd 90, AutoMSn(487.7979), 12.8 min
1	gi|545520919	PREDICTED: serum albumin isoform X1 [Canis lupus familiaris]	10472	68562	852	270	53	33	74.5	5.51	2699	1	1	0	487.798	973.581	2	973.581	0.0007	1	31.6	7.3	R	EKVLLSSAK	E			Cmpd 97, AutoMSn(487.7980), 13.2 min
1	gi|545520919	PREDICTED: serum albumin isoform X1 [Canis lupus familiaris]	10472	68562	852	270	53	33	74.5	5.51	2859	4	1	0	981.513	980.506	1	980.511	-0.0057	1	16.18	210	R	FKCASLQK	F	Carbamidomethyl (C)	0.00100000.0	Cmpd 67, AutoMSn(981.5129), 12.5 min
1	gi|545520919	PREDICTED: serum albumin isoform X1 [Canis lupus familiaris]	10472	68562	852	270	53	33	74.5	5.51	2860	1	1	0	981.515	980.508	1	980.511	-0.0031	1	45.17	0.26	R	FKCASLQK	F	Carbamidomethyl (C)	0.00100000.0	Cmpd 65, AutoMSn(981.5155), 12.3 min
1	gi|545520919	PREDICTED: serum albumin isoform X1 [Canis lupus familiaris]	10472	68562	852	270	53	33	74.5	5.51	2861	1	1	0	981.516	980.508	1	980.511	-0.003	1	40.1	0.85	R	FKCASLQK	F	Carbamidomethyl (C)	0.00100000.0	Cmpd 63, AutoMSn(981.5156), 12.5 min
1	gi|545520919	PREDICTED: serum albumin isoform X1 [Canis lupus familiaris]	10472	68562	852	270	53	33	74.5	5.51	2862	1	1	0	981.516	980.508	1	980.511	-0.0029	1	39.95	0.88	R	FKCASLQK	F	Carbamidomethyl (C)	0.00100000.0	Cmpd 62, AutoMSn(981.5157), 12.2 min
1	gi|545520919	PREDICTED: serum albumin isoform X1 [Canis lupus familiaris]	10472	68562	852	270	53	33	74.5	5.51	2863	1	1	0	981.516	980.509	1	980.511	-0.0027	1	40.07	0.86	R	FKCASLQK	F	Carbamidomethyl (C)	0.00100000.0	Cmpd 60, AutoMSn(981.5159), 12.4 min
1	gi|545520919	PREDICTED: serum albumin isoform X1 [Canis lupus familiaris]	10472	68562	852	270	53	33	74.5	5.51	2864	1	1	0	981.517	980.51	1	980.511	-0.0018	1	36.48	2	R	FKCASLQK	F	Carbamidomethyl (C)	0.00100000.0	Cmpd 68, AutoMSn(981.5168), 12.3 min
1	gi|545520919	PREDICTED: serum albumin isoform X1 [Canis lupus familiaris]	10472	68562	852	270	53	33	74.5	5.51	2867	1	1	0	491.263	980.511	2	980.511	0.0002	1	38.05	1.4	R	FKCASLQK	F	Carbamidomethyl (C)	0.00100000.0	Cmpd 61, AutoMSn(491.2630), 12.4 min
1	gi|545520919	PREDICTED: serum albumin isoform X1 [Canis lupus familiaris]	10472	68562	852	270	53	33	74.5	5.51	2869	1	1	0	491.263	980.512	2	980.511	0.001	1	25.77	23	R	FKCASLQK	F	Carbamidomethyl (C)	0.00100000.0	Cmpd 64, AutoMSn(491.2634), 12.5 min
1	gi|545520919	PREDICTED: serum albumin isoform X1 [Canis lupus familiaris]	10472	68562	852	270	53	33	74.5	5.51	2871	1	1	0	491.264	980.513	2	980.511	0.0016	1	35.83	2.3	R	FKCASLQK	F	Carbamidomethyl (C)	0.00100000.0	Cmpd 66, AutoMSn(491.2638), 12.3 min
1	gi|545520919	PREDICTED: serum albumin isoform X1 [Canis lupus familiaris]	10472	68562	852	270	53	33	74.5	5.51	2872	1	1	0	491.264	980.513	2	980.511	0.0018	1	34.89	2.8	R	FKCASLQK	F	Carbamidomethyl (C)	0.00100000.0	Cmpd 63, AutoMSn(491.2638), 12.2 min
1	gi|545520919	PREDICTED: serum albumin isoform X1 [Canis lupus familiaris]	10472	68562	852	270	53	33	74.5	5.51	2879	1	1	0	982.467	981.46	1	981.466	-0.0055	0	40.39	0.75	K	EYEATLEK	C			Cmpd 155, AutoMSn(982.4672), 14.3 min
1	gi|545520919	PREDICTED: serum albumin isoform X1 [Canis lupus familiaris]	10472	68562	852	270	53	33	74.5	5.51	2881	1	1	0	982.468	981.461	1	981.466	-0.0046	0	33.83	3.4	K	EYEATLEK	C			Cmpd 150, AutoMSn(982.4681), 14.1 min
1	gi|545520919	PREDICTED: serum albumin isoform X1 [Canis lupus familiaris]	10472	68562	852	270	53	33	74.5	5.51	2882	1	1	0	982.468	981.461	1	981.466	-0.0044	0	40.6	0.71	K	EYEATLEK	C			Cmpd 153, AutoMSn(982.4684), 14.2 min
1	gi|545520919	PREDICTED: serum albumin isoform X1 [Canis lupus familiaris]	10472	68562	852	270	53	33	74.5	5.51	2883	1	1	0	982.47	981.463	1	981.466	-0.0025	0	42.98	0.41	K	EYEATLEK	C			Cmpd 156, AutoMSn(982.4702), 14.5 min
1	gi|545520919	PREDICTED: serum albumin isoform X1 [Canis lupus familiaris]	10472	68562	852	270	53	33	74.5	5.51	2884	1	1	0	982.471	981.463	1	981.466	-0.0022	0	45.77	0.22	K	EYEATLEK	C			Cmpd 153, AutoMSn(982.4705), 14.5 min
1	gi|545520919	PREDICTED: serum albumin isoform X1 [Canis lupus familiaris]	10472	68562	852	270	53	33	74.5	5.51	2885	1	1	0	491.739	981.464	2	981.466	-0.0017	0	34.26	3.1	K	EYEATLEK	C			Cmpd 151, AutoMSn(491.7391), 14.2 min
1	gi|545520919	PREDICTED: serum albumin isoform X1 [Canis lupus familiaris]	10472	68562	852	270	53	33	74.5	5.51	2886	1	1	0	491.741	981.467	2	981.466	0.0017	0	46.5	0.18	K	EYEATLEK	C			Cmpd 157, AutoMSn(491.7408), 14.6 min
1	gi|545520919	PREDICTED: serum albumin isoform X1 [Canis lupus familiaris]	10472	68562	852	270	53	33	74.5	5.51	2887	1	1	0	491.741	981.468	2	981.466	0.0023	0	52.25	0.049	K	EYEATLEK	C			Cmpd 154, AutoMSn(491.7412), 14.5 min
1	gi|545520919	PREDICTED: serum albumin isoform X1 [Canis lupus familiaris]	10472	68562	852	270	53	33	74.5	5.51	2888	1	1	0	491.902	981.789	2	981.466	0.3236	0	36.65	3.4	K	EYEATLEK	C			Cmpd 128, AutoMSn(491.9018), 14.5 min
1	gi|545520919	PREDICTED: serum albumin isoform X1 [Canis lupus familiaris]	10472	68562	852	270	53	33	74.5	5.51	3063	1	1	0	501.8	1001.59	2	1001.59	-0.001	1	40.28	0.98	K	VLLSSAKER	F			Cmpd 54, AutoMSn(501.8002), 12.8 min
1	gi|545520919	PREDICTED: serum albumin isoform X1 [Canis lupus familiaris]	10472	68562	852	270	53	33	74.5	5.51	3064	1	1	0	501.801	1001.59	2	1001.59	0.0002	1	34.7	3.5	K	VLLSSAKER	F			Cmpd 83, AutoMSn(501.8008), 12.9 min
1	gi|545520919	PREDICTED: serum albumin isoform X1 [Canis lupus familiaris]	10472	68562	852	270	53	33	74.5	5.51	3065	1	1	0	501.801	1001.59	2	1001.59	0.0004	1	41.11	0.81	K	VLLSSAKER	F			Cmpd 80, AutoMSn(501.8010), 12.8 min
1	gi|545520919	PREDICTED: serum albumin isoform X1 [Canis lupus familiaris]	10472	68562	852	270	53	33	74.5	5.51	3066	1	1	0	501.801	1001.59	2	1001.59	0.0012	1	44.63	0.36	K	VLLSSAKER	F			Cmpd 77, AutoMSn(501.8013), 12.7 min
1	gi|545520919	PREDICTED: serum albumin isoform X1 [Canis lupus familiaris]	10472	68562	852	270	53	33	74.5	5.51	3067	1	1	0	501.802	1001.59	2	1001.59	0.0021	1	30.72	8.9	K	VLLSSAKER	F			Cmpd 79, AutoMSn(501.8018), 12.5 min
1	gi|545520919	PREDICTED: serum albumin isoform X1 [Canis lupus familiaris]	10472	68562	852	270	53	33	74.5	5.51	3166	1	1	0	1014.19	1013.19	1	1013.61	-0.4244	0	21	140	K	QTALVELLK	H			Cmpd 335, AutoMSn(1014.1950), 21.3 min
1	gi|545520919	PREDICTED: serum albumin isoform X1 [Canis lupus familiaris]	10472	68562	852	270	53	33	74.5	5.51	3176	6	1	0	1014.61	1013.6	1	1013.61	-0.0103	0	17.24	180	K	QTALVELLK	H			Cmpd 458, AutoMSn(1014.6091), 21.6 min
1	gi|545520919	PREDICTED: serum albumin isoform X1 [Canis lupus familiaris]	10472	68562	852	270	53	33	74.5	5.51	3177	1	1	0	1014.61	1013.6	1	1013.61	-0.0074	0	28	15	K	QTALVELLK	H			Cmpd 452, AutoMSn(1014.6119), 21.4 min
1	gi|545520919	PREDICTED: serum albumin isoform X1 [Canis lupus familiaris]	10472	68562	852	270	53	33	74.5	5.51	3178	1	1	0	1014.61	1013.6	1	1013.61	-0.0071	0	17.05	190	K	QTALVELLK	H			Cmpd 394, AutoMSn(1014.6122), 22.2 min
1	gi|545520919	PREDICTED: serum albumin isoform X1 [Canis lupus familiaris]	10472	68562	852	270	53	33	74.5	5.51	3179	1	1	0	1014.61	1013.61	1	1013.61	-0.0045	0	52.69	0.051	K	QTALVELLK	H			Cmpd 462, AutoMSn(1014.6148), 21.2 min
1	gi|545520919	PREDICTED: serum albumin isoform X1 [Canis lupus familiaris]	10472	68562	852	270	53	33	74.5	5.51	3180	1	1	0	1014.61	1013.61	1	1013.61	-0.0044	0	44.26	0.36	K	QTALVELLK	H			Cmpd 459, AutoMSn(1014.6149), 21.1 min
1	gi|545520919	PREDICTED: serum albumin isoform X1 [Canis lupus familiaris]	10472	68562	852	270	53	33	74.5	5.51	3181	1	1	0	1014.62	1013.61	1	1013.61	-0.004	0	56.26	0.023	K	QTALVELLK	H			Cmpd 474, AutoMSn(1014.6153), 22.2 min
1	gi|545520919	PREDICTED: serum albumin isoform X1 [Canis lupus familiaris]	10472	68562	852	270	53	33	74.5	5.51	3182	1	1	0	507.811	1013.61	2	1013.61	-0.0039	0	33.29	4.5	K	QTALVELLK	H			Cmpd 453, AutoMSn(507.8114), 21.4 min
1	gi|545520919	PREDICTED: serum albumin isoform X1 [Canis lupus familiaris]	10472	68562	852	270	53	33	74.5	5.51	3183	1	1	0	1014.62	1013.61	1	1013.61	-0.0029	0	60.04	0.0095	K	QTALVELLK	H			Cmpd 470, AutoMSn(1014.6165), 22.1 min
1	gi|545520919	PREDICTED: serum albumin isoform X1 [Canis lupus familiaris]	10472	68562	852	270	53	33	74.5	5.51	3184	1	1	0	1014.62	1013.61	1	1013.61	-0.0022	0	38.27	1.4	K	QTALVELLK	H			Cmpd 458, AutoMSn(1014.6171), 21.1 min
1	gi|545520919	PREDICTED: serum albumin isoform X1 [Canis lupus familiaris]	10472	68562	852	270	53	33	74.5	5.51	3185	1	1	0	1014.62	1013.61	1	1013.61	-0.002	0	17.42	170	K	QTALVELLK	H			Cmpd 338, AutoMSn(1014.6173), 21.3 min
1	gi|545520919	PREDICTED: serum albumin isoform X1 [Canis lupus familiaris]	10472	68562	852	270	53	33	74.5	5.51	3186	1	1	0	1014.62	1013.61	1	1013.61	-0.0015	0	52.6	0.053	K	QTALVELLK	H			Cmpd 491, AutoMSn(1014.6178), 22.1 min
1	gi|545520919	PREDICTED: serum albumin isoform X1 [Canis lupus familiaris]	10472	68562	852	270	53	33	74.5	5.51	3187	1	1	0	1014.62	1013.61	1	1013.61	-0.001	0	52.76	0.051	K	QTALVELLK	H			Cmpd 494, AutoMSn(1014.6183), 22.1 min
1	gi|545520919	PREDICTED: serum albumin isoform X1 [Canis lupus familiaris]	10472	68562	852	270	53	33	74.5	5.51	3189	1	1	0	1014.62	1013.61	1	1013.61	0.0001	0	52.76	0.051	K	QTALVELLK	H			Cmpd 497, AutoMSn(1014.6195), 22.2 min
1	gi|545520919	PREDICTED: serum albumin isoform X1 [Canis lupus familiaris]	10472	68562	852	270	53	33	74.5	5.51	3190	1	1	0	507.814	1013.61	2	1013.61	0.001	0	23.32	45	K	QTALVELLK	H			Cmpd 399, AutoMSn(507.8138), 22.3 min
1	gi|545520919	PREDICTED: serum albumin isoform X1 [Canis lupus familiaris]	10472	68562	852	270	53	33	74.5	5.51	3191	1	1	0	507.814	1013.61	2	1013.61	0.0013	0	45.55	0.27	K	QTALVELLK	H			Cmpd 471, AutoMSn(507.8140), 22.2 min
1	gi|545520919	PREDICTED: serum albumin isoform X1 [Canis lupus familiaris]	10472	68562	852	270	53	33	74.5	5.51	3192	1	1	0	507.814	1013.61	2	1013.61	0.0013	0	45.19	0.29	K	QTALVELLK	H			Cmpd 475, AutoMSn(507.8140), 22.2 min
1	gi|545520919	PREDICTED: serum albumin isoform X1 [Canis lupus familiaris]	10472	68562	852	270	53	33	74.5	5.51	3193	1	1	0	507.814	1013.61	2	1013.61	0.0014	0	34.67	3.3	K	QTALVELLK	H			Cmpd 454, AutoMSn(507.8140), 21.5 min
1	gi|545520919	PREDICTED: serum albumin isoform X1 [Canis lupus familiaris]	10472	68562	852	270	53	33	74.5	5.51	3194	1	1	0	507.814	1013.61	2	1013.61	0.0017	0	45.44	0.27	K	QTALVELLK	H			Cmpd 465, AutoMSn(507.8142), 21.3 min
1	gi|545520919	PREDICTED: serum albumin isoform X1 [Canis lupus familiaris]	10472	68562	852	270	53	33	74.5	5.51	3195	1	1	0	507.814	1013.61	2	1013.61	0.0021	0	50.31	0.089	K	QTALVELLK	H			Cmpd 334, AutoMSn(507.8144), 21.3 min
1	gi|545520919	PREDICTED: serum albumin isoform X1 [Canis lupus familiaris]	10472	68562	852	270	53	33	74.5	5.51	3196	1	1	0	507.814	1013.61	2	1013.61	0.0022	0	45.24	0.29	K	QTALVELLK	H			Cmpd 463, AutoMSn(507.8144), 21.2 min
1	gi|545520919	PREDICTED: serum albumin isoform X1 [Canis lupus familiaris]	10472	68562	852	270	53	33	74.5	5.51	3197	1	1	0	507.814	1013.61	2	1013.61	0.0022	0	63.7	0.0041	K	QTALVELLK	H			Cmpd 460, AutoMSn(507.8144), 21.1 min
1	gi|545520919	PREDICTED: serum albumin isoform X1 [Canis lupus familiaris]	10472	68562	852	270	53	33	74.5	5.51	3199	1	1	0	507.815	1013.62	2	1013.61	0.0033	0	64.36	0.0035	K	QTALVELLK	H			Cmpd 492, AutoMSn(507.8150), 22.1 min
1	gi|545520919	PREDICTED: serum albumin isoform X1 [Canis lupus familiaris]	10472	68562	852	270	53	33	74.5	5.51	3200	1	1	0	507.815	1013.62	2	1013.61	0.0037	0	45.75	0.26	K	QTALVELLK	H			Cmpd 495, AutoMSn(507.8152), 22.1 min
1	gi|545520919	PREDICTED: serum albumin isoform X1 [Canis lupus familiaris]	10472	68562	852	270	53	33	74.5	5.51	3203	1	1	0	507.815	1013.62	2	1013.61	0.0041	0	21.85	63	K	QTALVELLK	H			Cmpd 459, AutoMSn(507.8154), 21.6 min
1	gi|545520919	PREDICTED: serum albumin isoform X1 [Canis lupus familiaris]	10472	68562	852	270	53	33	74.5	5.51	3204	1	1	0	507.816	1013.62	2	1013.61	0.0046	0	64.31	0.0036	K	QTALVELLK	H			Cmpd 498, AutoMSn(507.8156), 22.2 min
1	gi|545520919	PREDICTED: serum albumin isoform X1 [Canis lupus familiaris]	10472	68562	852	270	53	33	74.5	5.51	3205	1	1	0	1014.62	1013.62	1	1013.61	0.0051	0	31.17	7.4	K	QTALVELLK	H			Cmpd 340, AutoMSn(1014.6244), 21.4 min
1	gi|545520919	PREDICTED: serum albumin isoform X1 [Canis lupus familiaris]	10472	68562	852	270	53	33	74.5	5.51	3206	1	1	0	507.816	1013.62	2	1013.61	0.0061	0	28.19	15	K	QTALVELLK	H			Cmpd 470, AutoMSn(507.8164), 21.4 min
1	gi|545520919	PREDICTED: serum albumin isoform X1 [Canis lupus familiaris]	10472	68562	852	270	53	33	74.5	5.51	3223	1	1	0	508.789	1015.56	2	1015.57	-0.003	1	24.6	37	K	TPVSERVTK	C			Cmpd 27, AutoMSn(508.7889), 11.6 min
1	gi|545520919	PREDICTED: serum albumin isoform X1 [Canis lupus familiaris]	10472	68562	852	270	53	33	74.5	5.51	3224	1	1	0	508.79	1015.57	2	1015.57	-0.0002	1	15.67	700	K	TPVSERVTK	C			Cmpd 8, AutoMSn(508.7903), 10.8 min
1	gi|545520919	PREDICTED: serum albumin isoform X1 [Canis lupus familiaris]	10472	68562	852	270	53	33	74.5	5.51	3225	9	1	0	508.79	1015.57	2	1015.57	0	1	16.79	220	K	TPVSERVTK	C			Cmpd 14, AutoMSn(508.7904), 11.0 min
1	gi|545520919	PREDICTED: serum albumin isoform X1 [Canis lupus familiaris]	10472	68562	852	270	53	33	74.5	5.51	3226	1	1	0	508.791	1015.57	2	1015.57	0.0009	1	22.33	63	K	TPVSERVTK	C			Cmpd 17, AutoMSn(508.7908), 11.0 min
1	gi|545520919	PREDICTED: serum albumin isoform X1 [Canis lupus familiaris]	10472	68562	852	270	53	33	74.5	5.51	3237	1	1	0	1017.54	1016.53	1	1016.53	0.0018	0	35.64	2.8	K	SLHTLFGDK	L			Cmpd 247, AutoMSn(1017.5382), 16.3 min
1	gi|545520919	PREDICTED: serum albumin isoform X1 [Canis lupus familiaris]	10472	68562	852	270	53	33	74.5	5.51	3319	1	1	0	518.291	1034.57	2	1034.57	0.001	1	51.95	0.059	R	AFKAWSVAR	L			Cmpd 243, AutoMSn(518.2909), 16.5 min
1	gi|545520919	PREDICTED: serum albumin isoform X1 [Canis lupus familiaris]	10472	68562	852	270	53	33	74.5	5.51	3320	1	1	0	518.291	1034.57	2	1034.57	0.0015	1	47.59	0.16	R	AFKAWSVAR	L			Cmpd 242, AutoMSn(518.2911), 16.4 min
1	gi|545520919	PREDICTED: serum albumin isoform X1 [Canis lupus familiaris]	10472	68562	852	270	53	33	74.5	5.51	3365	1	1	0	1040.47	1039.46	1	1039.46	-0.005	0	52.06	0.051	K	TNCELFEK	L	Carbamidomethyl (C)	0.00100000.0	Cmpd 212, AutoMSn(1040.4667), 15.5 min
1	gi|545520919	PREDICTED: serum albumin isoform X1 [Canis lupus familiaris]	10472	68562	852	270	53	33	74.5	5.51	3366	1	1	0	1040.47	1039.46	1	1039.46	-0.0045	0	34.93	2.7	K	TNCELFEK	L	Carbamidomethyl (C)	0.00100000.0	Cmpd 201, AutoMSn(1040.4672), 16.1 min
1	gi|545520919	PREDICTED: serum albumin isoform X1 [Canis lupus familiaris]	10472	68562	852	270	53	33	74.5	5.51	3367	1	1	0	1040.47	1039.46	1	1039.46	-0.0045	0	42.08	0.51	K	TNCELFEK	L	Carbamidomethyl (C)	0.00100000.0	Cmpd 205, AutoMSn(1040.4672), 16.2 min
1	gi|545520919	PREDICTED: serum albumin isoform X1 [Canis lupus familiaris]	10472	68562	852	270	53	33	74.5	5.51	3368	1	1	0	1040.47	1039.46	1	1039.46	-0.003	0	38.15	1.3	K	TNCELFEK	L	Carbamidomethyl (C)	0.00100000.0	Cmpd 206, AutoMSn(1040.4687), 15.4 min
1	gi|545520919	PREDICTED: serum albumin isoform X1 [Canis lupus familiaris]	10472	68562	852	270	53	33	74.5	5.51	3369	1	1	0	1040.47	1039.46	1	1039.46	-0.0029	0	46.79	0.17	K	TNCELFEK	L	Carbamidomethyl (C)	0.00100000.0	Cmpd 222, AutoMSn(1040.4688), 16.0 min
1	gi|545520919	PREDICTED: serum albumin isoform X1 [Canis lupus familiaris]	10472	68562	852	270	53	33	74.5	5.51	3370	1	1	0	1040.47	1039.46	1	1039.46	-0.0029	0	38.19	1.3	K	TNCELFEK	L	Carbamidomethyl (C)	0.00100000.0	Cmpd 198, AutoMSn(1040.4688), 16.0 min
1	gi|545520919	PREDICTED: serum albumin isoform X1 [Canis lupus familiaris]	10472	68562	852	270	53	33	74.5	5.51	3371	1	1	0	1040.47	1039.46	1	1039.46	-0.0029	0	38.05	1.3	K	TNCELFEK	L	Carbamidomethyl (C)	0.00100000.0	Cmpd 219, AutoMSn(1040.4688), 16.0 min
1	gi|545520919	PREDICTED: serum albumin isoform X1 [Canis lupus familiaris]	10472	68562	852	270	53	33	74.5	5.51	3372	1	1	0	1040.47	1039.46	1	1039.46	-0.0025	0	40.91	0.67	K	TNCELFEK	L	Carbamidomethyl (C)	0.00100000.0	Cmpd 209, AutoMSn(1040.4692), 15.5 min
1	gi|545520919	PREDICTED: serum albumin isoform X1 [Canis lupus familiaris]	10472	68562	852	270	53	33	74.5	5.51	3373	1	1	0	1040.47	1039.46	1	1039.46	-0.0023	0	47.06	0.16	K	TNCELFEK	L	Carbamidomethyl (C)	0.00100000.0	Cmpd 216, AutoMSn(1040.4694), 15.9 min
1	gi|545520919	PREDICTED: serum albumin isoform X1 [Canis lupus familiaris]	10472	68562	852	270	53	33	74.5	5.51	3374	1	1	0	520.739	1039.46	2	1039.46	-0.001	0	29.01	10	K	TNCELFEK	L	Carbamidomethyl (C)	0.00100000.0	Cmpd 114, AutoMSn(520.7390), 15.5 min
1	gi|545520919	PREDICTED: serum albumin isoform X1 [Canis lupus familiaris]	10472	68562	852	270	53	33	74.5	5.51	3375	1	1	0	520.739	1039.46	2	1039.46	-0.0003	0	45.41	0.24	K	TNCELFEK	L	Carbamidomethyl (C)	0.00100000.0	Cmpd 200, AutoMSn(520.7393), 16.1 min
1	gi|545520919	PREDICTED: serum albumin isoform X1 [Canis lupus familiaris]	10472	68562	852	270	53	33	74.5	5.51	3376	1	1	0	520.739	1039.46	2	1039.46	-0.0003	0	45.38	0.24	K	TNCELFEK	L	Carbamidomethyl (C)	0.00100000.0	Cmpd 223, AutoMSn(520.7394), 16.0 min
1	gi|545520919	PREDICTED: serum albumin isoform X1 [Canis lupus familiaris]	10472	68562	852	270	53	33	74.5	5.51	3377	1	1	0	520.74	1039.46	2	1039.46	0.0001	0	43.83	0.34	K	TNCELFEK	L	Carbamidomethyl (C)	0.00100000.0	Cmpd 213, AutoMSn(520.7396), 15.6 min
1	gi|545520919	PREDICTED: serum albumin isoform X1 [Canis lupus familiaris]	10472	68562	852	270	53	33	74.5	5.51	3378	1	1	0	520.74	1039.47	2	1039.46	0.0007	0	45.36	0.24	K	TNCELFEK	L	Carbamidomethyl (C)	0.00100000.0	Cmpd 197, AutoMSn(520.7398), 16.0 min
1	gi|545520919	PREDICTED: serum albumin isoform X1 [Canis lupus familiaris]	10472	68562	852	270	53	33	74.5	5.51	3379	1	1	0	520.74	1039.47	2	1039.46	0.0011	0	45.16	0.25	K	TNCELFEK	L	Carbamidomethyl (C)	0.00100000.0	Cmpd 220, AutoMSn(520.7400), 16.0 min
1	gi|545520919	PREDICTED: serum albumin isoform X1 [Canis lupus familiaris]	10472	68562	852	270	53	33	74.5	5.51	3380	1	1	0	520.74	1039.47	2	1039.46	0.0015	0	27.04	16	K	TNCELFEK	L	Carbamidomethyl (C)	0.00100000.0	Cmpd 214, AutoMSn(520.7402), 15.6 min
1	gi|545520919	PREDICTED: serum albumin isoform X1 [Canis lupus familiaris]	10472	68562	852	270	53	33	74.5	5.51	3381	1	1	0	520.74	1039.47	2	1039.46	0.0015	0	17.84	140	K	TNCELFEK	L	Carbamidomethyl (C)	0.00100000.0	Cmpd 113, AutoMSn(520.7403), 15.4 min
1	gi|545520919	PREDICTED: serum albumin isoform X1 [Canis lupus familiaris]	10472	68562	852	270	53	33	74.5	5.51	3382	1	1	0	520.74	1039.47	2	1039.46	0.0019	0	43.61	0.36	K	TNCELFEK	L	Carbamidomethyl (C)	0.00100000.0	Cmpd 207, AutoMSn(520.7404), 15.4 min
1	gi|545520919	PREDICTED: serum albumin isoform X1 [Canis lupus familiaris]	10472	68562	852	270	53	33	74.5	5.51	3383	1	1	0	520.74	1039.47	2	1039.46	0.0019	0	49.3	0.096	K	TNCELFEK	L	Carbamidomethyl (C)	0.00100000.0	Cmpd 210, AutoMSn(520.7405), 15.5 min
1	gi|545520919	PREDICTED: serum albumin isoform X1 [Canis lupus familiaris]	10472	68562	852	270	53	33	74.5	5.51	3384	1	1	0	520.741	1039.47	2	1039.46	0.003	0	40.48	0.73	K	TNCELFEK	L	Carbamidomethyl (C)	0.00100000.0	Cmpd 203, AutoMSn(520.7410), 16.2 min
1	gi|545520919	PREDICTED: serum albumin isoform X1 [Canis lupus familiaris]	10472	68562	852	270	53	33	74.5	5.51	3385	1	1	0	520.741	1039.47	2	1039.46	0.0035	0	44.82	0.27	K	TNCELFEK	L	Carbamidomethyl (C)	0.00100000.0	Cmpd 217, AutoMSn(520.7412), 15.9 min
1	gi|545520919	PREDICTED: serum albumin isoform X1 [Canis lupus familiaris]	10472	68562	852	270	53	33	74.5	5.51	3387	1	1	0	520.742	1039.47	2	1039.46	0.0057	0	20.02	82	K	TNCELFEK	L	Carbamidomethyl (C)	0.00100000.0	Cmpd 220, AutoMSn(520.7423), 15.7 min
1	gi|545520919	PREDICTED: serum albumin isoform X1 [Canis lupus familiaris]	10472	68562	852	270	53	33	74.5	5.51	3388	1	1	0	520.744	1039.47	2	1039.46	0.0095	0	50.23	0.078	K	TNCELFEK	L	Carbamidomethyl (C)	0.00100000.0	Cmpd 216, AutoMSn(520.7442), 15.6 min
1	gi|545520919	PREDICTED: serum albumin isoform X1 [Canis lupus familiaris]	10472	68562	852	270	53	33	74.5	5.51	4097	1	1	0	562.744	1123.47	2	1123.47	-0.0023	0	57	0.017	K	CCSESLVNR	R	2 Carbamidomethyl (C)	0.110000000.0	Cmpd 120, AutoMSn(562.7436), 13.5 min
1	gi|545520919	PREDICTED: serum albumin isoform X1 [Canis lupus familiaris]	10472	68562	852	270	53	33	74.5	5.51	4098	1	1	0	562.744	1123.47	2	1123.47	-0.0021	0	56.13	0.021	K	CCSESLVNR	R	2 Carbamidomethyl (C)	0.110000000.0	Cmpd 115, AutoMSn(562.7438), 13.4 min
1	gi|545520919	PREDICTED: serum albumin isoform X1 [Canis lupus familiaris]	10472	68562	852	270	53	33	74.5	5.51	4100	1	1	0	562.744	1123.47	2	1123.47	-0.0009	0	44.43	0.31	K	CCSESLVNR	R	2 Carbamidomethyl (C)	0.110000000.0	Cmpd 116, AutoMSn(562.7443), 13.4 min
1	gi|545520919	PREDICTED: serum albumin isoform X1 [Canis lupus familiaris]	10472	68562	852	270	53	33	74.5	5.51	4101	1	1	0	562.745	1123.47	2	1123.47	-0.0002	0	49.39	0.1	K	CCSESLVNR	R	2 Carbamidomethyl (C)	0.110000000.0	Cmpd 96, AutoMSn(562.7447), 13.8 min
1	gi|545520919	PREDICTED: serum albumin isoform X1 [Canis lupus familiaris]	10472	68562	852	270	53	33	74.5	5.51	4103	1	1	0	562.746	1123.48	2	1123.47	0.0017	0	54.18	0.033	K	CCSESLVNR	R	2 Carbamidomethyl (C)	0.110000000.0	Cmpd 117, AutoMSn(562.7457), 13.7 min
1	gi|545520919	PREDICTED: serum albumin isoform X1 [Canis lupus familiaris]	10472	68562	852	270	53	33	74.5	5.51	4104	1	1	0	562.746	1123.48	2	1123.47	0.0022	0	17.27	160	K	CCSESLVNR	R	2 Carbamidomethyl (C)	0.110000000.0	Cmpd 109, AutoMSn(562.7459), 13.4 min
1	gi|545520919	PREDICTED: serum albumin isoform X1 [Canis lupus familiaris]	10472	68562	852	270	53	33	74.5	5.51	4105	1	1	0	562.746	1123.48	2	1123.47	0.0027	0	47.65	0.15	K	CCSESLVNR	R	2 Carbamidomethyl (C)	0.110000000.0	Cmpd 120, AutoMSn(562.7462), 13.7 min
1	gi|545520919	PREDICTED: serum albumin isoform X1 [Canis lupus familiaris]	10472	68562	852	270	53	33	74.5	5.51	4106	1	1	0	562.746	1123.48	2	1123.47	0.0028	0	54.01	0.034	K	CCSESLVNR	R	2 Carbamidomethyl (C)	0.110000000.0	Cmpd 93, AutoMSn(562.7462), 13.7 min
1	gi|545520919	PREDICTED: serum albumin isoform X1 [Canis lupus familiaris]	10472	68562	852	270	53	33	74.5	5.51	4107	1	1	0	562.747	1123.48	2	1123.47	0.0046	0	46.7	0.18	K	CCSESLVNR	R	2 Carbamidomethyl (C)	0.110000000.0	Cmpd 90, AutoMSn(562.7471), 13.6 min
1	gi|545520919	PREDICTED: serum albumin isoform X1 [Canis lupus familiaris]	10472	68562	852	270	53	33	74.5	5.51	4108	1	1	0	562.748	1123.48	2	1123.47	0.0069	0	18.02	140	K	CCSESLVNR	R	2 Carbamidomethyl (C)	0.110000000.0	Cmpd 30, AutoMSn(562.7482), 13.3 min
1	gi|545520919	PREDICTED: serum albumin isoform X1 [Canis lupus familiaris]	10472	68562	852	270	53	33	74.5	5.51	4192	1	1	0	1135.63	1134.62	1	1134.63	-0.008	1	25.67	30	K	LAKEVTEFAK	A			Cmpd 193, AutoMSn(1135.6277), 15.1 min
1	gi|545520919	PREDICTED: serum albumin isoform X1 [Canis lupus familiaris]	10472	68562	852	270	53	33	74.5	5.51	4193	1	1	0	568.321	1134.63	2	1134.63	-0.0016	1	65.32	0.0032	K	LAKEVTEFAK	A			Cmpd 186, AutoMSn(568.3207), 15.0 min
1	gi|545520919	PREDICTED: serum albumin isoform X1 [Canis lupus familiaris]	10472	68562	852	270	53	33	74.5	5.51	4195	1	1	0	568.321	1134.63	2	1134.63	-0.0014	1	44.79	0.36	K	LAKEVTEFAK	A			Cmpd 182, AutoMSn(568.3208), 14.9 min
1	gi|545520919	PREDICTED: serum albumin isoform X1 [Canis lupus familiaris]	10472	68562	852	270	53	33	74.5	5.51	4196	1	1	0	568.322	1134.63	2	1134.63	0.0001	1	67.61	0.0019	K	LAKEVTEFAK	A			Cmpd 175, AutoMSn(568.3215), 15.5 min
1	gi|545520919	PREDICTED: serum albumin isoform X1 [Canis lupus familiaris]	10472	68562	852	270	53	33	74.5	5.51	4197	1	1	0	568.322	1134.63	2	1134.63	0.0003	1	23.37	50	K	LAKEVTEFAK	A			Cmpd 93, AutoMSn(568.3217), 14.9 min
1	gi|545520919	PREDICTED: serum albumin isoform X1 [Canis lupus familiaris]	10472	68562	852	270	53	33	74.5	5.51	4198	1	1	0	568.322	1134.63	2	1134.63	0.0006	1	59.91	0.011	K	LAKEVTEFAK	A			Cmpd 189, AutoMSn(568.3218), 15.0 min
1	gi|545520919	PREDICTED: serum albumin isoform X1 [Canis lupus familiaris]	10472	68562	852	270	53	33	74.5	5.51	4199	1	1	0	568.322	1134.63	2	1134.63	0.0012	1	64.81	0.0036	K	LAKEVTEFAK	A			Cmpd 197, AutoMSn(568.3221), 15.4 min
1	gi|545520919	PREDICTED: serum albumin isoform X1 [Canis lupus familiaris]	10472	68562	852	270	53	33	74.5	5.51	4200	1	1	0	568.322	1134.63	2	1134.63	0.0013	1	67.73	0.0018	K	LAKEVTEFAK	A			Cmpd 203, AutoMSn(568.3222), 15.6 min
1	gi|545520919	PREDICTED: serum albumin isoform X1 [Canis lupus familiaris]	10472	68562	852	270	53	33	74.5	5.51	4201	1	1	0	568.322	1134.63	2	1134.63	0.0018	1	72.38	0.00063	K	LAKEVTEFAK	A			Cmpd 199, AutoMSn(568.3224), 15.5 min
1	gi|545520919	PREDICTED: serum albumin isoform X1 [Canis lupus familiaris]	10472	68562	852	270	53	33	74.5	5.51	4228	3	1	0	571.859	1141.7	2	1141.71	-0.0044	1	11.31	770	K	KQTALVELLK	H			Cmpd 324, AutoMSn(571.8586), 18.3 min
1	gi|545520919	PREDICTED: serum albumin isoform X1 [Canis lupus familiaris]	10472	68562	852	270	53	33	74.5	5.51	4230	1	1	0	1142.71	1141.7	1	1141.71	-0.0039	1	33.63	4.5	K	KQTALVELLK	H			Cmpd 336, AutoMSn(1142.7104), 19.1 min
1	gi|545520919	PREDICTED: serum albumin isoform X1 [Canis lupus familiaris]	10472	68562	852	270	53	33	74.5	5.51	4233	2	1	0	571.859	1141.7	2	1141.71	-0.0029	1	18.15	160	K	KQTALVELLK	H			Cmpd 219, AutoMSn(571.8593), 18.1 min
1	gi|545520919	PREDICTED: serum albumin isoform X1 [Canis lupus familiaris]	10472	68562	852	270	53	33	74.5	5.51	4235	1	1	0	571.86	1141.71	2	1141.71	-0.0018	1	60.96	0.0083	K	KQTALVELLK	H			Cmpd 332, AutoMSn(571.8599), 19.1 min
1	gi|545520919	PREDICTED: serum albumin isoform X1 [Canis lupus familiaris]	10472	68562	852	270	53	33	74.5	5.51	4238	2	1	0	571.86	1141.71	2	1141.71	-0.0014	1	14.41	380	K	KQTALVELLK	H			Cmpd 322, AutoMSn(571.8601), 18.3 min
1	gi|545520919	PREDICTED: serum albumin isoform X1 [Canis lupus familiaris]	10472	68562	852	270	53	33	74.5	5.51	4239	5	1	0	571.86	1141.71	2	1141.71	-0.001	1	13.92	420	K	KQTALVELLK	H			Cmpd 326, AutoMSn(571.8603), 18.4 min
1	gi|545520919	PREDICTED: serum albumin isoform X1 [Canis lupus familiaris]	10472	68562	852	270	53	33	74.5	5.51	4240	1	1	0	571.861	1141.71	2	1141.71	-0.0001	1	57.47	0.019	K	KQTALVELLK	H			Cmpd 225, AutoMSn(571.8607), 18.2 min
1	gi|545520919	PREDICTED: serum albumin isoform X1 [Canis lupus familiaris]	10472	68562	852	270	53	33	74.5	5.51	4241	1	1	0	571.861	1141.71	2	1141.71	0.0002	1	68.84	0.0014	K	KQTALVELLK	H			Cmpd 335, AutoMSn(571.8609), 19.1 min
1	gi|545520919	PREDICTED: serum albumin isoform X1 [Canis lupus familiaris]	10472	68562	852	270	53	33	74.5	5.51	4242	1	1	0	571.861	1141.71	2	1141.71	0.0003	1	30.1	10	K	KQTALVELLK	H			Cmpd 222, AutoMSn(571.8609), 18.2 min
1	gi|545520919	PREDICTED: serum albumin isoform X1 [Canis lupus familiaris]	10472	68562	852	270	53	33	74.5	5.51	4243	1	1	0	571.861	1141.71	2	1141.71	0.0011	1	77.99	0.00017	K	KQTALVELLK	H			Cmpd 350, AutoMSn(571.8613), 18.9 min
1	gi|545520919	PREDICTED: serum albumin isoform X1 [Canis lupus familiaris]	10472	68562	852	270	53	33	74.5	5.51	4244	1	1	0	571.862	1141.71	2	1141.71	0.0017	1	79.51	0.00012	K	KQTALVELLK	H			Cmpd 356, AutoMSn(571.8616), 19.0 min
1	gi|545520919	PREDICTED: serum albumin isoform X1 [Canis lupus familiaris]	10472	68562	852	270	53	33	74.5	5.51	4245	1	1	0	571.862	1141.71	2	1141.71	0.002	1	77.85	0.00017	K	KQTALVELLK	H			Cmpd 323, AutoMSn(571.8618), 18.0 min
1	gi|545520919	PREDICTED: serum albumin isoform X1 [Canis lupus familiaris]	10472	68562	852	270	53	33	74.5	5.51	4246	1	1	0	571.862	1141.71	2	1141.71	0.0021	1	79.54	0.00012	K	KQTALVELLK	H			Cmpd 353, AutoMSn(571.8618), 19.0 min
1	gi|545520919	PREDICTED: serum albumin isoform X1 [Canis lupus familiaris]	10472	68562	852	270	53	33	74.5	5.51	4247	1	1	0	571.862	1141.71	2	1141.71	0.0024	1	63.01	0.0052	K	KQTALVELLK	H			Cmpd 320, AutoMSn(571.8620), 18.0 min
1	gi|545520919	PREDICTED: serum albumin isoform X1 [Canis lupus familiaris]	10472	68562	852	270	53	33	74.5	5.51	4248	1	1	0	571.862	1141.71	2	1141.71	0.0025	1	35.29	3.1	K	KQTALVELLK	H			Cmpd 335, AutoMSn(571.8620), 18.4 min
1	gi|545520919	PREDICTED: serum albumin isoform X1 [Canis lupus familiaris]	10472	68562	852	270	53	33	74.5	5.51	4249	1	1	0	571.862	1141.71	2	1141.71	0.0034	1	77.98	0.00017	K	KQTALVELLK	H			Cmpd 326, AutoMSn(571.8625), 18.1 min
1	gi|545520919	PREDICTED: serum albumin isoform X1 [Canis lupus familiaris]	10472	68562	852	270	53	33	74.5	5.51	4250	1	1	0	571.863	1141.71	2	1141.71	0.0041	1	29.56	12	K	KQTALVELLK	H			Cmpd 97, AutoMSn(571.8628), 18.2 min
1	gi|545520919	PREDICTED: serum albumin isoform X1 [Canis lupus familiaris]	10472	68562	852	270	53	33	74.5	5.51	4741	1	1	0	602.308	1202.6	2	1202.6	-0.0027	1	58.43	0.013	R	EAYKSEIAHR	Y			Cmpd 14, AutoMSn(602.3081), 11.3 min
1	gi|545520919	PREDICTED: serum albumin isoform X1 [Canis lupus familiaris]	10472	68562	852	270	53	33	74.5	5.51	4742	2	1	0	602.309	1202.6	2	1202.6	-0.001	1	34.37	3.3	R	EAYKSEIAHR	Y			Cmpd 9, AutoMSn(602.3090), 11.1 min
1	gi|545520919	PREDICTED: serum albumin isoform X1 [Canis lupus familiaris]	10472	68562	852	270	53	33	74.5	5.51	4743	3	1	0	602.309	1202.6	2	1202.6	0.0001	1	23.55	40	R	EAYKSEIAHR	Y			Cmpd 13, AutoMSn(602.3095), 11.3 min
1	gi|545520919	PREDICTED: serum albumin isoform X1 [Canis lupus familiaris]	10472	68562	852	270	53	33	74.5	5.51	4744	1	1	0	602.31	1202.6	2	1202.6	0.0004	1	58.44	0.013	R	EAYKSEIAHR	Y			Cmpd 19, AutoMSn(602.3096), 11.5 min
1	gi|545520919	PREDICTED: serum albumin isoform X1 [Canis lupus familiaris]	10472	68562	852	270	53	33	74.5	5.51	4747	1	1	0	602.31	1202.61	2	1202.6	0.0018	1	63.56	0.004	R	EAYKSEIAHR	Y			Cmpd 9, AutoMSn(602.3103), 10.9 min
1	gi|545520919	PREDICTED: serum albumin isoform X1 [Canis lupus familiaris]	10472	68562	852	270	53	33	74.5	5.51	4748	1	1	0	602.31	1202.61	2	1202.6	0.0019	1	64.28	0.0034	R	EAYKSEIAHR	Y			Cmpd 16, AutoMSn(602.3104), 11.4 min
1	gi|545520919	PREDICTED: serum albumin isoform X1 [Canis lupus familiaris]	10472	68562	852	270	53	33	74.5	5.51	4750	1	1	0	602.311	1202.61	2	1202.6	0.0028	1	34.77	3	R	EAYKSEIAHR	Y			Cmpd 12, AutoMSn(602.3108), 11.2 min
1	gi|545520919	PREDICTED: serum albumin isoform X1 [Canis lupus familiaris]	10472	68562	852	270	53	33	74.5	5.51	4751	1	1	0	401.876	1202.61	3	1202.6	0.0028	1	39.51	1	R	EAYKSEIAHR	Y			Cmpd 7, AutoMSn(401.8763), 10.8 min
1	gi|545520919	PREDICTED: serum albumin isoform X1 [Canis lupus familiaris]	10472	68562	852	270	53	33	74.5	5.51	4752	1	1	0	602.311	1202.61	2	1202.6	0.0029	1	48.77	0.12	R	EAYKSEIAHR	Y			Cmpd 5, AutoMSn(602.3109), 10.8 min
1	gi|545520919	PREDICTED: serum albumin isoform X1 [Canis lupus familiaris]	10472	68562	852	270	53	33	74.5	5.51	4753	1	1	0	602.311	1202.61	2	1202.6	0.003	1	62.84	0.0047	R	EAYKSEIAHR	Y			Cmpd 6, AutoMSn(602.3109), 10.8 min
1	gi|545520919	PREDICTED: serum albumin isoform X1 [Canis lupus familiaris]	10472	68562	852	270	53	33	74.5	5.51	4755	1	1	0	401.877	1202.61	3	1202.6	0.0036	1	43.38	0.42	R	EAYKSEIAHR	Y			Cmpd 21, AutoMSn(401.8766), 11.5 min
1	gi|545520919	PREDICTED: serum albumin isoform X1 [Canis lupus familiaris]	10472	68562	852	270	53	33	74.5	5.51	4756	1	1	0	401.877	1202.61	3	1202.6	0.0038	1	38.53	1.3	R	EAYKSEIAHR	Y			Cmpd 23, AutoMSn(401.8766), 11.5 min
1	gi|545520919	PREDICTED: serum albumin isoform X1 [Canis lupus familiaris]	10472	68562	852	270	53	33	74.5	5.51	4757	2	1	0	401.877	1202.61	3	1202.6	0.0039	1	21.53	64	R	EAYKSEIAHR	Y			Cmpd 11, AutoMSn(401.8767), 10.9 min
1	gi|545520919	PREDICTED: serum albumin isoform X1 [Canis lupus familiaris]	10472	68562	852	270	53	33	74.5	5.51	4758	1	1	0	602.312	1202.61	2	1202.6	0.0041	1	64.11	0.0035	R	EAYKSEIAHR	Y			Cmpd 22, AutoMSn(602.3115), 11.2 min
1	gi|545520919	PREDICTED: serum albumin isoform X1 [Canis lupus familiaris]	10472	68562	852	270	53	33	74.5	5.51	4759	1	1	0	401.877	1202.61	3	1202.6	0.0047	1	50.43	0.083	R	EAYKSEIAHR	Y			Cmpd 17, AutoMSn(401.8770), 11.4 min
1	gi|545520919	PREDICTED: serum albumin isoform X1 [Canis lupus familiaris]	10472	68562	852	270	53	33	74.5	5.51	4760	1	1	0	602.312	1202.61	2	1202.6	0.005	1	39.2	1.1	R	EAYKSEIAHR	Y			Cmpd 10, AutoMSn(602.3119), 11.2 min
1	gi|545520919	PREDICTED: serum albumin isoform X1 [Canis lupus familiaris]	10472	68562	852	270	53	33	74.5	5.51	4761	3	1	0	401.877	1202.61	3	1202.6	0.0052	1	21.87	59	R	EAYKSEIAHR	Y			Cmpd 11, AutoMSn(401.8771), 11.2 min
1	gi|545520919	PREDICTED: serum albumin isoform X1 [Canis lupus familiaris]	10472	68562	852	270	53	33	74.5	5.51	4765	1	1	0	401.879	1202.62	3	1202.6	0.0114	1	32.52	5.1	R	EAYKSEIAHR	Y			Cmpd 24, AutoMSn(401.8792), 11.3 min
1	gi|545520919	PREDICTED: serum albumin isoform X1 [Canis lupus familiaris]	10472	68562	852	270	53	33	74.5	5.51	4766	1	1	0	401.88	1202.62	3	1202.6	0.0127	1	36.25	2.2	R	EAYKSEIAHR	Y			Cmpd 13, AutoMSn(401.8796), 11.0 min
1	gi|545520919	PREDICTED: serum albumin isoform X1 [Canis lupus familiaris]	10472	68562	852	270	53	33	74.5	5.51	4767	3	1	0	602.317	1202.62	2	1202.6	0.016	1	11.65	620	R	EAYKSEIAHR	Y			Cmpd 18, AutoMSn(602.3174), 10.6 min
1	gi|545520919	PREDICTED: serum albumin isoform X1 [Canis lupus familiaris]	10472	68562	852	270	53	33	74.5	5.51	5302	1	1	0	640.283	1278.55	2	1278.56	-0.0125	0	16.33	210	R	YNDLGEEHFR	G			Cmpd 65, AutoMSn(640.2825), 14.9 min
1	gi|545520919	PREDICTED: serum albumin isoform X1 [Canis lupus familiaris]	10472	68562	852	270	53	33	74.5	5.51	5304	1	1	0	427.192	1278.55	3	1278.56	-0.009	0	37.29	1.6	R	YNDLGEEHFR	G			Cmpd 98, AutoMSn(427.1919), 15.0 min
1	gi|545520919	PREDICTED: serum albumin isoform X1 [Canis lupus familiaris]	10472	68562	852	270	53	33	74.5	5.51	5306	1	1	0	640.288	1278.56	2	1278.56	-0.0009	0	63.51	0.0039	R	YNDLGEEHFR	G			Cmpd 183, AutoMSn(640.2883), 14.9 min
1	gi|545520919	PREDICTED: serum albumin isoform X1 [Canis lupus familiaris]	10472	68562	852	270	53	33	74.5	5.51	5307	1	1	0	640.289	1278.56	2	1278.56	-0.0003	0	40.28	0.82	R	YNDLGEEHFR	G			Cmpd 177, AutoMSn(640.2886), 15.6 min
1	gi|545520919	PREDICTED: serum albumin isoform X1 [Canis lupus familiaris]	10472	68562	852	270	53	33	74.5	5.51	5308	1	1	0	640.289	1278.56	2	1278.56	-0.0003	0	55.87	0.023	R	YNDLGEEHFR	G			Cmpd 173, AutoMSn(640.2886), 15.5 min
1	gi|545520919	PREDICTED: serum albumin isoform X1 [Canis lupus familiaris]	10472	68562	852	270	53	33	74.5	5.51	5309	1	1	0	640.289	1278.56	2	1278.56	-0.0001	0	52.13	0.053	R	YNDLGEEHFR	G			Cmpd 185, AutoMSn(640.2887), 14.9 min
1	gi|545520919	PREDICTED: serum albumin isoform X1 [Canis lupus familiaris]	10472	68562	852	270	53	33	74.5	5.51	5311	3	1	0	427.195	1278.56	3	1278.56	0.0006	0	13.33	410	R	YNDLGEEHFR	G			Cmpd 96, AutoMSn(427.1951), 15.0 min
1	gi|545520919	PREDICTED: serum albumin isoform X1 [Canis lupus familiaris]	10472	68562	852	270	53	33	74.5	5.51	5312	1	1	0	640.289	1278.56	2	1278.56	0.001	0	54.25	0.033	R	YNDLGEEHFR	G			Cmpd 188, AutoMSn(640.2892), 15.0 min
1	gi|545520919	PREDICTED: serum albumin isoform X1 [Canis lupus familiaris]	10472	68562	852	270	53	33	74.5	5.51	5313	1	1	0	640.289	1278.56	2	1278.56	0.0013	0	75.78	0.00023	R	YNDLGEEHFR	G			Cmpd 195, AutoMSn(640.2894), 15.4 min
1	gi|545520919	PREDICTED: serum albumin isoform X1 [Canis lupus familiaris]	10472	68562	852	270	53	33	74.5	5.51	5315	1	1	0	640.29	1278.56	2	1278.56	0.0017	0	65.58	0.0024	R	YNDLGEEHFR	G			Cmpd 198, AutoMSn(640.2896), 15.5 min
1	gi|545520919	PREDICTED: serum albumin isoform X1 [Canis lupus familiaris]	10472	68562	852	270	53	33	74.5	5.51	5316	1	1	0	640.29	1278.56	2	1278.56	0.0019	0	64.25	0.0033	R	YNDLGEEHFR	G			Cmpd 192, AutoMSn(640.2897), 15.3 min
1	gi|545520919	PREDICTED: serum albumin isoform X1 [Canis lupus familiaris]	10472	68562	852	270	53	33	74.5	5.51	5317	1	1	0	640.29	1278.57	2	1278.56	0.0025	0	70.39	0.0008	R	YNDLGEEHFR	G			Cmpd 170, AutoMSn(640.2900), 15.4 min
1	gi|545520919	PREDICTED: serum albumin isoform X1 [Canis lupus familiaris]	10472	68562	852	270	53	33	74.5	5.51	5318	1	1	0	640.29	1278.57	2	1278.56	0.0029	0	19.77	92	R	YNDLGEEHFR	G			Cmpd 67, AutoMSn(640.2902), 15.0 min
1	gi|545520919	PREDICTED: serum albumin isoform X1 [Canis lupus familiaris]	10472	68562	852	270	53	33	74.5	5.51	5319	1	1	0	427.196	1278.57	3	1278.56	0.0031	0	60.78	0.0073	R	YNDLGEEHFR	G			Cmpd 174, AutoMSn(427.1959), 15.5 min
1	gi|545520919	PREDICTED: serum albumin isoform X1 [Canis lupus familiaris]	10472	68562	852	270	53	33	74.5	5.51	5320	1	1	0	640.29	1278.57	2	1278.56	0.0035	0	23.92	35	R	YNDLGEEHFR	G			Cmpd 95, AutoMSn(640.2905), 14.9 min
1	gi|545520919	PREDICTED: serum albumin isoform X1 [Canis lupus familiaris]	10472	68562	852	270	53	33	74.5	5.51	5321	1	1	0	427.196	1278.57	3	1278.56	0.0039	0	83.29	4.1e-05	R	YNDLGEEHFR	G			Cmpd 196, AutoMSn(427.1962), 15.4 min
1	gi|545520919	PREDICTED: serum albumin isoform X1 [Canis lupus familiaris]	10472	68562	852	270	53	33	74.5	5.51	5322	1	1	0	427.196	1278.57	3	1278.56	0.0046	0	74.48	0.00031	R	YNDLGEEHFR	G			Cmpd 193, AutoMSn(427.1964), 15.4 min
1	gi|545520919	PREDICTED: serum albumin isoform X1 [Canis lupus familiaris]	10472	68562	852	270	53	33	74.5	5.51	5324	6	1	0	640.292	1278.57	2	1278.56	0.0055	0	10.89	710	R	YNDLGEEHFR	G			Cmpd 92, AutoMSn(640.2915), 14.9 min
1	gi|545520919	PREDICTED: serum albumin isoform X1 [Canis lupus familiaris]	10472	68562	852	270	53	33	74.5	5.51	5325	1	1	0	427.197	1278.57	3	1278.56	0.0058	0	51.46	0.062	R	YNDLGEEHFR	G			Cmpd 171, AutoMSn(427.1968), 15.4 min
1	gi|545520919	PREDICTED: serum albumin isoform X1 [Canis lupus familiaris]	10472	68562	852	270	53	33	74.5	5.51	5326	1	1	0	427.197	1278.57	3	1278.56	0.006	0	74.55	0.00031	R	YNDLGEEHFR	G			Cmpd 200, AutoMSn(427.1969), 15.5 min
1	gi|545520919	PREDICTED: serum albumin isoform X1 [Canis lupus familiaris]	10472	68562	852	270	53	33	74.5	5.51	5328	1	1	0	427.197	1278.57	3	1278.56	0.0074	0	74.06	0.00034	R	YNDLGEEHFR	G			Cmpd 191, AutoMSn(427.1974), 15.1 min
1	gi|545520919	PREDICTED: serum albumin isoform X1 [Canis lupus familiaris]	10472	68562	852	270	53	33	74.5	5.51	5329	3	1	0	640.293	1278.57	2	1278.56	0.0081	0	16.58	190	R	YNDLGEEHFR	G			Cmpd 188, AutoMSn(640.2928), 15.0 min
1	gi|545520919	PREDICTED: serum albumin isoform X1 [Canis lupus familiaris]	10472	68562	852	270	53	33	74.5	5.51	5331	1	1	0	427.198	1278.57	3	1278.56	0.0087	0	74.08	0.00034	R	YNDLGEEHFR	G			Cmpd 190, AutoMSn(427.1978), 15.0 min
1	gi|545520919	PREDICTED: serum albumin isoform X1 [Canis lupus familiaris]	10472	68562	852	270	53	33	74.5	5.51	5332	1	1	0	427.198	1278.57	3	1278.56	0.0105	0	74.06	0.00034	R	YNDLGEEHFR	G			Cmpd 187, AutoMSn(427.1984), 15.0 min
1	gi|545520919	PREDICTED: serum albumin isoform X1 [Canis lupus familiaris]	10472	68562	852	270	53	33	74.5	5.51	5334	1	1	0	640.295	1278.58	2	1278.56	0.0133	0	47.79	0.14	R	YNDLGEEHFR	G			Cmpd 186, AutoMSn(640.2953), 14.9 min
1	gi|545520919	PREDICTED: serum albumin isoform X1 [Canis lupus familiaris]	10472	68562	852	270	53	33	74.5	5.51	5455	1	1	0	647.846	1293.68	2	1293.68	-0.0051	1	25.89	22	R	LAKEYEATLEK	C			Cmpd 66, AutoMSn(647.8455), 14.3 min
1	gi|545520919	PREDICTED: serum albumin isoform X1 [Canis lupus familiaris]	10472	68562	852	270	53	33	74.5	5.51	5457	2	1	0	647.847	1293.68	2	1293.68	-0.002	1	12.42	490	R	LAKEYEATLEK	C			Cmpd 44, AutoMSn(647.8471), 14.5 min
1	gi|545520919	PREDICTED: serum albumin isoform X1 [Canis lupus familiaris]	10472	68562	852	270	53	33	74.5	5.51	5458	1	1	0	647.847	1293.68	2	1293.68	-0.0019	1	72.84	0.00044	R	LAKEYEATLEK	C			Cmpd 158, AutoMSn(647.8471), 14.3 min
1	gi|545520919	PREDICTED: serum albumin isoform X1 [Canis lupus familiaris]	10472	68562	852	270	53	33	74.5	5.51	5459	1	1	0	647.847	1293.68	2	1293.68	-0.0017	1	79.61	9.3e-05	R	LAKEYEATLEK	C			Cmpd 161, AutoMSn(647.8472), 14.4 min
1	gi|545520919	PREDICTED: serum albumin isoform X1 [Canis lupus familiaris]	10472	68562	852	270	53	33	74.5	5.51	5460	1	1	0	647.847	1293.68	2	1293.68	-0.0015	1	83.88	3.5e-05	R	LAKEYEATLEK	C			Cmpd 164, AutoMSn(647.8473), 14.5 min
1	gi|545520919	PREDICTED: serum albumin isoform X1 [Canis lupus familiaris]	10472	68562	852	270	53	33	74.5	5.51	5461	1	1	0	432.234	1293.68	3	1293.68	-0.0013	1	24.65	29	R	LAKEYEATLEK	C			Cmpd 74, AutoMSn(432.2340), 14.4 min
1	gi|545520919	PREDICTED: serum albumin isoform X1 [Canis lupus familiaris]	10472	68562	852	270	53	33	74.5	5.51	5462	1	1	0	647.847	1293.68	2	1293.68	-0.0011	1	84.13	3.3e-05	R	LAKEYEATLEK	C			Cmpd 146, AutoMSn(647.8475), 14.9 min
1	gi|545520919	PREDICTED: serum albumin isoform X1 [Canis lupus familiaris]	10472	68562	852	270	53	33	74.5	5.51	5463	1	1	0	647.848	1293.68	2	1293.68	0.0005	1	83.82	3.5e-05	R	LAKEYEATLEK	C			Cmpd 168, AutoMSn(647.8483), 14.8 min
1	gi|545520919	PREDICTED: serum albumin isoform X1 [Canis lupus familiaris]	10472	68562	852	270	53	33	74.5	5.51	5466	1	1	0	647.849	1293.68	2	1293.68	0.001	1	31.75	5.7	R	LAKEYEATLEK	C			Cmpd 69, AutoMSn(647.8486), 14.4 min
1	gi|545520919	PREDICTED: serum albumin isoform X1 [Canis lupus familiaris]	10472	68562	852	270	53	33	74.5	5.51	5467	1	1	0	647.849	1293.68	2	1293.68	0.0018	1	28.17	13	R	LAKEYEATLEK	C			Cmpd 159, AutoMSn(647.8490), 14.3 min
1	gi|545520919	PREDICTED: serum albumin isoform X1 [Canis lupus familiaris]	10472	68562	852	270	53	33	74.5	5.51	5468	1	1	0	647.849	1293.68	2	1293.68	0.0024	1	75.36	0.00025	R	LAKEYEATLEK	C			Cmpd 171, AutoMSn(647.8493), 14.9 min
1	gi|545520919	PREDICTED: serum albumin isoform X1 [Canis lupus familiaris]	10472	68562	852	270	53	33	74.5	5.51	5469	1	1	0	647.85	1293.68	2	1293.68	0.0033	1	65.35	0.0025	R	LAKEYEATLEK	C			Cmpd 144, AutoMSn(647.8497), 14.8 min
1	gi|545520919	PREDICTED: serum albumin isoform X1 [Canis lupus familiaris]	10472	68562	852	270	53	33	74.5	5.51	5470	2	1	0	647.85	1293.68	2	1293.68	0.0033	1	18.12	130	R	LAKEYEATLEK	C			Cmpd 162, AutoMSn(647.8497), 14.4 min
1	gi|545520919	PREDICTED: serum albumin isoform X1 [Canis lupus familiaris]	10472	68562	852	270	53	33	74.5	5.51	5471	1	1	0	432.236	1293.69	3	1293.68	0.0049	1	78.05	0.00013	R	LAKEYEATLEK	C			Cmpd 147, AutoMSn(432.2361), 14.9 min
1	gi|545520919	PREDICTED: serum albumin isoform X1 [Canis lupus familiaris]	10472	68562	852	270	53	33	74.5	5.51	5472	4	1	0	647.851	1293.69	2	1293.68	0.0064	1	14.62	290	R	LAKEYEATLEK	C			Cmpd 26, AutoMSn(647.8513), 14.3 min
1	gi|545520919	PREDICTED: serum albumin isoform X1 [Canis lupus familiaris]	10472	68562	852	270	53	33	74.5	5.51	5473	1	1	0	647.851	1293.69	2	1293.68	0.0069	1	28.3	13	R	LAKEYEATLEK	C			Cmpd 40, AutoMSn(647.8515), 14.4 min
1	gi|545520919	PREDICTED: serum albumin isoform X1 [Canis lupus familiaris]	10472	68562	852	270	53	33	74.5	5.51	5474	1	1	0	647.852	1293.69	2	1293.68	0.0074	1	29.06	11	R	LAKEYEATLEK	C			Cmpd 63, AutoMSn(647.8518), 14.2 min
1	gi|545520919	PREDICTED: serum albumin isoform X1 [Canis lupus familiaris]	10472	68562	852	270	53	33	74.5	5.51	5476	1	1	0	432.238	1293.69	3	1293.68	0.0111	1	80.7	7.3e-05	R	LAKEYEATLEK	C			Cmpd 172, AutoMSn(432.2382), 14.9 min
1	gi|545520919	PREDICTED: serum albumin isoform X1 [Canis lupus familiaris]	10472	68562	852	270	53	33	74.5	5.51	5477	1	1	0	432.238	1293.69	3	1293.68	0.0117	1	65.77	0.0023	R	LAKEYEATLEK	C			Cmpd 169, AutoMSn(432.2384), 14.6 min
1	gi|545520919	PREDICTED: serum albumin isoform X1 [Canis lupus familiaris]	10472	68562	852	270	53	33	74.5	5.51	5480	1	1	0	432.243	1293.71	3	1293.68	0.0262	1	82.66	4.7e-05	R	LAKEYEATLEK	C			Cmpd 170, AutoMSn(432.2432), 14.8 min
1	gi|545520919	PREDICTED: serum albumin isoform X1 [Canis lupus familiaris]	10472	68562	852	270	53	33	74.5	5.51	5482	1	1	0	432.245	1293.71	3	1293.68	0.0307	1	79.79	9e-05	R	LAKEYEATLEK	C			Cmpd 160, AutoMSn(432.2447), 14.4 min
1	gi|545520919	PREDICTED: serum albumin isoform X1 [Canis lupus familiaris]	10472	68562	852	270	53	33	74.5	5.51	5536	1	1	0	1300.62	1299.61	1	1299.62	-0.0075	0	28.64	12	K	TVMGDFGAFVEK	C			Cmpd 517, AutoMSn(1300.6168), 22.4 min
1	gi|545520919	PREDICTED: serum albumin isoform X1 [Canis lupus familiaris]	10472	68562	852	270	53	33	74.5	5.51	5537	1	1	0	1300.62	1299.61	1	1299.62	-0.0072	0	28.15	13	K	TVMGDFGAFVEK	C			Cmpd 514, AutoMSn(1300.6170), 22.3 min
1	gi|545520919	PREDICTED: serum albumin isoform X1 [Canis lupus familiaris]	10472	68562	852	270	53	33	74.5	5.51	5538	1	1	0	650.813	1299.61	2	1299.62	-0.0052	0	33.85	3.5	K	TVMGDFGAFVEK	C			Cmpd 516, AutoMSn(650.8132), 23.2 min
1	gi|545520919	PREDICTED: serum albumin isoform X1 [Canis lupus familiaris]	10472	68562	852	270	53	33	74.5	5.51	5539	1	1	0	650.815	1299.62	2	1299.62	-0.0008	0	36.47	1.9	K	TVMGDFGAFVEK	C			Cmpd 521, AutoMSn(650.8153), 23.3 min
1	gi|545520919	PREDICTED: serum albumin isoform X1 [Canis lupus familiaris]	10472	68562	852	270	53	33	74.5	5.51	5541	1	1	0	650.817	1299.62	2	1299.62	0.0035	0	19.78	89	K	TVMGDFGAFVEK	C			Cmpd 389, AutoMSn(650.8175), 22.5 min
1	gi|545520919	PREDICTED: serum albumin isoform X1 [Canis lupus familiaris]	10472	68562	852	270	53	33	74.5	5.51	5542	1	1	0	650.818	1299.62	2	1299.62	0.0038	0	51.09	0.066	K	TVMGDFGAFVEK	C			Cmpd 516, AutoMSn(650.8176), 22.4 min
1	gi|545520919	PREDICTED: serum albumin isoform X1 [Canis lupus familiaris]	10472	68562	852	270	53	33	74.5	5.51	5543	1	1	0	650.818	1299.62	2	1299.62	0.0038	0	50.91	0.068	K	TVMGDFGAFVEK	C			Cmpd 513, AutoMSn(650.8176), 22.3 min
1	gi|545520919	PREDICTED: serum albumin isoform X1 [Canis lupus familiaris]	10472	68562	852	270	53	33	74.5	5.51	5544	1	1	0	650.818	1299.62	2	1299.62	0.0039	0	51.25	0.063	K	TVMGDFGAFVEK	C			Cmpd 521, AutoMSn(650.8177), 22.5 min
1	gi|545520919	PREDICTED: serum albumin isoform X1 [Canis lupus familiaris]	10472	68562	852	270	53	33	74.5	5.51	5545	1	1	0	650.82	1299.63	2	1299.62	0.0081	0	25.39	24	K	TVMGDFGAFVEK	C			Cmpd 386, AutoMSn(650.8198), 22.5 min
1	gi|545520919	PREDICTED: serum albumin isoform X1 [Canis lupus familiaris]	10472	68562	852	270	53	33	74.5	5.51	5916	1	1	0	678.288	1354.56	2	1354.56	-0.0028	0	38.87	1.2	K	GVFAECCQAADK	A	2 Carbamidomethyl (C)	0.000001100000.0	Cmpd 103, AutoMSn(678.2882), 15.1 min
1	gi|545520919	PREDICTED: serum albumin isoform X1 [Canis lupus familiaris]	10472	68562	852	270	53	33	74.5	5.51	5917	1	1	0	678.288	1354.56	2	1354.56	-0.0022	0	60.22	0.0085	K	GVFAECCQAADK	A	2 Carbamidomethyl (C)	0.000001100000.0	Cmpd 176, AutoMSn(678.2885), 15.6 min
1	gi|545520919	PREDICTED: serum albumin isoform X1 [Canis lupus familiaris]	10472	68562	852	270	53	33	74.5	5.51	5920	1	1	0	678.289	1354.56	2	1354.56	-0.0009	0	60.64	0.0077	K	GVFAECCQAADK	A	2 Carbamidomethyl (C)	0.000001100000.0	Cmpd 200, AutoMSn(678.2891), 15.3 min
1	gi|545520919	PREDICTED: serum albumin isoform X1 [Canis lupus familiaris]	10472	68562	852	270	53	33	74.5	5.51	5921	1	1	0	678.289	1354.56	2	1354.56	-0.0002	0	60.45	0.0081	K	GVFAECCQAADK	A	2 Carbamidomethyl (C)	0.000001100000.0	Cmpd 182, AutoMSn(678.2895), 15.7 min
1	gi|545520919	PREDICTED: serum albumin isoform X1 [Canis lupus familiaris]	10472	68562	852	270	53	33	74.5	5.51	5922	1	1	0	678.289	1354.56	2	1354.56	-0.0001	0	74	0.00036	K	GVFAECCQAADK	A	2 Carbamidomethyl (C)	0.000001100000.0	Cmpd 179, AutoMSn(678.2895), 15.6 min
1	gi|545520919	PREDICTED: serum albumin isoform X1 [Canis lupus familiaris]	10472	68562	852	270	53	33	74.5	5.51	5924	1	1	0	678.29	1354.56	2	1354.56	0.0002	0	44.09	0.35	K	GVFAECCQAADK	A	2 Carbamidomethyl (C)	0.000001100000.0	Cmpd 104, AutoMSn(678.2897), 15.2 min
1	gi|545520919	PREDICTED: serum albumin isoform X1 [Canis lupus familiaris]	10472	68562	852	270	53	33	74.5	5.51	5925	1	1	0	678.29	1354.56	2	1354.56	0.0002	0	53.12	0.044	K	GVFAECCQAADK	A	2 Carbamidomethyl (C)	0.000001100000.0	Cmpd 197, AutoMSn(678.2897), 15.2 min
1	gi|545520919	PREDICTED: serum albumin isoform X1 [Canis lupus familiaris]	10472	68562	852	270	53	33	74.5	5.51	5926	1	1	0	678.29	1354.56	2	1354.56	0.0003	0	27.74	15	K	GVFAECCQAADK	A	2 Carbamidomethyl (C)	0.000001100000.0	Cmpd 105, AutoMSn(678.2897), 15.2 min
1	gi|545520919	PREDICTED: serum albumin isoform X1 [Canis lupus familiaris]	10472	68562	852	270	53	33	74.5	5.51	5927	1	1	0	678.29	1354.57	2	1354.56	0.0007	0	61.6	0.0062	K	GVFAECCQAADK	A	2 Carbamidomethyl (C)	0.000001100000.0	Cmpd 201, AutoMSn(678.2899), 15.5 min
1	gi|545520919	PREDICTED: serum albumin isoform X1 [Canis lupus familiaris]	10472	68562	852	270	53	33	74.5	5.51	5928	1	1	0	678.29	1354.57	2	1354.56	0.0012	0	47.25	0.17	K	GVFAECCQAADK	A	2 Carbamidomethyl (C)	0.000001100000.0	Cmpd 85, AutoMSn(678.2901), 15.6 min
1	gi|545520919	PREDICTED: serum albumin isoform X1 [Canis lupus familiaris]	10472	68562	852	270	53	33	74.5	5.51	5929	1	1	0	678.29	1354.57	2	1354.56	0.0015	0	28.04	14	K	GVFAECCQAADK	A	2 Carbamidomethyl (C)	0.000001100000.0	Cmpd 86, AutoMSn(678.2903), 15.6 min
1	gi|545520919	PREDICTED: serum albumin isoform X1 [Canis lupus familiaris]	10472	68562	852	270	53	33	74.5	5.51	5930	1	1	0	678.29	1354.57	2	1354.56	0.0017	0	67.39	0.0016	K	GVFAECCQAADK	A	2 Carbamidomethyl (C)	0.000001100000.0	Cmpd 204, AutoMSn(678.2904), 15.6 min
1	gi|545520919	PREDICTED: serum albumin isoform X1 [Canis lupus familiaris]	10472	68562	852	270	53	33	74.5	5.51	5931	1	1	0	678.29	1354.57	2	1354.56	0.0018	0	41.53	0.63	K	GVFAECCQAADK	A	2 Carbamidomethyl (C)	0.000001100000.0	Cmpd 194, AutoMSn(678.2904), 15.1 min
1	gi|545520919	PREDICTED: serum albumin isoform X1 [Canis lupus familiaris]	10472	68562	852	270	53	33	74.5	5.51	5932	1	1	0	678.291	1354.57	2	1354.56	0.0022	0	73.67	0.00038	K	GVFAECCQAADK	A	2 Carbamidomethyl (C)	0.000001100000.0	Cmpd 207, AutoMSn(678.2907), 15.7 min
1	gi|545520919	PREDICTED: serum albumin isoform X1 [Canis lupus familiaris]	10472	68562	852	270	53	33	74.5	5.51	5933	1	1	0	678.291	1354.57	2	1354.56	0.0024	0	38.5	1.3	K	GVFAECCQAADK	A	2 Carbamidomethyl (C)	0.000001100000.0	Cmpd 108, AutoMSn(678.2907), 15.6 min
1	gi|545520919	PREDICTED: serum albumin isoform X1 [Canis lupus familiaris]	10472	68562	852	270	53	33	74.5	5.51	5934	1	1	0	678.291	1354.57	2	1354.56	0.0024	0	49.57	0.098	K	GVFAECCQAADK	A	2 Carbamidomethyl (C)	0.000001100000.0	Cmpd 110, AutoMSn(678.2908), 15.7 min
1	gi|545520919	PREDICTED: serum albumin isoform X1 [Canis lupus familiaris]	10472	68562	852	270	53	33	74.5	5.51	5935	9	1	0	678.291	1354.57	2	1354.56	0.0025	0	12.55	490	K	GVFAECCQAADK	A	2 Carbamidomethyl (C)	0.000001100000.0	Cmpd 76, AutoMSn(678.2908), 15.2 min
1	gi|545520919	PREDICTED: serum albumin isoform X1 [Canis lupus familiaris]	10472	68562	852	270	53	33	74.5	5.51	5936	1	1	0	678.291	1354.57	2	1354.56	0.0026	0	55.48	0.025	K	GVFAECCQAADK	A	2 Carbamidomethyl (C)	0.000001100000.0	Cmpd 109, AutoMSn(678.2908), 15.7 min
1	gi|545520919	PREDICTED: serum albumin isoform X1 [Canis lupus familiaris]	10472	68562	852	270	53	33	74.5	5.51	5937	2	1	0	678.291	1354.57	2	1354.56	0.0034	0	13.26	420	K	GVFAECCQAADK	A	2 Carbamidomethyl (C)	0.000001100000.0	Cmpd 100, AutoMSn(678.2912), 15.0 min
1	gi|545520919	PREDICTED: serum albumin isoform X1 [Canis lupus familiaris]	10472	68562	852	270	53	33	74.5	5.51	5938	1	1	0	678.291	1354.57	2	1354.56	0.0036	0	38.35	1.3	K	GVFAECCQAADK	A	2 Carbamidomethyl (C)	0.000001100000.0	Cmpd 107, AutoMSn(678.2914), 15.3 min
1	gi|545520919	PREDICTED: serum albumin isoform X1 [Canis lupus familiaris]	10472	68562	852	270	53	33	74.5	5.51	5939	3	1	0	678.292	1354.57	2	1354.56	0.0042	0	17.29	170	K	GVFAECCQAADK	A	2 Carbamidomethyl (C)	0.000001100000.0	Cmpd 133, AutoMSn(678.2916), 15.6 min
1	gi|545520919	PREDICTED: serum albumin isoform X1 [Canis lupus familiaris]	10472	68562	852	270	53	33	74.5	5.51	5940	4	1	0	678.292	1354.57	2	1354.56	0.0042	0	12.95	450	K	GVFAECCQAADK	A	2 Carbamidomethyl (C)	0.000001100000.0	Cmpd 101, AutoMSn(678.2916), 15.1 min
1	gi|545520919	PREDICTED: serum albumin isoform X1 [Canis lupus familiaris]	10472	68562	852	270	53	33	74.5	5.51	5941	1	1	0	678.292	1354.57	2	1354.56	0.0053	0	61.25	0.0067	K	GVFAECCQAADK	A	2 Carbamidomethyl (C)	0.000001100000.0	Cmpd 106, AutoMSn(678.2922), 15.2 min
1	gi|545520919	PREDICTED: serum albumin isoform X1 [Canis lupus familiaris]	10472	68562	852	270	53	33	74.5	5.51	6579	1	1	0	490.612	1468.81	3	1468.82	-0.0002	1	48.52	0.12	R	RHPEYSVSLLLR	L			Cmpd 327, AutoMSn(490.6122), 18.9 min
1	gi|545520919	PREDICTED: serum albumin isoform X1 [Canis lupus familiaris]	10472	68562	852	270	53	33	74.5	5.51	6582	1	1	0	490.612	1468.82	3	1468.82	0.0005	1	49.77	0.089	R	RHPEYSVSLLLR	L			Cmpd 330, AutoMSn(490.6124), 19.0 min
1	gi|545520919	PREDICTED: serum albumin isoform X1 [Canis lupus familiaris]	10472	68562	852	270	53	33	74.5	5.51	6588	1	1	0	490.613	1468.82	3	1468.82	0.003	1	21.43	61	R	RHPEYSVSLLLR	L			Cmpd 197, AutoMSn(490.6133), 18.9 min
1	gi|545520919	PREDICTED: serum albumin isoform X1 [Canis lupus familiaris]	10472	68562	852	270	53	33	74.5	5.51	6593	1	1	0	490.614	1468.82	3	1468.82	0.0043	1	54.66	0.029	R	RHPEYSVSLLLR	L			Cmpd 345, AutoMSn(490.6137), 18.8 min
1	gi|545520919	PREDICTED: serum albumin isoform X1 [Canis lupus familiaris]	10472	68562	852	270	53	33	74.5	5.51	6595	1	1	0	490.614	1468.82	3	1468.82	0.0046	1	54.8	0.028	R	RHPEYSVSLLLR	L			Cmpd 342, AutoMSn(490.6138), 18.7 min
1	gi|545520919	PREDICTED: serum albumin isoform X1 [Canis lupus familiaris]	10472	68562	852	270	53	33	74.5	5.51	6599	1	1	0	490.615	1468.82	3	1468.82	0.0085	1	63.51	0.0038	R	RHPEYSVSLLLR	L			Cmpd 321, AutoMSn(490.6151), 18.0 min
1	gi|545520919	PREDICTED: serum albumin isoform X1 [Canis lupus familiaris]	10472	68562	852	270	53	33	74.5	5.51	6601	1	1	0	490.616	1468.83	3	1468.82	0.0103	1	24.91	28	R	RHPEYSVSLLLR	L			Cmpd 217, AutoMSn(490.6157), 18.0 min
1	gi|545520919	PREDICTED: serum albumin isoform X1 [Canis lupus familiaris]	10472	68562	852	270	53	33	74.5	5.51	6602	1	1	0	490.616	1468.83	3	1468.82	0.0103	1	49.77	0.091	R	RHPEYSVSLLLR	L			Cmpd 317, AutoMSn(490.6157), 17.9 min
1	gi|545520919	PREDICTED: serum albumin isoform X1 [Canis lupus familiaris]	10472	68562	852	270	53	33	74.5	5.51	6603	1	1	0	490.616	1468.83	3	1468.82	0.0106	1	50.57	0.075	R	RHPEYSVSLLLR	L			Cmpd 316, AutoMSn(490.6158), 17.8 min
1	gi|545520919	PREDICTED: serum albumin isoform X1 [Canis lupus familiaris]	10472	68562	852	270	53	33	74.5	5.51	6604	1	1	0	490.616	1468.83	3	1468.82	0.0109	1	32.16	5.2	R	RHPEYSVSLLLR	L			Cmpd 145, AutoMSn(490.6159), 18.2 min
1	gi|545520919	PREDICTED: serum albumin isoform X1 [Canis lupus familiaris]	10472	68562	852	270	53	33	74.5	5.51	6639	2	1	0	738.308	1474.6	2	1474.61	-0.0043	0	21.5	66	K	YMCENQDSISTK	L	Carbamidomethyl (C)	0.001000000000.0	Cmpd 14, AutoMSn(738.3086), 14.4 min
1	gi|545520919	PREDICTED: serum albumin isoform X1 [Canis lupus familiaris]	10472	68562	852	270	53	33	74.5	5.51	6640	1	1	0	738.31	1474.61	2	1474.61	-0.0017	0	80.28	8.7e-05	K	YMCENQDSISTK	L	Carbamidomethyl (C)	0.001000000000.0	Cmpd 168, AutoMSn(738.3098), 14.6 min
1	gi|545520919	PREDICTED: serum albumin isoform X1 [Canis lupus familiaris]	10472	68562	852	270	53	33	74.5	5.51	6641	1	1	0	738.31	1474.61	2	1474.61	-0.0007	0	92.97	4.7e-06	K	YMCENQDSISTK	L	Carbamidomethyl (C)	0.001000000000.0	Cmpd 165, AutoMSn(738.3103), 14.7 min
1	gi|545520919	PREDICTED: serum albumin isoform X1 [Canis lupus familiaris]	10472	68562	852	270	53	33	74.5	5.51	6642	1	1	0	738.311	1474.61	2	1474.61	-0.0004	0	83.98	3.7e-05	K	YMCENQDSISTK	L	Carbamidomethyl (C)	0.001000000000.0	Cmpd 140, AutoMSn(738.3105), 14.8 min
1	gi|545520919	PREDICTED: serum albumin isoform X1 [Canis lupus familiaris]	10472	68562	852	270	53	33	74.5	5.51	6643	1	1	0	738.311	1474.61	2	1474.61	0.0005	0	53.43	0.042	K	YMCENQDSISTK	L	Carbamidomethyl (C)	0.001000000000.0	Cmpd 70, AutoMSn(738.3109), 14.4 min
1	gi|545520919	PREDICTED: serum albumin isoform X1 [Canis lupus familiaris]	10472	68562	852	270	53	33	74.5	5.51	6644	1	1	0	738.311	1474.61	2	1474.61	0.0009	0	92.92	4.7e-06	K	YMCENQDSISTK	L	Carbamidomethyl (C)	0.001000000000.0	Cmpd 169, AutoMSn(738.3111), 14.8 min
1	gi|545520919	PREDICTED: serum albumin isoform X1 [Canis lupus familiaris]	10472	68562	852	270	53	33	74.5	5.51	6645	1	1	0	738.311	1474.61	2	1474.61	0.0011	0	80.49	8.2e-05	K	YMCENQDSISTK	L	Carbamidomethyl (C)	0.001000000000.0	Cmpd 143, AutoMSn(738.3112), 14.8 min
1	gi|545520919	PREDICTED: serum albumin isoform X1 [Canis lupus familiaris]	10472	68562	852	270	53	33	74.5	5.51	6646	1	1	0	738.311	1474.61	2	1474.61	0.0011	0	46.17	0.22	K	YMCENQDSISTK	L	Carbamidomethyl (C)	0.001000000000.0	Cmpd 72, AutoMSn(738.3113), 14.4 min
1	gi|545520919	PREDICTED: serum albumin isoform X1 [Canis lupus familiaris]	10472	68562	852	270	53	33	74.5	5.51	6647	1	1	0	738.311	1474.61	2	1474.61	0.0012	0	44.21	0.35	K	YMCENQDSISTK	L	Carbamidomethyl (C)	0.001000000000.0	Cmpd 169, AutoMSn(738.3113), 14.6 min
1	gi|545520919	PREDICTED: serum albumin isoform X1 [Canis lupus familiaris]	10472	68562	852	270	53	33	74.5	5.51	6649	1	1	0	738.313	1474.61	2	1474.61	0.0045	0	34.54	3.2	K	YMCENQDSISTK	L	Carbamidomethyl (C)	0.001000000000.0	Cmpd 67, AutoMSn(738.3129), 14.3 min
1	gi|545520919	PREDICTED: serum albumin isoform X1 [Canis lupus familiaris]	10472	68562	852	270	53	33	74.5	5.51	6650	1	1	0	738.313	1474.61	2	1474.61	0.0048	0	54.61	0.032	K	YMCENQDSISTK	L	Carbamidomethyl (C)	0.001000000000.0	Cmpd 46, AutoMSn(738.3131), 14.5 min
1	gi|545520919	PREDICTED: serum albumin isoform X1 [Canis lupus familiaris]	10472	68562	852	270	53	33	74.5	5.51	6653	1	1	0	738.314	1474.61	2	1474.61	0.0061	0	38.9	1.2	K	YMCENQDSISTK	L	Carbamidomethyl (C)	0.001000000000.0	Cmpd 12, AutoMSn(738.3137), 14.4 min
1	gi|545520919	PREDICTED: serum albumin isoform X1 [Canis lupus familiaris]	10472	68562	852	270	53	33	74.5	5.51	6654	1	1	0	738.314	1474.61	2	1474.61	0.0062	0	45.82	0.24	K	YMCENQDSISTK	L	Carbamidomethyl (C)	0.001000000000.0	Cmpd 13, AutoMSn(738.3138), 14.4 min
1	gi|545520919	PREDICTED: serum albumin isoform X1 [Canis lupus familiaris]	10472	68562	852	270	53	33	74.5	5.51	6655	1	1	0	738.315	1474.62	2	1474.61	0.0086	0	33.33	4.2	K	YMCENQDSISTK	L	Carbamidomethyl (C)	0.001000000000.0	Cmpd 41, AutoMSn(738.3150), 14.4 min
1	gi|545520919	PREDICTED: serum albumin isoform X1 [Canis lupus familiaris]	10472	68562	852	270	53	33	74.5	5.51	6660	2	1	0	738.317	1474.62	2	1474.61	0.0131	0	13.24	420	K	YMCENQDSISTK	L	Carbamidomethyl (C)	0.001000000000.0	Cmpd 11, AutoMSn(738.3172), 14.3 min
1	gi|545520919	PREDICTED: serum albumin isoform X1 [Canis lupus familiaris]	10472	68562	852	270	53	33	74.5	5.51	6661	1	1	0	738.319	1474.62	2	1474.61	0.0159	0	28.74	12	K	YMCENQDSISTK	L	Carbamidomethyl (C)	0.001000000000.0	Cmpd 43, AutoMSn(738.3186), 14.4 min
1	gi|545520919	PREDICTED: serum albumin isoform X1 [Canis lupus familiaris]	10472	68562	852	270	53	33	74.5	5.51	6685	1	1	0	740.351	1478.69	2	1478.79	-0.101	0	60.16	0.014	K	LGEYGFQNALLVR	Y			Cmpd 522, AutoMSn(740.3508), 23.0 min
1	gi|545520919	PREDICTED: serum albumin isoform X1 [Canis lupus familiaris]	10472	68562	852	270	53	33	74.5	5.51	6688	1	1	0	740.398	1478.78	2	1478.79	-0.0059	0	46.4	0.18	K	LGEYGFQNALLVR	Y			Cmpd 401, AutoMSn(740.3984), 22.9 min
1	gi|545520919	PREDICTED: serum albumin isoform X1 [Canis lupus familiaris]	10472	68562	852	270	53	33	74.5	5.51	6689	1	1	0	740.398	1478.78	2	1478.79	-0.0058	0	15.51	220	K	LGEYGFQNALLVR	Y			Cmpd 289, AutoMSn(740.3984), 22.9 min
1	gi|545520919	PREDICTED: serum albumin isoform X1 [Canis lupus familiaris]	10472	68562	852	270	53	33	74.5	5.51	6690	1	1	0	740.399	1478.78	2	1478.79	-0.0042	0	55.71	0.021	K	LGEYGFQNALLVR	Y			Cmpd 523, AutoMSn(740.3993), 23.0 min
1	gi|545520919	PREDICTED: serum albumin isoform X1 [Canis lupus familiaris]	10472	68562	852	270	53	33	74.5	5.51	6691	1	1	0	740.399	1478.78	2	1478.79	-0.0039	0	52.63	0.044	K	LGEYGFQNALLVR	Y			Cmpd 411, AutoMSn(740.3994), 23.6 min
1	gi|545520919	PREDICTED: serum albumin isoform X1 [Canis lupus familiaris]	10472	68562	852	270	53	33	74.5	5.51	6693	1	1	0	740.401	1478.79	2	1478.79	-0.0015	0	78.08	0.00012	K	LGEYGFQNALLVR	Y			Cmpd 413, AutoMSn(740.4006), 23.9 min
1	gi|545520919	PREDICTED: serum albumin isoform X1 [Canis lupus familiaris]	10472	68562	852	270	53	33	74.5	5.51	6695	1	1	0	740.401	1478.79	2	1478.79	-0.0014	0	44.45	0.29	K	LGEYGFQNALLVR	Y			Cmpd 541, AutoMSn(740.4007), 23.0 min
1	gi|545520919	PREDICTED: serum albumin isoform X1 [Canis lupus familiaris]	10472	68562	852	270	53	33	74.5	5.51	6696	1	1	0	740.401	1478.79	2	1478.79	-0.0012	0	29.12	9.8	K	LGEYGFQNALLVR	Y			Cmpd 238, AutoMSn(740.4008), 23.9 min
1	gi|545520919	PREDICTED: serum albumin isoform X1 [Canis lupus familiaris]	10472	68562	852	270	53	33	74.5	5.51	6697	1	1	0	740.401	1478.79	2	1478.79	-0.0011	0	33.19	3.8	K	LGEYGFQNALLVR	Y			Cmpd 472, AutoMSn(740.4008), 24.0 min
1	gi|545520919	PREDICTED: serum albumin isoform X1 [Canis lupus familiaris]	10472	68562	852	270	53	33	74.5	5.51	6698	1	1	0	740.401	1478.79	2	1478.79	-0.0007	0	83.72	3.4e-05	K	LGEYGFQNALLVR	Y			Cmpd 545, AutoMSn(740.4010), 23.8 min
1	gi|545520919	PREDICTED: serum albumin isoform X1 [Canis lupus familiaris]	10472	68562	852	270	53	33	74.5	5.51	6699	1	1	0	740.401	1478.79	2	1478.79	-0.0006	0	34.45	2.9	K	LGEYGFQNALLVR	Y			Cmpd 160, AutoMSn(740.4010), 23.1 min
1	gi|545520919	PREDICTED: serum albumin isoform X1 [Canis lupus familiaris]	10472	68562	852	270	53	33	74.5	5.51	6700	1	1	0	740.401	1478.79	2	1478.79	-0.0005	0	63.17	0.0039	K	LGEYGFQNALLVR	Y			Cmpd 528, AutoMSn(740.4011), 23.1 min
1	gi|545520919	PREDICTED: serum albumin isoform X1 [Canis lupus familiaris]	10472	68562	852	270	53	33	74.5	5.51	6701	1	1	0	740.401	1478.79	2	1478.79	-0.0001	0	62.97	0.004	K	LGEYGFQNALLVR	Y			Cmpd 405, AutoMSn(740.4013), 23.0 min
1	gi|545520919	PREDICTED: serum albumin isoform X1 [Canis lupus familiaris]	10472	68562	852	270	53	33	74.5	5.51	6702	1	1	0	740.401	1478.79	2	1478.79	0.0001	0	53.4	0.037	K	LGEYGFQNALLVR	Y			Cmpd 409, AutoMSn(740.4014), 23.6 min
1	gi|545520919	PREDICTED: serum albumin isoform X1 [Canis lupus familiaris]	10472	68562	852	270	53	33	74.5	5.51	6703	1	1	0	740.401	1478.79	2	1478.79	0.0002	0	97.49	1.4e-06	K	LGEYGFQNALLVR	Y			Cmpd 548, AutoMSn(740.4014), 23.9 min
1	gi|545520919	PREDICTED: serum albumin isoform X1 [Canis lupus familiaris]	10472	68562	852	270	53	33	74.5	5.51	6704	1	1	0	740.402	1478.79	2	1478.79	0.0006	0	97.12	1.6e-06	K	LGEYGFQNALLVR	Y			Cmpd 551, AutoMSn(740.4017), 24.0 min
1	gi|545520919	PREDICTED: serum albumin isoform X1 [Canis lupus familiaris]	10472	68562	852	270	53	33	74.5	5.51	6705	1	1	0	740.402	1478.79	2	1478.79	0.0007	0	32.5	4.5	K	LGEYGFQNALLVR	Y			Cmpd 415, AutoMSn(740.4017), 23.7 min
1	gi|545520919	PREDICTED: serum albumin isoform X1 [Canis lupus familiaris]	10472	68562	852	270	53	33	74.5	5.51	6706	1	1	0	740.402	1478.79	2	1478.79	0.0008	0	66.41	0.0018	K	LGEYGFQNALLVR	Y			Cmpd 418, AutoMSn(740.4017), 24.0 min
1	gi|545520919	PREDICTED: serum albumin isoform X1 [Canis lupus familiaris]	10472	68562	852	270	53	33	74.5	5.51	6707	1	1	0	740.402	1478.79	2	1478.79	0.001	0	31.09	6.2	K	LGEYGFQNALLVR	Y			Cmpd 155, AutoMSn(740.4019), 22.9 min
1	gi|545520919	PREDICTED: serum albumin isoform X1 [Canis lupus familiaris]	10472	68562	852	270	53	33	74.5	5.51	6708	1	1	0	740.402	1478.79	2	1478.79	0.001	0	44.78	0.27	K	LGEYGFQNALLVR	Y			Cmpd 302, AutoMSn(740.4019), 23.2 min
1	gi|545520919	PREDICTED: serum albumin isoform X1 [Canis lupus familiaris]	10472	68562	852	270	53	33	74.5	5.51	6709	1	1	0	740.402	1478.79	2	1478.79	0.0011	0	15.83	210	K	LGEYGFQNALLVR	Y			Cmpd 292, AutoMSn(740.4019), 22.9 min
1	gi|545520919	PREDICTED: serum albumin isoform X1 [Canis lupus familiaris]	10472	68562	852	270	53	33	74.5	5.51	6710	1	1	0	740.402	1478.79	2	1478.79	0.0011	0	27.28	15	K	LGEYGFQNALLVR	Y			Cmpd 469, AutoMSn(740.4019), 23.9 min
1	gi|545520919	PREDICTED: serum albumin isoform X1 [Canis lupus familiaris]	10472	68562	852	270	53	33	74.5	5.51	6711	1	1	0	740.402	1478.79	2	1478.79	0.0016	0	47.29	0.15	K	LGEYGFQNALLVR	Y			Cmpd 547, AutoMSn(740.4021), 23.1 min
1	gi|545520919	PREDICTED: serum albumin isoform X1 [Canis lupus familiaris]	10472	68562	852	270	53	33	74.5	5.51	6712	1	1	0	740.402	1478.79	2	1478.79	0.0021	0	52.04	0.05	K	LGEYGFQNALLVR	Y			Cmpd 294, AutoMSn(740.4024), 23.0 min
1	gi|545520919	PREDICTED: serum albumin isoform X1 [Canis lupus familiaris]	10472	68562	852	270	53	33	74.5	5.51	6713	1	1	0	740.402	1478.79	2	1478.79	0.0021	0	48.96	0.1	K	LGEYGFQNALLVR	Y			Cmpd 157, AutoMSn(740.4024), 23.0 min
1	gi|545520919	PREDICTED: serum albumin isoform X1 [Canis lupus familiaris]	10472	68562	852	270	53	33	74.5	5.51	6714	1	1	0	740.402	1478.79	2	1478.79	0.0021	0	101.81	5.3e-07	K	LGEYGFQNALLVR	Y			Cmpd 546, AutoMSn(740.4024), 23.1 min
1	gi|545520919	PREDICTED: serum albumin isoform X1 [Canis lupus familiaris]	10472	68562	852	270	53	33	74.5	5.51	6715	1	1	0	740.403	1478.79	2	1478.79	0.0024	0	38.52	1.1	K	LGEYGFQNALLVR	Y			Cmpd 403, AutoMSn(740.4026), 22.9 min
1	gi|545520919	PREDICTED: serum albumin isoform X1 [Canis lupus familiaris]	10472	68562	852	270	53	33	74.5	5.51	6716	1	1	0	740.403	1478.79	2	1478.79	0.0027	0	98.03	1.3e-06	K	LGEYGFQNALLVR	Y			Cmpd 543, AutoMSn(740.4027), 23.0 min
1	gi|545520919	PREDICTED: serum albumin isoform X1 [Canis lupus familiaris]	10472	68562	852	270	53	33	74.5	5.51	6717	1	1	0	740.403	1478.79	2	1478.79	0.0027	0	17.73	140	K	LGEYGFQNALLVR	Y			Cmpd 293, AutoMSn(740.4027), 22.9 min
1	gi|545520919	PREDICTED: serum albumin isoform X1 [Canis lupus familiaris]	10472	68562	852	270	53	33	74.5	5.51	6718	1	1	0	740.403	1478.79	2	1478.79	0.0029	0	90.3	7.5e-06	K	LGEYGFQNALLVR	Y			Cmpd 541, AutoMSn(740.4028), 22.9 min
1	gi|545520919	PREDICTED: serum albumin isoform X1 [Canis lupus familiaris]	10472	68562	852	270	53	33	74.5	5.51	6719	2	1	0	740.403	1478.79	2	1478.79	0.003	0	14.44	290	K	LGEYGFQNALLVR	Y			Cmpd 153, AutoMSn(740.4028), 22.9 min
1	gi|545520919	PREDICTED: serum albumin isoform X1 [Canis lupus familiaris]	10472	68562	852	270	53	33	74.5	5.51	6720	1	1	0	740.403	1478.79	2	1478.79	0.0034	0	28.2	12	K	LGEYGFQNALLVR	Y			Cmpd 164, AutoMSn(740.4030), 23.2 min
1	gi|545520919	PREDICTED: serum albumin isoform X1 [Canis lupus familiaris]	10472	68562	852	270	53	33	74.5	5.51	6721	1	1	0	740.403	1478.79	2	1478.79	0.0034	0	101.83	5.3e-07	K	LGEYGFQNALLVR	Y			Cmpd 569, AutoMSn(740.4031), 23.8 min
1	gi|545520919	PREDICTED: serum albumin isoform X1 [Canis lupus familiaris]	10472	68562	852	270	53	33	74.5	5.51	6722	1	1	0	740.404	1478.79	2	1478.79	0.0046	0	65.66	0.0022	K	LGEYGFQNALLVR	Y			Cmpd 410, AutoMSn(740.4037), 23.9 min
1	gi|545520919	PREDICTED: serum albumin isoform X1 [Canis lupus familiaris]	10472	68562	852	270	53	33	74.5	5.51	6723	1	1	0	740.404	1478.79	2	1478.79	0.0053	0	33.89	3.3	K	LGEYGFQNALLVR	Y			Cmpd 301, AutoMSn(740.4040), 23.2 min
1	gi|545520919	PREDICTED: serum albumin isoform X1 [Canis lupus familiaris]	10472	68562	852	270	53	33	74.5	5.51	6724	1	1	0	740.404	1478.79	2	1478.79	0.0059	0	38.83	1.1	K	LGEYGFQNALLVR	Y			Cmpd 543, AutoMSn(740.4043), 23.0 min
1	gi|545520919	PREDICTED: serum albumin isoform X1 [Canis lupus familiaris]	10472	68562	852	270	53	33	74.5	5.51	6725	1	1	0	740.404	1478.79	2	1478.79	0.006	0	46.63	0.17	K	LGEYGFQNALLVR	Y			Cmpd 236, AutoMSn(740.4044), 23.9 min
1	gi|545520919	PREDICTED: serum albumin isoform X1 [Canis lupus familiaris]	10472	68562	852	270	53	33	74.5	5.51	6726	1	1	0	740.404	1478.79	2	1478.79	0.0061	0	101.88	5.2e-07	K	LGEYGFQNALLVR	Y			Cmpd 572, AutoMSn(740.4044), 23.9 min
1	gi|545520919	PREDICTED: serum albumin isoform X1 [Canis lupus familiaris]	10472	68562	852	270	53	33	74.5	5.51	6727	1	1	0	740.405	1478.79	2	1478.79	0.0065	0	101.84	5.3e-07	K	LGEYGFQNALLVR	Y			Cmpd 575, AutoMSn(740.4046), 23.9 min
1	gi|545520919	PREDICTED: serum albumin isoform X1 [Canis lupus familiaris]	10472	68562	852	270	53	33	74.5	5.51	6738	1	1	0	742.401	1482.79	2	1482.8	-0.0166	0	48.36	0.12	K	APQVSTPTLVEVSR	K			Cmpd 379, AutoMSn(742.4011), 19.3 min
1	gi|545520919	PREDICTED: serum albumin isoform X1 [Canis lupus familiaris]	10472	68562	852	270	53	33	74.5	5.51	6741	1	1	0	742.409	1482.8	2	1482.8	-0.0007	0	37.47	1.5	K	APQVSTPTLVEVSR	K			Cmpd 380, AutoMSn(742.4090), 20.1 min
1	gi|545520919	PREDICTED: serum albumin isoform X1 [Canis lupus familiaris]	10472	68562	852	270	53	33	74.5	5.51	6742	1	1	0	742.409	1482.8	2	1482.8	-0.0003	0	70.21	0.0008	K	APQVSTPTLVEVSR	K			Cmpd 380, AutoMSn(742.4092), 19.3 min
1	gi|545520919	PREDICTED: serum albumin isoform X1 [Canis lupus familiaris]	10472	68562	852	270	53	33	74.5	5.51	6743	1	1	0	742.409	1482.8	2	1482.8	-0.0002	0	40.97	0.68	K	APQVSTPTLVEVSR	K			Cmpd 385, AutoMSn(742.4093), 20.2 min
1	gi|545520919	PREDICTED: serum albumin isoform X1 [Canis lupus familiaris]	10472	68562	852	270	53	33	74.5	5.51	6744	1	1	0	742.41	1482.81	2	1482.8	0.001	0	64.22	0.0032	K	APQVSTPTLVEVSR	K			Cmpd 403, AutoMSn(742.4099), 20.1 min
1	gi|545520919	PREDICTED: serum albumin isoform X1 [Canis lupus familiaris]	10472	68562	852	270	53	33	74.5	5.51	6745	1	1	0	742.41	1482.81	2	1482.8	0.0013	0	66.79	0.0018	K	APQVSTPTLVEVSR	K			Cmpd 404, AutoMSn(742.4100), 20.1 min
1	gi|545520919	PREDICTED: serum albumin isoform X1 [Canis lupus familiaris]	10472	68562	852	270	53	33	74.5	5.51	6746	1	1	0	742.41	1482.81	2	1482.8	0.0023	0	54.19	0.032	K	APQVSTPTLVEVSR	K			Cmpd 407, AutoMSn(742.4105), 20.2 min
1	gi|545520919	PREDICTED: serum albumin isoform X1 [Canis lupus familiaris]	10472	68562	852	270	53	33	74.5	5.51	6747	1	1	0	742.411	1482.81	2	1482.8	0.0026	0	59.05	0.011	K	APQVSTPTLVEVSR	K			Cmpd 383, AutoMSn(742.4107), 19.4 min
1	gi|545520919	PREDICTED: serum albumin isoform X1 [Canis lupus familiaris]	10472	68562	852	270	53	33	74.5	5.51	6748	1	1	0	742.411	1482.81	2	1482.8	0.0041	0	18.04	130	K	APQVSTPTLVEVSR	K			Cmpd 266, AutoMSn(742.4114), 19.4 min
1	gi|545520919	PREDICTED: serum albumin isoform X1 [Canis lupus familiaris]	10472	68562	852	270	53	33	74.5	5.51	6815	1	1	0	746.294	1490.57	2	1490.6	-0.0281	0	18.27	160	K	YMCENQDSISTK	L	Carbamidomethyl (C); Oxidation (M)	0.021000000000.0	Cmpd 110, AutoMSn(746.2941), 13.3 min
1	gi|545520919	PREDICTED: serum albumin isoform X1 [Canis lupus familiaris]	10472	68562	852	270	53	33	74.5	5.51	6816	1	1	0	746.296	1490.58	2	1490.6	-0.0245	0	23.94	42	K	YMCENQDSISTK	L	Carbamidomethyl (C); Oxidation (M)	0.021000000000.0	Cmpd 114, AutoMSn(746.2959), 13.3 min
1	gi|545520919	PREDICTED: serum albumin isoform X1 [Canis lupus familiaris]	10472	68562	852	270	53	33	74.5	5.51	6817	1	1	0	746.303	1490.59	2	1490.6	-0.0094	0	41.93	0.62	K	YMCENQDSISTK	L	Carbamidomethyl (C); Oxidation (M)	0.021000000000.0	Cmpd 82, AutoMSn(746.3035), 13.4 min
1	gi|545520919	PREDICTED: serum albumin isoform X1 [Canis lupus familiaris]	10472	68562	852	270	53	33	74.5	5.51	6998	2	1	0	506.927	1517.76	3	1517.76	0.0009	1	24.47	28	K	LKECCDKPVLEK	S	2 Carbamidomethyl (C)	0.000110000000.0	Cmpd 11, AutoMSn(506.9270), 12.9 min
1	gi|545520919	PREDICTED: serum albumin isoform X1 [Canis lupus familiaris]	10472	68562	852	270	53	33	74.5	5.51	7002	1	1	0	759.887	1517.76	2	1517.76	0.0017	1	21.32	59	K	LKECCDKPVLEK	S	2 Carbamidomethyl (C)	0.000110000000.0	Cmpd 59, AutoMSn(759.8872), 12.9 min
1	gi|545520919	PREDICTED: serum albumin isoform X1 [Canis lupus familiaris]	10472	68562	852	270	53	33	74.5	5.51	7008	3	1	0	506.928	1517.76	3	1517.76	0.0031	1	23	40	K	LKECCDKPVLEK	S	2 Carbamidomethyl (C)	0.000110000000.0	Cmpd 17, AutoMSn(506.9277), 12.4 min
1	gi|545520919	PREDICTED: serum albumin isoform X1 [Canis lupus familiaris]	10472	68562	852	270	53	33	74.5	5.51	7010	3	1	0	759.888	1517.76	2	1517.76	0.0033	1	16.29	190	K	LKECCDKPVLEK	S	2 Carbamidomethyl (C)	0.000110000000.0	Cmpd 16, AutoMSn(759.8880), 12.4 min
1	gi|545520919	PREDICTED: serum albumin isoform X1 [Canis lupus familiaris]	10472	68562	852	270	53	33	74.5	5.51	7014	8	1	0	759.889	1517.76	2	1517.76	0.0044	1	19.03	99	K	LKECCDKPVLEK	S	2 Carbamidomethyl (C)	0.000110000000.0	Cmpd 78, AutoMSn(759.8886), 12.5 min
1	gi|545520919	PREDICTED: serum albumin isoform X1 [Canis lupus familiaris]	10472	68562	852	270	53	33	74.5	5.51	7020	9	1	0	506.928	1517.76	3	1517.76	0.0051	1	21.32	59	K	LKECCDKPVLEK	S	2 Carbamidomethyl (C)	0.000110000000.0	Cmpd 82, AutoMSn(506.9284), 12.9 min
1	gi|545520919	PREDICTED: serum albumin isoform X1 [Canis lupus familiaris]	10472	68562	852	270	53	33	74.5	5.51	7022	2	1	0	506.928	1517.76	3	1517.76	0.0052	1	22.41	46	K	LKECCDKPVLEK	S	2 Carbamidomethyl (C)	0.000110000000.0	Cmpd 5, AutoMSn(506.9284), 12.4 min
1	gi|545520919	PREDICTED: serum albumin isoform X1 [Canis lupus familiaris]	10472	68562	852	270	53	33	74.5	5.51	7025	1	1	0	759.89	1517.76	2	1517.76	0.0067	1	20.14	77	K	LKECCDKPVLEK	S	2 Carbamidomethyl (C)	0.000110000000.0	Cmpd 75, AutoMSn(759.8897), 12.5 min
1	gi|545520919	PREDICTED: serum albumin isoform X1 [Canis lupus familiaris]	10472	68562	852	270	53	33	74.5	5.51	7039	3	1	0	506.93	1517.77	3	1517.76	0.0093	1	18.54	110	K	LKECCDKPVLEK	S	2 Carbamidomethyl (C)	0.000110000000.0	Cmpd 15, AutoMSn(506.9297), 12.4 min
1	gi|545520919	PREDICTED: serum albumin isoform X1 [Canis lupus familiaris]	10472	68562	852	270	53	33	74.5	5.51	7040	7	1	0	506.93	1517.77	3	1517.76	0.0093	1	18.18	120	K	LKECCDKPVLEK	S	2 Carbamidomethyl (C)	0.000110000000.0	Cmpd 84, AutoMSn(506.9298), 12.7 min
1	gi|545520919	PREDICTED: serum albumin isoform X1 [Canis lupus familiaris]	10472	68562	852	270	53	33	74.5	5.51	7045	6	1	0	506.931	1517.77	3	1517.76	0.0137	1	16.73	170	K	LKECCDKPVLEK	S	2 Carbamidomethyl (C)	0.000110000000.0	Cmpd 7, AutoMSn(506.9312), 12.5 min
1	gi|545520919	PREDICTED: serum albumin isoform X1 [Canis lupus familiaris]	10472	68562	852	270	53	33	74.5	5.51	7047	1	1	0	506.932	1517.77	3	1517.76	0.0163	1	26.17	19	K	LKECCDKPVLEK	S	2 Carbamidomethyl (C)	0.000110000000.0	Cmpd 80, AutoMSn(506.9321), 12.6 min
1	gi|545520919	PREDICTED: serum albumin isoform X1 [Canis lupus familiaris]	10472	68562	852	270	53	33	74.5	5.51	7329	1	1	0	779.801	1557.59	2	1557.59	-0.0016	0	62.49	0.0064	K	CCATDDPPTCYAK	V	3 Carbamidomethyl (C)	0.1100000001000.0	Cmpd 152, AutoMSn(779.8014), 15.0 min
1	gi|545520919	PREDICTED: serum albumin isoform X1 [Canis lupus familiaris]	10472	68562	852	270	53	33	74.5	5.51	7330	1	1	0	779.802	1557.59	2	1557.59	-0.0012	0	50.87	0.093	K	CCATDDPPTCYAK	V	3 Carbamidomethyl (C)	0.1100000001000.0	Cmpd 170, AutoMSn(779.8016), 14.6 min
1	gi|545520919	PREDICTED: serum albumin isoform X1 [Canis lupus familiaris]	10472	68562	852	270	53	33	74.5	5.51	7331	1	1	0	779.802	1557.59	2	1557.59	-0.0008	0	72.74	0.0006	K	CCATDDPPTCYAK	V	3 Carbamidomethyl (C)	0.1100000001000.0	Cmpd 178, AutoMSn(779.8018), 14.8 min
1	gi|545520919	PREDICTED: serum albumin isoform X1 [Canis lupus familiaris]	10472	68562	852	270	53	33	74.5	5.51	7332	1	1	0	779.802	1557.59	2	1557.59	-0.0002	0	68.38	0.0016	K	CCATDDPPTCYAK	V	3 Carbamidomethyl (C)	0.1100000001000.0	Cmpd 180, AutoMSn(779.8021), 15.1 min
1	gi|545520919	PREDICTED: serum albumin isoform X1 [Canis lupus familiaris]	10472	68562	852	270	53	33	74.5	5.51	7333	3	1	0	779.802	1557.59	2	1557.59	-0.0002	0	21.22	85	K	CCATDDPPTCYAK	V	3 Carbamidomethyl (C)	0.1100000001000.0	Cmpd 51, AutoMSn(779.8021), 14.6 min
1	gi|545520919	PREDICTED: serum albumin isoform X1 [Canis lupus familiaris]	10472	68562	852	270	53	33	74.5	5.51	7334	1	1	0	779.802	1557.59	2	1557.59	0.0001	0	61.61	0.0078	K	CCATDDPPTCYAK	V	3 Carbamidomethyl (C)	0.1100000001000.0	Cmpd 179, AutoMSn(779.8022), 15.0 min
1	gi|545520919	PREDICTED: serum albumin isoform X1 [Canis lupus familiaris]	10472	68562	852	270	53	33	74.5	5.51	7336	1	1	0	779.802	1557.59	2	1557.59	0.0005	0	67.2	0.0022	K	CCATDDPPTCYAK	V	3 Carbamidomethyl (C)	0.1100000001000.0	Cmpd 175, AutoMSn(779.8024), 14.7 min
1	gi|545520919	PREDICTED: serum albumin isoform X1 [Canis lupus familiaris]	10472	68562	852	270	53	33	74.5	5.51	7337	1	1	0	779.803	1557.59	2	1557.59	0.0008	0	60.94	0.0091	K	CCATDDPPTCYAK	V	3 Carbamidomethyl (C)	0.1100000001000.0	Cmpd 176, AutoMSn(779.8026), 15.0 min
1	gi|545520919	PREDICTED: serum albumin isoform X1 [Canis lupus familiaris]	10472	68562	852	270	53	33	74.5	5.51	7338	1	1	0	779.803	1557.59	2	1557.59	0.001	0	69.84	0.0012	K	CCATDDPPTCYAK	V	3 Carbamidomethyl (C)	0.1100000001000.0	Cmpd 149, AutoMSn(779.8027), 15.0 min
1	gi|545520919	PREDICTED: serum albumin isoform X1 [Canis lupus familiaris]	10472	68562	852	270	53	33	74.5	5.51	7339	1	1	0	779.803	1557.59	2	1557.59	0.0024	0	66.19	0.0027	K	CCATDDPPTCYAK	V	3 Carbamidomethyl (C)	0.1100000001000.0	Cmpd 148, AutoMSn(779.8034), 14.9 min
1	gi|545520919	PREDICTED: serum albumin isoform X1 [Canis lupus familiaris]	10472	68562	852	270	53	33	74.5	5.51	7342	1	1	0	779.804	1557.59	2	1557.59	0.0039	0	38.42	1.6	K	CCATDDPPTCYAK	V	3 Carbamidomethyl (C)	0.1100000001000.0	Cmpd 82, AutoMSn(779.8042), 15.0 min
1	gi|545520919	PREDICTED: serum albumin isoform X1 [Canis lupus familiaris]	10472	68562	852	270	53	33	74.5	5.51	7343	1	1	0	779.805	1557.6	2	1557.59	0.0057	0	36.5	2.5	K	CCATDDPPTCYAK	V	3 Carbamidomethyl (C)	0.1100000001000.0	Cmpd 82, AutoMSn(779.8050), 14.6 min
1	gi|545520919	PREDICTED: serum albumin isoform X1 [Canis lupus familiaris]	10472	68562	852	270	53	33	74.5	5.51	7344	3	1	0	779.805	1557.6	2	1557.59	0.0058	0	14.13	430	K	CCATDDPPTCYAK	V	3 Carbamidomethyl (C)	0.1100000001000.0	Cmpd 85, AutoMSn(779.8051), 15.1 min
1	gi|545520919	PREDICTED: serum albumin isoform X1 [Canis lupus familiaris]	10472	68562	852	270	53	33	74.5	5.51	7346	2	1	0	779.806	1557.6	2	1557.59	0.0069	0	27.13	21	K	CCATDDPPTCYAK	V	3 Carbamidomethyl (C)	0.1100000001000.0	Cmpd 85, AutoMSn(779.8057), 14.7 min
1	gi|545520919	PREDICTED: serum albumin isoform X1 [Canis lupus familiaris]	10472	68562	852	270	53	33	74.5	5.51	7347	1	1	0	779.806	1557.6	2	1557.59	0.008	0	20.22	100	K	CCATDDPPTCYAK	V	3 Carbamidomethyl (C)	0.1100000001000.0	Cmpd 88, AutoMSn(779.8062), 14.8 min
1	gi|545520919	PREDICTED: serum albumin isoform X1 [Canis lupus familiaris]	10472	68562	852	270	53	33	74.5	5.51	7348	1	1	0	779.807	1557.6	2	1557.59	0.01	0	30.54	9.6	K	CCATDDPPTCYAK	V	3 Carbamidomethyl (C)	0.1100000001000.0	Cmpd 34, AutoMSn(779.8072), 14.6 min
1	gi|545520919	PREDICTED: serum albumin isoform X1 [Canis lupus familiaris]	10472	68562	852	270	53	33	74.5	5.51	7349	1	1	0	779.807	1557.6	2	1557.59	0.0102	0	34.86	3.5	K	CCATDDPPTCYAK	V	3 Carbamidomethyl (C)	0.1100000001000.0	Cmpd 79, AutoMSn(779.8073), 14.6 min
1	gi|545520919	PREDICTED: serum albumin isoform X1 [Canis lupus familiaris]	10472	68562	852	270	53	33	74.5	5.51	7350	1	1	0	779.808	1557.6	2	1557.59	0.0106	0	34.86	3.5	K	CCATDDPPTCYAK	V	3 Carbamidomethyl (C)	0.1100000001000.0	Cmpd 172, AutoMSn(779.8075), 14.6 min
1	gi|545520919	PREDICTED: serum albumin isoform X1 [Canis lupus familiaris]	10472	68562	852	270	53	33	74.5	5.51	7351	1	1	0	779.808	1557.6	2	1557.59	0.0111	0	38.58	1.5	K	CCATDDPPTCYAK	V	3 Carbamidomethyl (C)	0.1100000001000.0	Cmpd 178, AutoMSn(779.8077), 14.8 min
1	gi|545520919	PREDICTED: serum albumin isoform X1 [Canis lupus familiaris]	10472	68562	852	270	53	33	74.5	5.51	7352	1	1	0	779.808	1557.6	2	1557.59	0.0114	0	22.45	62	K	CCATDDPPTCYAK	V	3 Carbamidomethyl (C)	0.1100000001000.0	Cmpd 180, AutoMSn(779.8079), 14.8 min
1	gi|545520919	PREDICTED: serum albumin isoform X1 [Canis lupus familiaris]	10472	68562	852	270	53	33	74.5	5.51	7381	1	1	0	784.413	1566.81	2	1566.82	-0.0076	1	31.97	5	R	LCVLHEKTPVSER	V	Carbamidomethyl (C)	0.0100000000000.0	Cmpd 159, AutoMSn(784.4129), 14.3 min
1	gi|545520919	PREDICTED: serum albumin isoform X1 [Canis lupus familiaris]	10472	68562	852	270	53	33	74.5	5.51	7382	2	1	0	784.415	1566.81	2	1566.82	-0.0041	1	19.91	80	R	LCVLHEKTPVSER	V	Carbamidomethyl (C)	0.0100000000000.0	Cmpd 165, AutoMSn(784.4146), 14.5 min
1	gi|545520919	PREDICTED: serum albumin isoform X1 [Canis lupus familiaris]	10472	68562	852	270	53	33	74.5	5.51	7383	1	1	0	784.415	1566.81	2	1566.82	-0.004	1	17.08	150	R	LCVLHEKTPVSER	V	Carbamidomethyl (C)	0.0100000000000.0	Cmpd 162, AutoMSn(784.4147), 14.4 min
1	gi|545520919	PREDICTED: serum albumin isoform X1 [Canis lupus familiaris]	10472	68562	852	270	53	33	74.5	5.51	7387	1	1	0	523.28	1566.82	3	1566.82	-0.0011	1	70.41	0.00071	R	LCVLHEKTPVSER	V	Carbamidomethyl (C)	0.0100000000000.0	Cmpd 150, AutoMSn(523.2798), 15.0 min
1	gi|545520919	PREDICTED: serum albumin isoform X1 [Canis lupus familiaris]	10472	68562	852	270	53	33	74.5	5.51	7388	1	1	0	784.418	1566.82	2	1566.82	0.0015	1	29.77	8.3	R	LCVLHEKTPVSER	V	Carbamidomethyl (C)	0.0100000000000.0	Cmpd 73, AutoMSn(784.4175), 14.4 min
1	gi|545520919	PREDICTED: serum albumin isoform X1 [Canis lupus familiaris]	10472	68562	852	270	53	33	74.5	5.51	7391	1	1	0	523.281	1566.82	3	1566.82	0.0029	1	89.19	9.4e-06	R	LCVLHEKTPVSER	V	Carbamidomethyl (C)	0.0100000000000.0	Cmpd 163, AutoMSn(523.2812), 14.4 min
1	gi|545520919	PREDICTED: serum albumin isoform X1 [Canis lupus familiaris]	10472	68562	852	270	53	33	74.5	5.51	7392	1	1	0	523.281	1566.82	3	1566.82	0.0037	1	66.37	0.0018	R	LCVLHEKTPVSER	V	Carbamidomethyl (C)	0.0100000000000.0	Cmpd 178, AutoMSn(523.2814), 15.0 min
1	gi|545520919	PREDICTED: serum albumin isoform X1 [Canis lupus familiaris]	10472	68562	852	270	53	33	74.5	5.51	7393	1	1	0	523.282	1566.82	3	1566.82	0.0039	1	83.04	3.9e-05	R	LCVLHEKTPVSER	V	Carbamidomethyl (C)	0.0100000000000.0	Cmpd 167, AutoMSn(523.2815), 14.5 min
1	gi|545520919	PREDICTED: serum albumin isoform X1 [Canis lupus familiaris]	10472	68562	852	270	53	33	74.5	5.51	7395	1	1	0	523.282	1566.82	3	1566.82	0.0049	1	96.9	1.6e-06	R	LCVLHEKTPVSER	V	Carbamidomethyl (C)	0.0100000000000.0	Cmpd 166, AutoMSn(523.2819), 14.5 min
1	gi|545520919	PREDICTED: serum albumin isoform X1 [Canis lupus familiaris]	10472	68562	852	270	53	33	74.5	5.51	7396	1	1	0	523.282	1566.82	3	1566.82	0.005	1	86.18	1.9e-05	R	LCVLHEKTPVSER	V	Carbamidomethyl (C)	0.0100000000000.0	Cmpd 175, AutoMSn(523.2819), 15.0 min
1	gi|545520919	PREDICTED: serum albumin isoform X1 [Canis lupus familiaris]	10472	68562	852	270	53	33	74.5	5.51	7398	1	1	0	523.284	1566.83	3	1566.82	0.012	1	42.07	0.49	R	LCVLHEKTPVSER	V	Carbamidomethyl (C)	0.0100000000000.0	Cmpd 68, AutoMSn(523.2842), 14.3 min
1	gi|545520919	PREDICTED: serum albumin isoform X1 [Canis lupus familiaris]	10472	68562	852	270	53	33	74.5	5.51	7399	1	1	0	523.285	1566.83	3	1566.82	0.0141	1	48.12	0.12	R	LCVLHEKTPVSER	V	Carbamidomethyl (C)	0.0100000000000.0	Cmpd 71, AutoMSn(523.2849), 14.4 min
1	gi|545520919	PREDICTED: serum albumin isoform X1 [Canis lupus familiaris]	10472	68562	852	270	53	33	74.5	5.51	7769	1	1	0	805.396	1608.78	2	1608.78	-0.0042	0	48.41	0.11	K	DVFLGTFLYEYSR	R			Cmpd 631, AutoMSn(805.3964), 28.4 min
1	gi|545520919	PREDICTED: serum albumin isoform X1 [Canis lupus familiaris]	10472	68562	852	270	53	33	74.5	5.51	7770	1	1	0	805.397	1608.78	2	1608.78	-0.0038	0	53.25	0.035	K	DVFLGTFLYEYSR	R			Cmpd 446, AutoMSn(805.3966), 28.2 min
1	gi|545520919	PREDICTED: serum albumin isoform X1 [Canis lupus familiaris]	10472	68562	852	270	53	33	74.5	5.51	7771	1	1	0	805.397	1608.78	2	1608.78	-0.0032	0	56.4	0.017	K	DVFLGTFLYEYSR	R			Cmpd 619, AutoMSn(805.3969), 28.1 min
1	gi|545520919	PREDICTED: serum albumin isoform X1 [Canis lupus familiaris]	10472	68562	852	270	53	33	74.5	5.51	7772	1	1	0	805.397	1608.78	2	1608.78	-0.0025	0	83.19	3.5e-05	K	DVFLGTFLYEYSR	R			Cmpd 776, AutoMSn(805.3972), 29.0 min
1	gi|545520919	PREDICTED: serum albumin isoform X1 [Canis lupus familiaris]	10472	68562	852	270	53	33	74.5	5.51	7773	1	1	0	805.397	1608.78	2	1608.78	-0.0022	0	53.77	0.031	K	DVFLGTFLYEYSR	R			Cmpd 634, AutoMSn(805.3974), 28.5 min
1	gi|545520919	PREDICTED: serum albumin isoform X1 [Canis lupus familiaris]	10472	68562	852	270	53	33	74.5	5.51	7775	1	1	0	805.398	1608.78	2	1608.78	-0.0019	0	50.5	0.065	K	DVFLGTFLYEYSR	R			Cmpd 622, AutoMSn(805.3976), 28.2 min
1	gi|545520919	PREDICTED: serum albumin isoform X1 [Canis lupus familiaris]	10472	68562	852	270	53	33	74.5	5.51	7776	1	1	0	805.398	1608.78	2	1608.78	-0.0016	0	42.53	0.41	K	DVFLGTFLYEYSR	R			Cmpd 625, AutoMSn(805.3977), 28.3 min
1	gi|545520919	PREDICTED: serum albumin isoform X1 [Canis lupus familiaris]	10472	68562	852	270	53	33	74.5	5.51	7777	1	1	0	805.398	1608.78	2	1608.78	-0.0015	0	47.45	0.13	K	DVFLGTFLYEYSR	R			Cmpd 276, AutoMSn(805.3977), 28.2 min
1	gi|545520919	PREDICTED: serum albumin isoform X1 [Canis lupus familiaris]	10472	68562	852	270	53	33	74.5	5.51	7778	1	1	0	805.398	1608.78	2	1608.78	-0.0012	0	49.41	0.084	K	DVFLGTFLYEYSR	R			Cmpd 596, AutoMSn(805.3979), 29.1 min
1	gi|545520919	PREDICTED: serum albumin isoform X1 [Canis lupus familiaris]	10472	68562	852	270	53	33	74.5	5.51	7780	2	1	0	805.398	1608.78	2	1608.78	-0.0004	0	16.74	160	K	DVFLGTFLYEYSR	R			Cmpd 275, AutoMSn(805.3983), 28.2 min
1	gi|545520919	PREDICTED: serum albumin isoform X1 [Canis lupus familiaris]	10472	68562	852	270	53	33	74.5	5.51	7781	1	1	0	805.398	1608.78	2	1608.78	-0.0003	0	79.22	8.8e-05	K	DVFLGTFLYEYSR	R			Cmpd 603, AutoMSn(805.3983), 29.1 min
1	gi|545520919	PREDICTED: serum albumin isoform X1 [Canis lupus familiaris]	10472	68562	852	270	53	33	74.5	5.51	7782	1	1	0	805.399	1608.78	2	1608.78	0	0	65.94	0.0019	K	DVFLGTFLYEYSR	R			Cmpd 701, AutoMSn(805.3985), 29.2 min
1	gi|545520919	PREDICTED: serum albumin isoform X1 [Canis lupus familiaris]	10472	68562	852	270	53	33	74.5	5.51	7783	1	1	0	805.399	1608.78	2	1608.78	0.0004	0	25.72	20	K	DVFLGTFLYEYSR	R			Cmpd 592, AutoMSn(805.3987), 29.0 min
1	gi|545520919	PREDICTED: serum albumin isoform X1 [Canis lupus familiaris]	10472	68562	852	270	53	33	74.5	5.51	7784	1	1	0	805.399	1608.78	2	1608.78	0.0016	0	43.32	0.34	K	DVFLGTFLYEYSR	R			Cmpd 599, AutoMSn(805.3993), 29.0 min
1	gi|545520919	PREDICTED: serum albumin isoform X1 [Canis lupus familiaris]	10472	68562	852	270	53	33	74.5	5.51	7785	1	1	0	805.399	1608.78	2	1608.78	0.0016	0	63.83	0.003	K	DVFLGTFLYEYSR	R			Cmpd 780, AutoMSn(805.3993), 28.3 min
1	gi|545520919	PREDICTED: serum albumin isoform X1 [Canis lupus familiaris]	10472	68562	852	270	53	33	74.5	5.51	7786	1	1	0	805.399	1608.78	2	1608.78	0.0019	0	42.5	0.41	K	DVFLGTFLYEYSR	R			Cmpd 659, AutoMSn(805.3994), 29.2 min
1	gi|545520919	PREDICTED: serum albumin isoform X1 [Canis lupus familiaris]	10472	68562	852	270	53	33	74.5	5.51	7787	1	1	0	805.399	1608.78	2	1608.78	0.0021	0	36.36	1.7	K	DVFLGTFLYEYSR	R			Cmpd 593, AutoMSn(805.3995), 29.0 min
1	gi|545520919	PREDICTED: serum albumin isoform X1 [Canis lupus familiaris]	10472	68562	852	270	53	33	74.5	5.51	7788	1	1	0	805.4	1608.78	2	1608.78	0.0022	0	77.84	0.00012	K	DVFLGTFLYEYSR	R			Cmpd 600, AutoMSn(805.3996), 29.0 min
1	gi|545520919	PREDICTED: serum albumin isoform X1 [Canis lupus familiaris]	10472	68562	852	270	53	33	74.5	5.51	7789	1	1	0	805.4	1608.79	2	1608.78	0.0027	0	64.18	0.0028	K	DVFLGTFLYEYSR	R			Cmpd 771, AutoMSn(805.3998), 28.1 min
1	gi|545520919	PREDICTED: serum albumin isoform X1 [Canis lupus familiaris]	10472	68562	852	270	53	33	74.5	5.51	7790	1	1	0	805.4	1608.79	2	1608.78	0.0028	0	25.27	22	K	DVFLGTFLYEYSR	R			Cmpd 279, AutoMSn(805.3999), 28.3 min
1	gi|545520919	PREDICTED: serum albumin isoform X1 [Canis lupus familiaris]	10472	68562	852	270	53	33	74.5	5.51	7791	1	1	0	805.4	1608.79	2	1608.78	0.0029	0	82.77	3.9e-05	K	DVFLGTFLYEYSR	R			Cmpd 778, AutoMSn(805.3999), 29.0 min
1	gi|545520919	PREDICTED: serum albumin isoform X1 [Canis lupus familiaris]	10472	68562	852	270	53	33	74.5	5.51	7792	1	1	0	805.4	1608.79	2	1608.78	0.0031	0	83.15	3.5e-05	K	DVFLGTFLYEYSR	R			Cmpd 803, AutoMSn(805.4000), 29.0 min
1	gi|545520919	PREDICTED: serum albumin isoform X1 [Canis lupus familiaris]	10472	68562	852	270	53	33	74.5	5.51	7793	1	1	0	805.4	1608.79	2	1608.78	0.0031	0	70.16	0.00071	K	DVFLGTFLYEYSR	R			Cmpd 699, AutoMSn(805.4001), 29.1 min
1	gi|545520919	PREDICTED: serum albumin isoform X1 [Canis lupus familiaris]	10472	68562	852	270	53	33	74.5	5.51	7794	1	1	0	805.4	1608.79	2	1608.78	0.0032	0	76.51	0.00016	K	DVFLGTFLYEYSR	R			Cmpd 781, AutoMSn(805.4001), 29.1 min
1	gi|545520919	PREDICTED: serum albumin isoform X1 [Canis lupus familiaris]	10472	68562	852	270	53	33	74.5	5.51	7795	1	1	0	805.4	1608.79	2	1608.78	0.0033	0	37.09	1.4	K	DVFLGTFLYEYSR	R			Cmpd 595, AutoMSn(805.4001), 29.1 min
1	gi|545520919	PREDICTED: serum albumin isoform X1 [Canis lupus familiaris]	10472	68562	852	270	53	33	74.5	5.51	7797	1	1	0	805.4	1608.79	2	1608.78	0.004	0	50.29	0.068	K	DVFLGTFLYEYSR	R			Cmpd 836, AutoMSn(805.4005), 29.9 min
1	gi|545520919	PREDICTED: serum albumin isoform X1 [Canis lupus familiaris]	10472	68562	852	270	53	33	74.5	5.51	7798	1	1	0	805.4	1608.79	2	1608.78	0.0041	0	47.76	0.12	K	DVFLGTFLYEYSR	R			Cmpd 443, AutoMSn(805.4005), 28.1 min
1	gi|545520919	PREDICTED: serum albumin isoform X1 [Canis lupus familiaris]	10472	68562	852	270	53	33	74.5	5.51	7799	1	1	0	805.401	1608.79	2	1608.78	0.0042	0	38.68	0.99	K	DVFLGTFLYEYSR	R			Cmpd 655, AutoMSn(805.4006), 29.1 min
1	gi|545520919	PREDICTED: serum albumin isoform X1 [Canis lupus familiaris]	10472	68562	852	270	53	33	74.5	5.51	7800	1	1	0	805.401	1608.79	2	1608.78	0.0042	0	83.18	3.5e-05	K	DVFLGTFLYEYSR	R			Cmpd 806, AutoMSn(805.4006), 29.1 min
1	gi|545520919	PREDICTED: serum albumin isoform X1 [Canis lupus familiaris]	10472	68562	852	270	53	33	74.5	5.51	7801	1	1	0	805.401	1608.79	2	1608.78	0.0045	0	86.82	1.5e-05	K	DVFLGTFLYEYSR	R			Cmpd 777, AutoMSn(805.4007), 28.2 min
1	gi|545520919	PREDICTED: serum albumin isoform X1 [Canis lupus familiaris]	10472	68562	852	270	53	33	74.5	5.51	7804	1	1	0	805.401	1608.79	2	1608.78	0.0056	0	49.64	0.08	K	DVFLGTFLYEYSR	R			Cmpd 455, AutoMSn(805.4013), 28.5 min
1	gi|545520919	PREDICTED: serum albumin isoform X1 [Canis lupus familiaris]	10472	68562	852	270	53	33	74.5	5.51	7805	1	1	0	805.401	1608.79	2	1608.78	0.0058	0	51.99	0.046	K	DVFLGTFLYEYSR	R			Cmpd 449, AutoMSn(805.4014), 28.3 min
1	gi|545520919	PREDICTED: serum albumin isoform X1 [Canis lupus familiaris]	10472	68562	852	270	53	33	74.5	5.51	7806	1	1	0	805.402	1608.79	2	1608.78	0.006	0	30.44	6.6	K	DVFLGTFLYEYSR	R			Cmpd 652, AutoMSn(805.4015), 29.1 min
1	gi|545520919	PREDICTED: serum albumin isoform X1 [Canis lupus familiaris]	10472	68562	852	270	53	33	74.5	5.51	7807	1	1	0	805.402	1608.79	2	1608.78	0.0061	0	83.1	3.6e-05	K	DVFLGTFLYEYSR	R			Cmpd 800, AutoMSn(805.4015), 29.0 min
1	gi|545520919	PREDICTED: serum albumin isoform X1 [Canis lupus familiaris]	10472	68562	852	270	53	33	74.5	5.51	7808	1	1	0	805.402	1608.79	2	1608.78	0.0062	0	62.48	0.0041	K	DVFLGTFLYEYSR	R			Cmpd 444, AutoMSn(805.4016), 28.2 min
1	gi|545520919	PREDICTED: serum albumin isoform X1 [Canis lupus familiaris]	10472	68562	852	270	53	33	74.5	5.51	7809	1	1	0	805.402	1608.79	2	1608.78	0.0062	0	83.01	3.7e-05	K	DVFLGTFLYEYSR	R			Cmpd 774, AutoMSn(805.4016), 28.2 min
1	gi|545520919	PREDICTED: serum albumin isoform X1 [Canis lupus familiaris]	10472	68562	852	270	53	33	74.5	5.51	7810	1	1	0	805.402	1608.79	2	1608.78	0.0062	0	30.45	6.6	K	DVFLGTFLYEYSR	R			Cmpd 704, AutoMSn(805.4016), 29.2 min
1	gi|545520919	PREDICTED: serum albumin isoform X1 [Canis lupus familiaris]	10472	68562	852	270	53	33	74.5	5.51	7811	1	1	0	805.402	1608.79	2	1608.78	0.0064	0	26.82	15	K	DVFLGTFLYEYSR	R			Cmpd 594, AutoMSn(805.4017), 29.1 min
1	gi|545520919	PREDICTED: serum albumin isoform X1 [Canis lupus familiaris]	10472	68562	852	270	53	33	74.5	5.51	7812	1	1	0	805.402	1608.79	2	1608.78	0.007	0	47.86	0.12	K	DVFLGTFLYEYSR	R			Cmpd 280, AutoMSn(805.4020), 28.3 min
1	gi|545520919	PREDICTED: serum albumin isoform X1 [Canis lupus familiaris]	10472	68562	852	270	53	33	74.5	5.51	7813	1	1	0	805.402	1608.79	2	1608.78	0.0071	0	63.38	0.0034	K	DVFLGTFLYEYSR	R			Cmpd 454, AutoMSn(805.4020), 28.4 min
1	gi|545520919	PREDICTED: serum albumin isoform X1 [Canis lupus familiaris]	10472	68562	852	270	53	33	74.5	5.51	7814	1	1	0	805.403	1608.79	2	1608.78	0.0087	0	51.01	0.058	K	DVFLGTFLYEYSR	R			Cmpd 277, AutoMSn(805.4028), 28.2 min
1	gi|545520919	PREDICTED: serum albumin isoform X1 [Canis lupus familiaris]	10472	68562	852	270	53	33	74.5	5.51	7815	1	1	0	537.271	1608.79	3	1608.78	0.0092	0	65.35	0.0021	K	DVFLGTFLYEYSR	R			Cmpd 811, AutoMSn(537.2711), 29.2 min
1	gi|545520919	PREDICTED: serum albumin isoform X1 [Canis lupus familiaris]	10472	68562	852	270	53	33	74.5	5.51	7816	1	1	0	805.403	1608.79	2	1608.78	0.0094	0	66.35	0.0017	K	DVFLGTFLYEYSR	R			Cmpd 452, AutoMSn(805.4032), 28.4 min
1	gi|545520919	PREDICTED: serum albumin isoform X1 [Canis lupus familiaris]	10472	68562	852	270	53	33	74.5	5.51	7817	2	1	0	805.403	1608.79	2	1608.78	0.0095	0	39.42	0.84	K	DVFLGTFLYEYSR	R			Cmpd 773, AutoMSn(805.4032), 28.2 min
1	gi|545520919	PREDICTED: serum albumin isoform X1 [Canis lupus familiaris]	10472	68562	852	270	53	33	74.5	5.51	7818	1	1	0	805.404	1608.79	2	1608.78	0.0101	0	66.23	0.0017	K	DVFLGTFLYEYSR	R			Cmpd 777, AutoMSn(805.4035), 28.3 min
1	gi|545520919	PREDICTED: serum albumin isoform X1 [Canis lupus familiaris]	10472	68562	852	270	53	33	74.5	5.51	7819	1	1	0	805.404	1608.79	2	1608.78	0.0105	0	22.05	82	K	DVFLGTFLYEYSR	R			Cmpd 695, AutoMSn(805.4037), 28.4 min
1	gi|545520919	PREDICTED: serum albumin isoform X1 [Canis lupus familiaris]	10472	68562	852	270	53	33	74.5	5.51	7820	1	1	0	805.404	1608.79	2	1608.78	0.011	0	42.07	0.45	K	DVFLGTFLYEYSR	R			Cmpd 278, AutoMSn(805.4040), 28.3 min
1	gi|545520919	PREDICTED: serum albumin isoform X1 [Canis lupus familiaris]	10472	68562	852	270	53	33	74.5	5.51	7821	1	1	0	805.404	1608.79	2	1608.78	0.0116	0	18.4	110	K	DVFLGTFLYEYSR	R			Cmpd 274, AutoMSn(805.4043), 28.1 min
1	gi|545520919	PREDICTED: serum albumin isoform X1 [Canis lupus familiaris]	10472	68562	852	270	53	33	74.5	5.51	7823	1	1	0	537.272	1608.79	3	1608.78	0.0119	0	57.9	0.012	K	DVFLGTFLYEYSR	R			Cmpd 812, AutoMSn(537.2720), 29.2 min
1	gi|545520919	PREDICTED: serum albumin isoform X1 [Canis lupus familiaris]	10472	68562	852	270	53	33	74.5	5.51	7824	1	1	0	537.273	1608.8	3	1608.78	0.0144	0	51.29	0.054	K	DVFLGTFLYEYSR	R			Cmpd 789, AutoMSn(537.2729), 28.5 min
1	gi|545520919	PREDICTED: serum albumin isoform X1 [Canis lupus familiaris]	10472	68562	852	270	53	33	74.5	5.51	7825	1	1	0	537.273	1608.8	3	1608.78	0.0158	0	52.82	0.038	K	DVFLGTFLYEYSR	R			Cmpd 784, AutoMSn(537.2733), 28.4 min
1	gi|545520919	PREDICTED: serum albumin isoform X1 [Canis lupus familiaris]	10472	68562	852	270	53	33	74.5	5.51	7826	1	1	0	805.407	1608.8	2	1608.78	0.0162	0	12.8	380	K	DVFLGTFLYEYSR	R			Cmpd 490, AutoMSn(805.4066), 28.2 min
1	gi|545520919	PREDICTED: serum albumin isoform X1 [Canis lupus familiaris]	10472	68562	852	270	53	33	74.5	5.51	7827	1	1	0	537.274	1608.8	3	1608.78	0.0164	0	54.95	0.023	K	DVFLGTFLYEYSR	R			Cmpd 786, AutoMSn(537.2735), 28.4 min
1	gi|545520919	PREDICTED: serum albumin isoform X1 [Canis lupus familiaris]	10472	68562	852	270	53	33	74.5	5.51	7848	1	1	0	806.453	1610.89	2	1610.9	-0.0076	1	17.25	150	K	KAPQVSTPTLVEVSR	K			Cmpd 63, AutoMSn(806.4531), 17.2 min
1	gi|545520919	PREDICTED: serum albumin isoform X1 [Canis lupus familiaris]	10472	68562	852	270	53	33	74.5	5.51	7849	1	1	0	806.453	1610.89	2	1610.9	-0.007	1	17.28	150	K	KAPQVSTPTLVEVSR	K			Cmpd 180, AutoMSn(806.4534), 17.2 min
1	gi|545520919	PREDICTED: serum albumin isoform X1 [Canis lupus familiaris]	10472	68562	852	270	53	33	74.5	5.51	7851	1	1	0	806.454	1610.89	2	1610.9	-0.0057	1	11.58	550	K	KAPQVSTPTLVEVSR	K			Cmpd 287, AutoMSn(806.4540), 18.1 min
1	gi|545520919	PREDICTED: serum albumin isoform X1 [Canis lupus familiaris]	10472	68562	852	270	53	33	74.5	5.51	7853	1	1	0	806.454	1610.89	2	1610.9	-0.0054	1	28.03	12	K	KAPQVSTPTLVEVSR	K			Cmpd 284, AutoMSn(806.4542), 18.0 min
1	gi|545520919	PREDICTED: serum albumin isoform X1 [Canis lupus familiaris]	10472	68562	852	270	53	33	74.5	5.51	7855	4	1	0	806.455	1610.9	2	1610.9	-0.0034	1	10.16	760	K	KAPQVSTPTLVEVSR	K			Cmpd 278, AutoMSn(806.4552), 17.0 min
1	gi|545520919	PREDICTED: serum albumin isoform X1 [Canis lupus familiaris]	10472	68562	852	270	53	33	74.5	5.51	7856	1	1	0	537.973	1610.9	3	1610.9	-0.0031	1	59.13	0.0097	K	KAPQVSTPTLVEVSR	K			Cmpd 65, AutoMSn(537.9726), 17.2 min
1	gi|545520919	PREDICTED: serum albumin isoform X1 [Canis lupus familiaris]	10472	68562	852	270	53	33	74.5	5.51	7858	1	1	0	537.973	1610.9	3	1610.9	-0.0027	1	36.95	1.6	K	KAPQVSTPTLVEVSR	K			Cmpd 162, AutoMSn(537.9728), 18.0 min
1	gi|545520919	PREDICTED: serum albumin isoform X1 [Canis lupus familiaris]	10472	68562	852	270	53	33	74.5	5.51	7864	1	1	0	806.456	1610.9	2	1610.9	-0.0021	1	17.08	160	K	KAPQVSTPTLVEVSR	K			Cmpd 61, AutoMSn(806.4558), 17.1 min
1	gi|545520919	PREDICTED: serum albumin isoform X1 [Canis lupus familiaris]	10472	68562	852	270	53	33	74.5	5.51	7867	2	1	0	806.456	1610.9	2	1610.9	-0.001	1	26.9	16	K	KAPQVSTPTLVEVSR	K			Cmpd 182, AutoMSn(806.4564), 17.2 min
1	gi|545520919	PREDICTED: serum albumin isoform X1 [Canis lupus familiaris]	10472	68562	852	270	53	33	74.5	5.51	7868	4	1	0	537.974	1610.9	3	1610.9	-0.0002	1	20.59	70	K	KAPQVSTPTLVEVSR	K			Cmpd 62, AutoMSn(537.9736), 17.2 min
1	gi|545520919	PREDICTED: serum albumin isoform X1 [Canis lupus familiaris]	10472	68562	852	270	53	33	74.5	5.51	7869	1	1	0	537.974	1610.9	3	1610.9	-0.0002	1	46.2	0.19	K	KAPQVSTPTLVEVSR	K			Cmpd 291, AutoMSn(537.9736), 18.1 min
1	gi|545520919	PREDICTED: serum albumin isoform X1 [Canis lupus familiaris]	10472	68562	852	270	53	33	74.5	5.51	7871	1	1	0	537.974	1610.9	3	1610.9	0	1	34.43	2.9	K	KAPQVSTPTLVEVSR	K			Cmpd 168, AutoMSn(537.9737), 18.2 min
1	gi|545520919	PREDICTED: serum albumin isoform X1 [Canis lupus familiaris]	10472	68562	852	270	53	33	74.5	5.51	7872	1	1	0	806.457	1610.9	2	1610.9	0.0004	1	21.69	54	K	KAPQVSTPTLVEVSR	K			Cmpd 305, AutoMSn(806.4571), 17.9 min
1	gi|545520919	PREDICTED: serum albumin isoform X1 [Canis lupus familiaris]	10472	68562	852	270	53	33	74.5	5.51	7873	1	1	0	537.974	1610.9	3	1610.9	0.0005	1	34.78	2.7	K	KAPQVSTPTLVEVSR	K			Cmpd 63, AutoMSn(537.9738), 17.3 min
1	gi|545520919	PREDICTED: serum albumin isoform X1 [Canis lupus familiaris]	10472	68562	852	270	53	33	74.5	5.51	7874	1	1	0	806.457	1610.9	2	1610.9	0.0008	1	17.08	160	K	KAPQVSTPTLVEVSR	K			Cmpd 70, AutoMSn(806.4573), 17.4 min
1	gi|545520919	PREDICTED: serum albumin isoform X1 [Canis lupus familiaris]	10472	68562	852	270	53	33	74.5	5.51	7875	7	1	0	806.458	1610.9	2	1610.9	0.0014	1	7.97	1300	K	KAPQVSTPTLVEVSR	K			Cmpd 282, AutoMSn(806.4576), 17.4 min
1	gi|545520919	PREDICTED: serum albumin isoform X1 [Canis lupus familiaris]	10472	68562	852	270	53	33	74.5	5.51	7876	1	1	0	537.974	1610.9	3	1610.9	0.0016	1	49.1	0.098	K	KAPQVSTPTLVEVSR	K			Cmpd 293, AutoMSn(537.9742), 18.2 min
1	gi|545520919	PREDICTED: serum albumin isoform X1 [Canis lupus familiaris]	10472	68562	852	270	53	33	74.5	5.51	7878	1	1	0	537.975	1610.9	3	1610.9	0.0024	1	45.57	0.22	K	KAPQVSTPTLVEVSR	K			Cmpd 307, AutoMSn(537.9745), 17.9 min
1	gi|545520919	PREDICTED: serum albumin isoform X1 [Canis lupus familiaris]	10472	68562	852	270	53	33	74.5	5.51	7879	1	1	0	806.458	1610.9	2	1610.9	0.0025	1	22.13	49	K	KAPQVSTPTLVEVSR	K			Cmpd 284, AutoMSn(806.4581), 17.2 min
1	gi|545520919	PREDICTED: serum albumin isoform X1 [Canis lupus familiaris]	10472	68562	852	270	53	33	74.5	5.51	7880	1	1	0	806.458	1610.9	2	1610.9	0.0028	1	29.88	8.2	K	KAPQVSTPTLVEVSR	K			Cmpd 294, AutoMSn(806.4582), 17.5 min
1	gi|545520919	PREDICTED: serum albumin isoform X1 [Canis lupus familiaris]	10472	68562	852	270	53	33	74.5	5.51	7881	1	1	0	537.975	1610.9	3	1610.9	0.0032	1	45.63	0.22	K	KAPQVSTPTLVEVSR	K			Cmpd 296, AutoMSn(537.9747), 17.5 min
1	gi|545520919	PREDICTED: serum albumin isoform X1 [Canis lupus familiaris]	10472	68562	852	270	53	33	74.5	5.51	7882	1	1	0	537.975	1610.9	3	1610.9	0.0036	1	22.59	44	K	KAPQVSTPTLVEVSR	K			Cmpd 61, AutoMSn(537.9748), 17.2 min
1	gi|545520919	PREDICTED: serum albumin isoform X1 [Canis lupus familiaris]	10472	68562	852	270	53	33	74.5	5.51	7885	1	1	0	806.459	1610.9	2	1610.9	0.0043	1	21.7	54	K	KAPQVSTPTLVEVSR	K			Cmpd 184, AutoMSn(806.4590), 17.3 min
1	gi|545520919	PREDICTED: serum albumin isoform X1 [Canis lupus familiaris]	10472	68562	852	270	53	33	74.5	5.51	7886	2	1	0	537.975	1610.9	3	1610.9	0.0043	1	19.56	89	K	KAPQVSTPTLVEVSR	K			Cmpd 120, AutoMSn(537.9751), 17.4 min
1	gi|545520919	PREDICTED: serum albumin isoform X1 [Canis lupus familiaris]	10472	68562	852	270	53	33	74.5	5.51	7888	8	1	0	806.459	1610.9	2	1610.9	0.0045	1	7.97	1300	K	KAPQVSTPTLVEVSR	K			Cmpd 289, AutoMSn(806.4591), 17.3 min
1	gi|545520919	PREDICTED: serum albumin isoform X1 [Canis lupus familiaris]	10472	68562	852	270	53	33	74.5	5.51	7889	1	1	0	537.975	1610.9	3	1610.9	0.005	1	69.48	0.00091	K	KAPQVSTPTLVEVSR	K			Cmpd 288, AutoMSn(537.9753), 18.1 min
1	gi|545520919	PREDICTED: serum albumin isoform X1 [Canis lupus familiaris]	10472	68562	852	270	53	33	74.5	5.51	7890	1	1	0	537.975	1610.9	3	1610.9	0.0051	1	61.86	0.0052	K	KAPQVSTPTLVEVSR	K			Cmpd 311, AutoMSn(537.9754), 18.0 min
1	gi|545520919	PREDICTED: serum albumin isoform X1 [Canis lupus familiaris]	10472	68562	852	270	53	33	74.5	5.51	7891	1	1	0	806.46	1610.9	2	1610.9	0.0054	1	23.86	33	K	KAPQVSTPTLVEVSR	K			Cmpd 121, AutoMSn(806.4596), 17.4 min
1	gi|545520919	PREDICTED: serum albumin isoform X1 [Canis lupus familiaris]	10472	68562	852	270	53	33	74.5	5.51	7892	1	1	0	806.46	1610.9	2	1610.9	0.0055	1	17.77	130	K	KAPQVSTPTLVEVSR	K			Cmpd 292, AutoMSn(806.4596), 17.4 min
1	gi|545520919	PREDICTED: serum albumin isoform X1 [Canis lupus familiaris]	10472	68562	852	270	53	33	74.5	5.51	7893	1	1	0	537.976	1610.9	3	1610.9	0.0057	1	48.89	0.1	K	KAPQVSTPTLVEVSR	K			Cmpd 309, AutoMSn(537.9756), 18.0 min
1	gi|545520919	PREDICTED: serum albumin isoform X1 [Canis lupus familiaris]	10472	68562	852	270	53	33	74.5	5.51	7894	1	1	0	537.976	1610.91	3	1610.9	0.0062	1	41.44	0.58	K	KAPQVSTPTLVEVSR	K			Cmpd 187, AutoMSn(537.9757), 17.4 min
1	gi|545520919	PREDICTED: serum albumin isoform X1 [Canis lupus familiaris]	10472	68562	852	270	53	33	74.5	5.51	7895	1	1	0	537.976	1610.91	3	1610.9	0.0066	1	45.78	0.21	K	KAPQVSTPTLVEVSR	K			Cmpd 164, AutoMSn(537.9759), 18.1 min
1	gi|545520919	PREDICTED: serum albumin isoform X1 [Canis lupus familiaris]	10472	68562	852	270	53	33	74.5	5.51	7896	1	1	0	537.976	1610.91	3	1610.9	0.0067	1	42.47	0.46	K	KAPQVSTPTLVEVSR	K			Cmpd 190, AutoMSn(537.9759), 17.4 min
1	gi|545520919	PREDICTED: serum albumin isoform X1 [Canis lupus familiaris]	10472	68562	852	270	53	33	74.5	5.51	7897	1	1	0	537.976	1610.91	3	1610.9	0.0072	1	45.04	0.25	K	KAPQVSTPTLVEVSR	K			Cmpd 185, AutoMSn(537.9760), 17.3 min
1	gi|545520919	PREDICTED: serum albumin isoform X1 [Canis lupus familiaris]	10472	68562	852	270	53	33	74.5	5.51	7898	1	1	0	537.976	1610.91	3	1610.9	0.0074	1	37.77	1.4	K	KAPQVSTPTLVEVSR	K			Cmpd 67, AutoMSn(537.9761), 17.3 min
1	gi|545520919	PREDICTED: serum albumin isoform X1 [Canis lupus familiaris]	10472	68562	852	270	53	33	74.5	5.51	7899	1	1	0	537.976	1610.91	3	1610.9	0.0082	1	46.11	0.2	K	KAPQVSTPTLVEVSR	K			Cmpd 282, AutoMSn(537.9764), 17.1 min
1	gi|545520919	PREDICTED: serum albumin isoform X1 [Canis lupus familiaris]	10472	68562	852	270	53	33	74.5	5.51	7900	1	1	0	537.977	1610.91	3	1610.9	0.0088	1	32.13	5	K	KAPQVSTPTLVEVSR	K			Cmpd 290, AutoMSn(537.9766), 17.6 min
1	gi|545520919	PREDICTED: serum albumin isoform X1 [Canis lupus familiaris]	10472	68562	852	270	53	33	74.5	5.51	7901	1	1	0	537.977	1610.91	3	1610.9	0.009	1	42.88	0.42	K	KAPQVSTPTLVEVSR	K			Cmpd 285, AutoMSn(537.9767), 17.2 min
1	gi|545520919	PREDICTED: serum albumin isoform X1 [Canis lupus familiaris]	10472	68562	852	270	53	33	74.5	5.51	7902	1	1	0	537.977	1610.91	3	1610.9	0.0092	1	45.79	0.21	K	KAPQVSTPTLVEVSR	K			Cmpd 287, AutoMSn(537.9767), 17.2 min
1	gi|545520919	PREDICTED: serum albumin isoform X1 [Canis lupus familiaris]	10472	68562	852	270	53	33	74.5	5.51	7903	1	1	0	537.977	1610.91	3	1610.9	0.0103	1	41.12	0.63	K	KAPQVSTPTLVEVSR	K			Cmpd 72, AutoMSn(537.9771), 17.4 min
1	gi|545520919	PREDICTED: serum albumin isoform X1 [Canis lupus familiaris]	10472	68562	852	270	53	33	74.5	5.51	7907	1	1	0	537.98	1610.92	3	1610.9	0.0186	1	36.1	2	K	KAPQVSTPTLVEVSR	K			Cmpd 71, AutoMSn(537.9799), 17.4 min
1	gi|545520919	PREDICTED: serum albumin isoform X1 [Canis lupus familiaris]	10472	68562	852	270	53	33	74.5	5.51	7910	1	1	0	537.983	1610.93	3	1610.9	0.027	1	34.42	3.1	K	KAPQVSTPTLVEVSR	K			Cmpd 69, AutoMSn(537.9827), 17.3 min
1	gi|545520919	PREDICTED: serum albumin isoform X1 [Canis lupus familiaris]	10472	68562	852	270	53	33	74.5	5.51	7911	1	1	0	537.983	1610.93	3	1610.9	0.027	1	16.83	180	K	KAPQVSTPTLVEVSR	K			Cmpd 118, AutoMSn(537.9827), 17.3 min
1	gi|545520919	PREDICTED: serum albumin isoform X1 [Canis lupus familiaris]	10472	68562	852	270	53	33	74.5	5.51	7996	1	1	1	813.879	1625.74	2	1625.75	-0.0115	0	47.07	0.15	R	MSCADDFLSVVLNR	L	Carbamidomethyl (C)	0.00100000000000.0	Cmpd 549, AutoMSn(813.8786), 26.3 min
1	gi|545520919	PREDICTED: serum albumin isoform X1 [Canis lupus familiaris]	10472	68562	852	270	53	33	74.5	5.51	7997	1	1	1	813.879	1625.74	2	1625.75	-0.0105	0	31.02	6.2	R	MSCADDFLSVVLNR	L	Carbamidomethyl (C)	0.00100000000000.0	Cmpd 664, AutoMSn(813.8791), 26.2 min
1	gi|545520919	PREDICTED: serum albumin isoform X1 [Canis lupus familiaris]	10472	68562	852	270	53	33	74.5	5.51	7998	1	1	1	813.88	1625.74	2	1625.75	-0.0095	0	19.49	88	R	MSCADDFLSVVLNR	L	Carbamidomethyl (C)	0.00100000000000.0	Cmpd 413, AutoMSn(813.8796), 26.4 min
1	gi|545520919	PREDICTED: serum albumin isoform X1 [Canis lupus familiaris]	10472	68562	852	270	53	33	74.5	5.51	8000	1	1	1	813.881	1625.75	2	1625.75	-0.006	0	54.7	0.026	R	MSCADDFLSVVLNR	L	Carbamidomethyl (C)	0.00100000000000.0	Cmpd 544, AutoMSn(813.8813), 26.1 min
1	gi|545520919	PREDICTED: serum albumin isoform X1 [Canis lupus familiaris]	10472	68562	852	270	53	33	74.5	5.51	8003	1	1	1	813.884	1625.75	2	1625.75	-0.0012	0	59.69	0.0083	R	MSCADDFLSVVLNR	L	Carbamidomethyl (C)	0.00100000000000.0	Cmpd 691, AutoMSn(813.8838), 26.3 min
1	gi|545520919	PREDICTED: serum albumin isoform X1 [Canis lupus familiaris]	10472	68562	852	270	53	33	74.5	5.51	8004	2	1	1	813.885	1625.75	2	1625.75	0.0005	0	21.24	58	R	MSCADDFLSVVLNR	L	Carbamidomethyl (C)	0.00100000000000.0	Cmpd 254, AutoMSn(813.8846), 26.3 min
1	gi|545520919	PREDICTED: serum albumin isoform X1 [Canis lupus familiaris]	10472	68562	852	270	53	33	74.5	5.51	8005	1	1	1	813.885	1625.75	2	1625.75	0.0008	0	57.71	0.013	R	MSCADDFLSVVLNR	L	Carbamidomethyl (C)	0.00100000000000.0	Cmpd 666, AutoMSn(813.8848), 26.3 min
1	gi|545520919	PREDICTED: serum albumin isoform X1 [Canis lupus familiaris]	10472	68562	852	270	53	33	74.5	5.51	8006	1	1	1	813.885	1625.76	2	1625.75	0.001	0	66.41	0.0018	R	MSCADDFLSVVLNR	L	Carbamidomethyl (C)	0.00100000000000.0	Cmpd 669, AutoMSn(813.8848), 26.3 min
1	gi|545520919	PREDICTED: serum albumin isoform X1 [Canis lupus familiaris]	10472	68562	852	270	53	33	74.5	5.51	8007	1	1	1	813.886	1625.76	2	1625.75	0.0025	0	47.59	0.13	R	MSCADDFLSVVLNR	L	Carbamidomethyl (C)	0.00100000000000.0	Cmpd 252, AutoMSn(813.8856), 26.2 min
1	gi|545520919	PREDICTED: serum albumin isoform X1 [Canis lupus familiaris]	10472	68562	852	270	53	33	74.5	5.51	8009	1	1	1	813.886	1625.76	2	1625.75	0.0039	0	117.03	1.5e-08	R	MSCADDFLSVVLNR	L	Carbamidomethyl (C)	0.00100000000000.0	Cmpd 684, AutoMSn(813.8863), 26.2 min
1	gi|545520919	PREDICTED: serum albumin isoform X1 [Canis lupus familiaris]	10472	68562	852	270	53	33	74.5	5.51	8010	1	1	1	813.886	1625.76	2	1625.75	0.0042	0	63.26	0.0036	R	MSCADDFLSVVLNR	L	Carbamidomethyl (C)	0.00100000000000.0	Cmpd 546, AutoMSn(813.8864), 26.2 min
1	gi|545520919	PREDICTED: serum albumin isoform X1 [Canis lupus familiaris]	10472	68562	852	270	53	33	74.5	5.51	8011	1	1	1	813.887	1625.76	2	1625.75	0.0045	0	117.22	1.5e-08	R	MSCADDFLSVVLNR	L	Carbamidomethyl (C)	0.00100000000000.0	Cmpd 687, AutoMSn(813.8866), 26.2 min
1	gi|545520919	PREDICTED: serum albumin isoform X1 [Canis lupus familiaris]	10472	68562	852	270	53	33	74.5	5.51	8012	1	1	1	813.887	1625.76	2	1625.75	0.0049	0	61.22	0.0058	R	MSCADDFLSVVLNR	L	Carbamidomethyl (C)	0.00100000000000.0	Cmpd 688, AutoMSn(813.8868), 26.3 min
1	gi|545520919	PREDICTED: serum albumin isoform X1 [Canis lupus familiaris]	10472	68562	852	270	53	33	74.5	5.51	8013	1	1	1	813.887	1625.76	2	1625.75	0.0049	0	64.68	0.0026	R	MSCADDFLSVVLNR	L	Carbamidomethyl (C)	0.00100000000000.0	Cmpd 412, AutoMSn(813.8868), 26.2 min
1	gi|545520919	PREDICTED: serum albumin isoform X1 [Canis lupus familiaris]	10472	68562	852	270	53	33	74.5	5.51	8014	1	1	1	813.887	1625.76	2	1625.75	0.0049	0	125.19	2.3e-09	R	MSCADDFLSVVLNR	L	Carbamidomethyl (C)	0.00100000000000.0	Cmpd 690, AutoMSn(813.8868), 26.3 min
1	gi|545520919	PREDICTED: serum albumin isoform X1 [Canis lupus familiaris]	10472	68562	852	270	53	33	74.5	5.51	8015	1	1	1	542.927	1625.76	3	1625.75	0.006	0	30.54	6.8	R	MSCADDFLSVVLNR	L	Carbamidomethyl (C)	0.00100000000000.0	Cmpd 692, AutoMSn(542.9273), 26.3 min
1	gi|545520919	PREDICTED: serum albumin isoform X1 [Canis lupus familiaris]	10472	68562	852	270	53	33	74.5	5.51	8016	1	1	1	813.888	1625.76	2	1625.75	0.0063	0	17.32	140	R	MSCADDFLSVVLNR	L	Carbamidomethyl (C)	0.00100000000000.0	Cmpd 406, AutoMSn(813.8875), 26.1 min
1	gi|545520919	PREDICTED: serum albumin isoform X1 [Canis lupus familiaris]	10472	68562	852	270	53	33	74.5	5.51	8017	1	1	1	813.888	1625.76	2	1625.75	0.0075	0	59.36	0.0089	R	MSCADDFLSVVLNR	L	Carbamidomethyl (C)	0.00100000000000.0	Cmpd 409, AutoMSn(813.8881), 26.1 min
1	gi|545520919	PREDICTED: serum albumin isoform X1 [Canis lupus familiaris]	10472	68562	852	270	53	33	74.5	5.51	8018	1	1	1	813.894	1625.77	2	1625.75	0.0202	0	35.23	2.3	R	MSCADDFLSVVLNR	L	Carbamidomethyl (C)	0.00100000000000.0	Cmpd 411, AutoMSn(813.8945), 26.3 min
1	gi|545520919	PREDICTED: serum albumin isoform X1 [Canis lupus familiaris]	10472	68562	852	270	53	33	74.5	5.51	8054	1	1	0	546.074	1635.2	3	1635.87	-0.6725	1	45.84	0.39	K	ADFAEISKVVTDLTK	V			Cmpd 204, AutoMSn(546.0738), 24.5 min
1	gi|545520919	PREDICTED: serum albumin isoform X1 [Canis lupus familiaris]	10472	68562	852	270	53	33	74.5	5.51	8055	1	1	0	818.939	1635.86	2	1635.87	-0.0092	1	39.03	0.95	K	ADFAEISKVVTDLTK	V			Cmpd 471, AutoMSn(818.9386), 24.5 min
1	gi|545520919	PREDICTED: serum albumin isoform X1 [Canis lupus familiaris]	10472	68562	852	270	53	33	74.5	5.51	8060	1	1	0	818.941	1635.87	2	1635.87	-0.0042	1	34.4	2.8	K	ADFAEISKVVTDLTK	V			Cmpd 473, AutoMSn(818.9412), 24.5 min
1	gi|545520919	PREDICTED: serum albumin isoform X1 [Canis lupus familiaris]	10472	68562	852	270	53	33	74.5	5.51	8064	1	1	0	818.942	1635.87	2	1635.87	-0.0026	1	36.91	1.6	K	ADFAEISKVVTDLTK	V			Cmpd 611, AutoMSn(818.9420), 24.5 min
1	gi|545520919	PREDICTED: serum albumin isoform X1 [Canis lupus familiaris]	10472	68562	852	270	53	33	74.5	5.51	8066	1	1	0	546.297	1635.87	3	1635.87	-0.0019	1	29.57	8.5	K	ADFAEISKVVTDLTK	V			Cmpd 546, AutoMSn(546.2973), 24.6 min
1	gi|545520919	PREDICTED: serum albumin isoform X1 [Canis lupus familiaris]	10472	68562	852	270	53	33	74.5	5.51	8068	1	1	0	818.942	1635.87	2	1635.87	-0.0014	1	22.87	40	K	ADFAEISKVVTDLTK	V			Cmpd 617, AutoMSn(818.9425), 24.7 min
1	gi|545520919	PREDICTED: serum albumin isoform X1 [Canis lupus familiaris]	10472	68562	852	270	53	33	74.5	5.51	8072	3	1	0	818.943	1635.87	2	1635.87	0	1	14.41	280	K	ADFAEISKVVTDLTK	V			Cmpd 469, AutoMSn(818.9432), 24.4 min
1	gi|545520919	PREDICTED: serum albumin isoform X1 [Canis lupus familiaris]	10472	68562	852	270	53	33	74.5	5.51	8074	2	1	0	818.943	1635.87	2	1635.87	0.0003	1	9.18	930	K	ADFAEISKVVTDLTK	V			Cmpd 606, AutoMSn(818.9434), 24.4 min
1	gi|545520919	PREDICTED: serum albumin isoform X1 [Canis lupus familiaris]	10472	68562	852	270	53	33	74.5	5.51	8075	1	1	0	818.943	1635.87	2	1635.87	0.0005	1	32.36	4.5	K	ADFAEISKVVTDLTK	V			Cmpd 614, AutoMSn(818.9435), 24.6 min
1	gi|545520919	PREDICTED: serum albumin isoform X1 [Canis lupus familiaris]	10472	68562	852	270	53	33	74.5	5.51	8076	1	1	0	818.944	1635.87	2	1635.87	0.0012	1	20.86	63	K	ADFAEISKVVTDLTK	V			Cmpd 609, AutoMSn(818.9438), 24.5 min
1	gi|545520919	PREDICTED: serum albumin isoform X1 [Canis lupus familiaris]	10472	68562	852	270	53	33	74.5	5.51	8080	1	1	0	546.299	1635.87	3	1635.87	0.0029	1	24.25	29	K	ADFAEISKVVTDLTK	V			Cmpd 542, AutoMSn(546.2989), 24.5 min
1	gi|545520919	PREDICTED: serum albumin isoform X1 [Canis lupus familiaris]	10472	68562	852	270	53	33	74.5	5.51	8081	1	1	0	818.945	1635.87	2	1635.87	0.0029	1	31.53	5.4	K	ADFAEISKVVTDLTK	V			Cmpd 605, AutoMSn(818.9447), 24.4 min
1	gi|545520919	PREDICTED: serum albumin isoform X1 [Canis lupus familiaris]	10472	68562	852	270	53	33	74.5	5.51	8082	1	1	0	546.299	1635.88	3	1635.87	0.0031	1	65.19	0.0023	K	ADFAEISKVVTDLTK	V			Cmpd 484, AutoMSn(546.2989), 25.5 min
1	gi|545520919	PREDICTED: serum albumin isoform X1 [Canis lupus familiaris]	10472	68562	852	270	53	33	74.5	5.51	8089	1	1	0	546.3	1635.88	3	1635.87	0.0062	1	48.55	0.11	K	ADFAEISKVVTDLTK	V			Cmpd 478, AutoMSn(546.3000), 25.4 min
1	gi|545520919	PREDICTED: serum albumin isoform X1 [Canis lupus familiaris]	10472	68562	852	270	53	33	74.5	5.51	8090	1	1	0	546.3	1635.88	3	1635.87	0.0064	1	41.29	0.57	K	ADFAEISKVVTDLTK	V			Cmpd 481, AutoMSn(546.3001), 25.4 min
1	gi|545520919	PREDICTED: serum albumin isoform X1 [Canis lupus familiaris]	10472	68562	852	270	53	33	74.5	5.51	8096	1	1	0	818.947	1635.88	2	1635.87	0.0079	1	29	9.7	K	ADFAEISKVVTDLTK	V			Cmpd 350, AutoMSn(818.9472), 24.5 min
1	gi|545520919	PREDICTED: serum albumin isoform X1 [Canis lupus familiaris]	10472	68562	852	270	53	33	74.5	5.51	8097	1	1	0	546.301	1635.88	3	1635.87	0.0082	1	119.43	8.8e-09	K	ADFAEISKVVTDLTK	V			Cmpd 472, AutoMSn(546.3007), 24.5 min
1	gi|545520919	PREDICTED: serum albumin isoform X1 [Canis lupus familiaris]	10472	68562	852	270	53	33	74.5	5.51	8098	1	1	0	546.301	1635.88	3	1635.87	0.0083	1	34.39	2.8	K	ADFAEISKVVTDLTK	V			Cmpd 350, AutoMSn(546.3007), 24.4 min
1	gi|545520919	PREDICTED: serum albumin isoform X1 [Canis lupus familiaris]	10472	68562	852	270	53	33	74.5	5.51	8099	10	1	0	818.947	1635.88	2	1635.87	0.0083	1	10.31	720	K	ADFAEISKVVTDLTK	V			Cmpd 352, AutoMSn(818.9474), 24.5 min
1	gi|545520919	PREDICTED: serum albumin isoform X1 [Canis lupus familiaris]	10472	68562	852	270	53	33	74.5	5.51	8100	1	1	0	546.301	1635.88	3	1635.87	0.0084	1	48.02	0.12	K	ADFAEISKVVTDLTK	V			Cmpd 201, AutoMSn(546.3007), 24.5 min
1	gi|545520919	PREDICTED: serum albumin isoform X1 [Canis lupus familiaris]	10472	68562	852	270	53	33	74.5	5.51	8101	1	1	0	546.301	1635.88	3	1635.87	0.0084	1	111.57	5.4e-08	K	ADFAEISKVVTDLTK	V			Cmpd 610, AutoMSn(546.3007), 24.5 min
1	gi|545520919	PREDICTED: serum albumin isoform X1 [Canis lupus familiaris]	10472	68562	852	270	53	33	74.5	5.51	8102	1	1	0	546.301	1635.88	3	1635.87	0.0084	1	67.28	0.0014	K	ADFAEISKVVTDLTK	V			Cmpd 474, AutoMSn(546.3007), 24.5 min
1	gi|545520919	PREDICTED: serum albumin isoform X1 [Canis lupus familiaris]	10472	68562	852	270	53	33	74.5	5.51	8104	1	1	0	546.301	1635.88	3	1635.87	0.0094	1	114.48	2.8e-08	K	ADFAEISKVVTDLTK	V			Cmpd 612, AutoMSn(546.3011), 24.5 min
1	gi|545520919	PREDICTED: serum albumin isoform X1 [Canis lupus familiaris]	10472	68562	852	270	53	33	74.5	5.51	8105	1	1	0	546.301	1635.88	3	1635.87	0.0099	1	113.97	3.1e-08	K	ADFAEISKVVTDLTK	V			Cmpd 607, AutoMSn(546.3012), 24.4 min
1	gi|545520919	PREDICTED: serum albumin isoform X1 [Canis lupus familiaris]	10472	68562	852	270	53	33	74.5	5.51	8106	1	1	0	546.301	1635.88	3	1635.87	0.01	1	114.18	3e-08	K	ADFAEISKVVTDLTK	V			Cmpd 637, AutoMSn(546.3013), 25.3 min
1	gi|545520919	PREDICTED: serum albumin isoform X1 [Canis lupus familiaris]	10472	68562	852	270	53	33	74.5	5.51	8107	1	1	0	546.301	1635.88	3	1635.87	0.0102	1	99.79	8.1e-07	K	ADFAEISKVVTDLTK	V			Cmpd 642, AutoMSn(546.3013), 25.4 min
1	gi|545520919	PREDICTED: serum albumin isoform X1 [Canis lupus familiaris]	10472	68562	852	270	53	33	74.5	5.51	8108	1	1	0	546.302	1635.88	3	1635.87	0.0106	1	70.89	0.00063	K	ADFAEISKVVTDLTK	V			Cmpd 351, AutoMSn(546.3015), 24.5 min
1	gi|545520919	PREDICTED: serum albumin isoform X1 [Canis lupus familiaris]	10472	68562	852	270	53	33	74.5	5.51	8109	1	1	0	546.302	1635.88	3	1635.87	0.0107	1	47.73	0.13	K	ADFAEISKVVTDLTK	V			Cmpd 354, AutoMSn(546.3015), 24.5 min
1	gi|545520919	PREDICTED: serum albumin isoform X1 [Canis lupus familiaris]	10472	68562	852	270	53	33	74.5	5.51	8110	1	1	0	546.302	1635.88	3	1635.87	0.0107	1	116.92	1.6e-08	K	ADFAEISKVVTDLTK	V			Cmpd 639, AutoMSn(546.3015), 25.4 min
1	gi|545520919	PREDICTED: serum albumin isoform X1 [Canis lupus familiaris]	10472	68562	852	270	53	33	74.5	5.51	8111	1	1	0	546.302	1635.88	3	1635.87	0.011	1	39.33	0.91	K	ADFAEISKVVTDLTK	V			Cmpd 199, AutoMSn(546.3016), 24.4 min
1	gi|545520919	PREDICTED: serum albumin isoform X1 [Canis lupus familiaris]	10472	68562	852	270	53	33	74.5	5.51	8112	1	1	0	546.302	1635.88	3	1635.87	0.0119	1	42.97	0.39	K	ADFAEISKVVTDLTK	V			Cmpd 352, AutoMSn(546.3019), 24.5 min
1	gi|545520919	PREDICTED: serum albumin isoform X1 [Canis lupus familiaris]	10472	68562	852	270	53	33	74.5	5.51	8114	1	1	0	546.303	1635.89	3	1635.87	0.0137	1	37.92	1.3	K	ADFAEISKVVTDLTK	V			Cmpd 543, AutoMSn(546.3025), 24.6 min
1	gi|545520919	PREDICTED: serum albumin isoform X1 [Canis lupus familiaris]	10472	68562	852	270	53	33	74.5	5.51	8116	1	1	0	546.304	1635.89	3	1635.87	0.0187	1	48.06	0.12	K	ADFAEISKVVTDLTK	V			Cmpd 349, AutoMSn(546.3041), 24.5 min
1	gi|545520919	PREDICTED: serum albumin isoform X1 [Canis lupus familiaris]	10472	68562	852	270	53	33	74.5	5.51	8193	1	1	1	821.876	1641.74	2	1641.75	-0.0122	0	21.78	50	R	MSCADDFLSVVLNR	L	Carbamidomethyl (C); Oxidation (M)	0.20100000000000.0	Cmpd 388, AutoMSn(821.8757), 25.6 min
1	gi|545520919	PREDICTED: serum albumin isoform X1 [Canis lupus familiaris]	10472	68562	852	270	53	33	74.5	5.51	8194	1	1	1	821.878	1641.74	2	1641.75	-0.0079	0	28.98	9.5	R	MSCADDFLSVVLNR	L	Carbamidomethyl (C); Oxidation (M)	0.20100000000000.0	Cmpd 524, AutoMSn(821.8779), 25.7 min
1	gi|545520919	PREDICTED: serum albumin isoform X1 [Canis lupus familiaris]	10472	68562	852	270	53	33	74.5	5.51	8195	1	1	1	821.879	1641.74	2	1641.75	-0.005	0	33.3	3.5	R	MSCADDFLSVVLNR	L	Carbamidomethyl (C); Oxidation (M)	0.20100000000000.0	Cmpd 521, AutoMSn(821.8793), 25.6 min
1	gi|545520919	PREDICTED: serum albumin isoform X1 [Canis lupus familiaris]	10472	68562	852	270	53	33	74.5	5.51	8196	1	1	1	821.88	1641.75	2	1641.75	-0.0038	0	59.3	0.0088	R	MSCADDFLSVVLNR	L	Carbamidomethyl (C); Oxidation (M)	0.20100000000000.0	Cmpd 639, AutoMSn(821.8799), 25.6 min
1	gi|545520919	PREDICTED: serum albumin isoform X1 [Canis lupus familiaris]	10472	68562	852	270	53	33	74.5	5.51	8197	1	1	1	821.882	1641.75	2	1641.75	0.0008	0	92.11	4.6e-06	R	MSCADDFLSVVLNR	L	Carbamidomethyl (C); Oxidation (M)	0.20100000000000.0	Cmpd 660, AutoMSn(821.8822), 26.4 min
1	gi|545520919	PREDICTED: serum albumin isoform X1 [Canis lupus familiaris]	10472	68562	852	270	53	33	74.5	5.51	8198	1	1	1	821.882	1641.75	2	1641.75	0.0008	0	95.23	2.2e-06	R	MSCADDFLSVVLNR	L	Carbamidomethyl (C); Oxidation (M)	0.20100000000000.0	Cmpd 664, AutoMSn(821.8822), 26.5 min
1	gi|545520919	PREDICTED: serum albumin isoform X1 [Canis lupus familiaris]	10472	68562	852	270	53	33	74.5	5.51	8201	1	1	1	821.883	1641.75	2	1641.75	0.0032	0	111.14	5.7e-08	R	MSCADDFLSVVLNR	L	Carbamidomethyl (C); Oxidation (M)	0.20100000000000.0	Cmpd 686, AutoMSn(821.8834), 26.4 min
1	gi|545520919	PREDICTED: serum albumin isoform X1 [Canis lupus familiaris]	10472	68562	852	270	53	33	74.5	5.51	8202	1	1	1	821.884	1641.75	2	1641.75	0.0036	0	97.14	1.4e-06	R	MSCADDFLSVVLNR	L	Carbamidomethyl (C); Oxidation (M)	0.20100000000000.0	Cmpd 684, AutoMSn(821.8836), 26.4 min
1	gi|545520919	PREDICTED: serum albumin isoform X1 [Canis lupus familiaris]	10472	68562	852	270	53	33	74.5	5.51	8203	1	1	1	821.884	1641.75	2	1641.75	0.004	0	41.05	0.58	R	MSCADDFLSVVLNR	L	Carbamidomethyl (C); Oxidation (M)	0.20100000000000.0	Cmpd 525, AutoMSn(821.8838), 25.7 min
1	gi|545520919	PREDICTED: serum albumin isoform X1 [Canis lupus familiaris]	10472	68562	852	270	53	33	74.5	5.51	8204	1	1	1	821.884	1641.75	2	1641.75	0.0041	0	109.72	7.9e-08	R	MSCADDFLSVVLNR	L	Carbamidomethyl (C); Oxidation (M)	0.20100000000000.0	Cmpd 662, AutoMSn(821.8839), 25.6 min
1	gi|545520919	PREDICTED: serum albumin isoform X1 [Canis lupus familiaris]	10472	68562	852	270	53	33	74.5	5.51	8205	1	1	1	821.884	1641.75	2	1641.75	0.0048	0	85.35	2.2e-05	R	MSCADDFLSVVLNR	L	Carbamidomethyl (C); Oxidation (M)	0.20100000000000.0	Cmpd 664, AutoMSn(821.8842), 25.7 min
1	gi|545520919	PREDICTED: serum albumin isoform X1 [Canis lupus familiaris]	10472	68562	852	270	53	33	74.5	5.51	8206	1	1	1	821.885	1641.75	2	1641.75	0.0053	0	109.83	7.7e-08	R	MSCADDFLSVVLNR	L	Carbamidomethyl (C); Oxidation (M)	0.20100000000000.0	Cmpd 666, AutoMSn(821.8844), 25.7 min
1	gi|545520919	PREDICTED: serum albumin isoform X1 [Canis lupus familiaris]	10472	68562	852	270	53	33	74.5	5.51	9872	1	1	0	632.979	1895.92	3	1895.91	0.0076	0	75.55	0.00019	R	RPCFSGLEVDETYVPK	E	Carbamidomethyl (C)	0.0010000000000000.0	Cmpd 423, AutoMSn(632.9794), 20.5 min
1	gi|545520919	PREDICTED: serum albumin isoform X1 [Canis lupus familiaris]	10472	68562	852	270	53	33	74.5	5.51	9963	1	1	0	959.483	1916.95	2	1917.01	-0.0619	1	29.13	8.2	K	SLHTLFGDKLCTVASLR	D	Carbamidomethyl (C)	0.00000000001000000.0	Cmpd 357, AutoMSn(959.4834), 21.4 min
1	gi|545520919	PREDICTED: serum albumin isoform X1 [Canis lupus familiaris]	10472	68562	852	270	53	33	74.5	5.51	9970	1	1	0	640.011	1917.01	3	1917.01	-0.0032	1	16.37	160	K	SLHTLFGDKLCTVASLR	D	Carbamidomethyl (C)	0.00000000001000000.0	Cmpd 302, AutoMSn(640.0110), 21.4 min
1	gi|545520919	PREDICTED: serum albumin isoform X1 [Canis lupus familiaris]	10472	68562	852	270	53	33	74.5	5.51	9977	1	1	0	640.012	1917.01	3	1917.01	0.0006	1	57.23	0.013	K	SLHTLFGDKLCTVASLR	D	Carbamidomethyl (C)	0.00000000001000000.0	Cmpd 445, AutoMSn(640.0122), 21.6 min
1	gi|545520919	PREDICTED: serum albumin isoform X1 [Canis lupus familiaris]	10472	68562	852	270	53	33	74.5	5.51	9981	1	1	0	640.013	1917.02	3	1917.01	0.0036	1	39.56	0.79	K	SLHTLFGDKLCTVASLR	D	Carbamidomethyl (C)	0.00000000001000000.0	Cmpd 302, AutoMSn(640.0132), 20.5 min
1	gi|545520919	PREDICTED: serum albumin isoform X1 [Canis lupus familiaris]	10472	68562	852	270	53	33	74.5	5.51	9985	1	1	0	640.014	1917.02	3	1917.01	0.0064	1	37.76	1.2	K	SLHTLFGDKLCTVASLR	D	Carbamidomethyl (C)	0.00000000001000000.0	Cmpd 439, AutoMSn(640.0142), 21.4 min
1	gi|545520919	PREDICTED: serum albumin isoform X1 [Canis lupus familiaris]	10472	68562	852	270	53	33	74.5	5.51	9987	1	1	0	640.014	1917.02	3	1917.01	0.0072	1	43.16	0.35	K	SLHTLFGDKLCTVASLR	D	Carbamidomethyl (C)	0.00000000001000000.0	Cmpd 456, AutoMSn(640.0144), 21.3 min
1	gi|545520919	PREDICTED: serum albumin isoform X1 [Canis lupus familiaris]	10472	68562	852	270	53	33	74.5	5.51	9988	1	1	0	640.014	1917.02	3	1917.01	0.0074	1	43.99	0.29	K	SLHTLFGDKLCTVASLR	D	Carbamidomethyl (C)	0.00000000001000000.0	Cmpd 423, AutoMSn(640.0145), 20.3 min
1	gi|545520919	PREDICTED: serum albumin isoform X1 [Canis lupus familiaris]	10472	68562	852	270	53	33	74.5	5.51	9989	2	1	0	640.015	1917.02	3	1917.01	0.0083	1	17.21	140	K	SLHTLFGDKLCTVASLR	D	Carbamidomethyl (C)	0.00000000001000000.0	Cmpd 434, AutoMSn(640.0148), 20.6 min
1	gi|545520919	PREDICTED: serum albumin isoform X1 [Canis lupus familiaris]	10472	68562	852	270	53	33	74.5	5.51	9990	1	1	0	640.015	1917.02	3	1917.01	0.0096	1	38.4	1	K	SLHTLFGDKLCTVASLR	D	Carbamidomethyl (C)	0.00000000001000000.0	Cmpd 429, AutoMSn(640.0152), 20.4 min
1	gi|545520919	PREDICTED: serum albumin isoform X1 [Canis lupus familiaris]	10472	68562	852	270	53	33	74.5	5.51	9991	5	1	0	640.015	1917.02	3	1917.01	0.0104	1	9.48	810	K	SLHTLFGDKLCTVASLR	D	Carbamidomethyl (C)	0.00000000001000000.0	Cmpd 430, AutoMSn(640.0155), 20.5 min
1	gi|545520919	PREDICTED: serum albumin isoform X1 [Canis lupus familiaris]	10472	68562	852	270	53	33	74.5	5.51	9992	1	1	0	640.015	1917.02	3	1917.01	0.0104	1	25.09	22	K	SLHTLFGDKLCTVASLR	D	Carbamidomethyl (C)	0.00000000001000000.0	Cmpd 462, AutoMSn(640.0155), 21.4 min
1	gi|545520919	PREDICTED: serum albumin isoform X1 [Canis lupus familiaris]	10472	68562	852	270	53	33	74.5	5.51	9993	1	1	0	640.016	1917.03	3	1917.01	0.0108	1	22.71	38	K	SLHTLFGDKLCTVASLR	D	Carbamidomethyl (C)	0.00000000001000000.0	Cmpd 459, AutoMSn(640.0156), 21.3 min
1	gi|545520919	PREDICTED: serum albumin isoform X1 [Canis lupus familiaris]	10472	68562	852	270	53	33	74.5	5.51	9994	1	1	0	640.016	1917.03	3	1917.01	0.0108	1	46.07	0.18	K	SLHTLFGDKLCTVASLR	D	Carbamidomethyl (C)	0.00000000001000000.0	Cmpd 426, AutoMSn(640.0156), 20.3 min
1	gi|545520919	PREDICTED: serum albumin isoform X1 [Canis lupus familiaris]	10472	68562	852	270	53	33	74.5	5.51	9995	1	1	0	640.016	1917.03	3	1917.01	0.0111	1	27.22	14	K	SLHTLFGDKLCTVASLR	D	Carbamidomethyl (C)	0.00000000001000000.0	Cmpd 212, AutoMSn(640.0157), 20.5 min
1	gi|545520919	PREDICTED: serum albumin isoform X1 [Canis lupus familiaris]	10472	68562	852	270	53	33	74.5	5.51	10002	1	1	0	640.018	1917.03	3	1917.01	0.0189	1	17.8	120	K	SLHTLFGDKLCTVASLR	D	Carbamidomethyl (C)	0.00000000001000000.0	Cmpd 216, AutoMSn(640.0183), 20.6 min
1	gi|545520919	PREDICTED: serum albumin isoform X1 [Canis lupus familiaris]	10472	68562	852	270	53	33	74.5	5.51	10489	1	1	0	658.267	1971.78	3	1971.78	0.0029	1	39.79	0.98	K	CCAAENKEGCFSEEGPK	L	3 Carbamidomethyl (C)	0.11000000010000000.0	Cmpd 127, AutoMSn(658.2669), 13.6 min
1	gi|545520919	PREDICTED: serum albumin isoform X1 [Canis lupus familiaris]	10472	68562	852	270	53	33	74.5	5.51	10491	1	1	0	658.268	1971.78	3	1971.78	0.0045	1	24.96	30	K	CCAAENKEGCFSEEGPK	L	3 Carbamidomethyl (C)	0.11000000010000000.0	Cmpd 99, AutoMSn(658.2675), 13.8 min
1	gi|545520919	PREDICTED: serum albumin isoform X1 [Canis lupus familiaris]	10472	68562	852	270	53	33	74.5	5.51	10492	1	1	0	658.268	1971.78	3	1971.78	0.0048	1	39.32	1.1	K	CCAAENKEGCFSEEGPK	L	3 Carbamidomethyl (C)	0.11000000010000000.0	Cmpd 121, AutoMSn(658.2676), 13.5 min
1	gi|545520919	PREDICTED: serum albumin isoform X1 [Canis lupus familiaris]	10472	68562	852	270	53	33	74.5	5.51	10493	1	1	0	658.268	1971.78	3	1971.78	0.0066	1	35.74	2.5	K	CCAAENKEGCFSEEGPK	L	3 Carbamidomethyl (C)	0.11000000010000000.0	Cmpd 124, AutoMSn(658.2682), 13.6 min
1	gi|545520919	PREDICTED: serum albumin isoform X1 [Canis lupus familiaris]	10472	68562	852	270	53	33	74.5	5.51	10494	1	1	0	658.269	1971.78	3	1971.78	0.0083	1	30.15	8.9	K	CCAAENKEGCFSEEGPK	L	3 Carbamidomethyl (C)	0.11000000010000000.0	Cmpd 97, AutoMSn(658.2687), 13.8 min
1	gi|545520919	PREDICTED: serum albumin isoform X1 [Canis lupus familiaris]	10472	68562	852	270	53	33	74.5	5.51	10495	1	1	0	658.27	1971.79	3	1971.78	0.0108	1	32.04	5.7	K	CCAAENKEGCFSEEGPK	L	3 Carbamidomethyl (C)	0.11000000010000000.0	Cmpd 124, AutoMSn(658.2696), 13.8 min
1	gi|545520919	PREDICTED: serum albumin isoform X1 [Canis lupus familiaris]	10472	68562	852	270	53	33	74.5	5.51	10496	1	1	0	658.27	1971.79	3	1971.78	0.0109	1	35.22	2.7	K	CCAAENKEGCFSEEGPK	L	3 Carbamidomethyl (C)	0.11000000010000000.0	Cmpd 127, AutoMSn(658.2696), 13.9 min
1	gi|545520919	PREDICTED: serum albumin isoform X1 [Canis lupus familiaris]	10472	68562	852	270	53	33	74.5	5.51	10562	1	1	0	661.693	1982.06	3	1982.07	-0.0139	0	35.51	2.1	K	VLDEFKPLVDEPQNLVK	T			Cmpd 383, AutoMSn(661.6935), 22.4 min
1	gi|545520919	PREDICTED: serum albumin isoform X1 [Canis lupus familiaris]	10472	68562	852	270	53	33	74.5	5.51	10564	1	1	0	992.041	1982.07	2	1982.07	-0.0058	0	22.33	44	K	VLDEFKPLVDEPQNLVK	T			Cmpd 374, AutoMSn(992.0406), 23.3 min
1	gi|545520919	PREDICTED: serum albumin isoform X1 [Canis lupus familiaris]	10472	68562	852	270	53	33	74.5	5.51	10569	1	1	0	992.043	1982.07	2	1982.07	-0.001	0	16.57	170	K	VLDEFKPLVDEPQNLVK	T			Cmpd 385, AutoMSn(992.0430), 22.5 min
1	gi|545520919	PREDICTED: serum albumin isoform X1 [Canis lupus familiaris]	10472	68562	852	270	53	33	74.5	5.51	10570	1	1	0	992.043	1982.07	2	1982.07	-0.0006	0	32.5	4.2	K	VLDEFKPLVDEPQNLVK	T			Cmpd 387, AutoMSn(992.0432), 22.5 min
1	gi|545520919	PREDICTED: serum albumin isoform X1 [Canis lupus familiaris]	10472	68562	852	270	53	33	74.5	5.51	10571	1	1	0	992.043	1982.07	2	1982.07	-0.0005	0	26	19	K	VLDEFKPLVDEPQNLVK	T			Cmpd 389, AutoMSn(992.0432), 23.4 min
1	gi|545520919	PREDICTED: serum albumin isoform X1 [Canis lupus familiaris]	10472	68562	852	270	53	33	74.5	5.51	10572	1	1	0	992.043	1982.07	2	1982.07	-0.0005	0	19.95	76	K	VLDEFKPLVDEPQNLVK	T			Cmpd 448, AutoMSn(992.0432), 23.4 min
1	gi|545520919	PREDICTED: serum albumin isoform X1 [Canis lupus familiaris]	10472	68562	852	270	53	33	74.5	5.51	10573	2	1	0	661.698	1982.07	3	1982.07	-0.0002	0	25.8	20	K	VLDEFKPLVDEPQNLVK	T			Cmpd 372, AutoMSn(661.6980), 23.3 min
1	gi|545520919	PREDICTED: serum albumin isoform X1 [Canis lupus familiaris]	10472	68562	852	270	53	33	74.5	5.51	10578	1	1	0	661.698	1982.07	3	1982.07	0.0007	0	50.29	0.071	K	VLDEFKPLVDEPQNLVK	T			Cmpd 513, AutoMSn(661.6983), 22.8 min
1	gi|545520919	PREDICTED: serum albumin isoform X1 [Canis lupus familiaris]	10472	68562	852	270	53	33	74.5	5.51	10580	1	1	0	992.044	1982.07	2	1982.07	0.0009	0	18.79	100	K	VLDEFKPLVDEPQNLVK	T			Cmpd 525, AutoMSn(992.0439), 22.6 min
1	gi|545520919	PREDICTED: serum albumin isoform X1 [Canis lupus familiaris]	10472	68562	852	270	53	33	74.5	5.51	10582	2	1	0	992.044	1982.07	2	1982.07	0.0013	0	16.66	160	K	VLDEFKPLVDEPQNLVK	T			Cmpd 518, AutoMSn(992.0441), 22.4 min
1	gi|545520919	PREDICTED: serum albumin isoform X1 [Canis lupus familiaris]	10472	68562	852	270	53	33	74.5	5.51	10583	1	1	0	661.698	1982.07	3	1982.07	0.0014	0	45.31	0.22	K	VLDEFKPLVDEPQNLVK	T			Cmpd 384, AutoMSn(661.6985), 22.5 min
1	gi|545520919	PREDICTED: serum albumin isoform X1 [Canis lupus familiaris]	10472	68562	852	270	53	33	74.5	5.51	10584	1	1	0	992.044	1982.07	2	1982.07	0.0016	0	21.8	50	K	VLDEFKPLVDEPQNLVK	T			Cmpd 392, AutoMSn(992.0443), 23.4 min
1	gi|545520919	PREDICTED: serum albumin isoform X1 [Canis lupus familiaris]	10472	68562	852	270	53	33	74.5	5.51	10585	1	1	0	992.044	1982.07	2	1982.07	0.0017	0	22.97	38	K	VLDEFKPLVDEPQNLVK	T			Cmpd 527, AutoMSn(992.0443), 23.4 min
1	gi|545520919	PREDICTED: serum albumin isoform X1 [Canis lupus familiaris]	10472	68562	852	270	53	33	74.5	5.51	10586	1	1	0	661.699	1982.07	3	1982.07	0.0019	0	39.08	0.94	K	VLDEFKPLVDEPQNLVK	T			Cmpd 402, AutoMSn(661.6987), 23.4 min
1	gi|545520919	PREDICTED: serum albumin isoform X1 [Canis lupus familiaris]	10472	68562	852	270	53	33	74.5	5.51	10587	1	1	0	661.699	1982.07	3	1982.07	0.0024	0	60.29	0.0071	K	VLDEFKPLVDEPQNLVK	T			Cmpd 452, AutoMSn(661.6989), 23.5 min
1	gi|545520919	PREDICTED: serum albumin isoform X1 [Canis lupus familiaris]	10472	68562	852	270	53	33	74.5	5.51	10589	1	1	0	992.045	1982.08	2	1982.07	0.0026	0	24.59	26	K	VLDEFKPLVDEPQNLVK	T			Cmpd 395, AutoMSn(992.0448), 23.5 min
1	gi|545520919	PREDICTED: serum albumin isoform X1 [Canis lupus familiaris]	10472	68562	852	270	53	33	74.5	5.51	10592	1	1	0	661.7	1982.08	3	1982.07	0.0045	0	69.23	0.00091	K	VLDEFKPLVDEPQNLVK	T			Cmpd 449, AutoMSn(661.6996), 23.5 min
1	gi|545520919	PREDICTED: serum albumin isoform X1 [Canis lupus familiaris]	10472	68562	852	270	53	33	74.5	5.51	10593	1	1	0	661.7	1982.08	3	1982.07	0.0046	0	92.82	4e-06	K	VLDEFKPLVDEPQNLVK	T			Cmpd 388, AutoMSn(661.6996), 22.5 min
1	gi|545520919	PREDICTED: serum albumin isoform X1 [Canis lupus familiaris]	10472	68562	852	270	53	33	74.5	5.51	10594	1	1	0	661.7	1982.08	3	1982.07	0.0047	0	55.1	0.024	K	VLDEFKPLVDEPQNLVK	T			Cmpd 391, AutoMSn(661.6997), 23.4 min
1	gi|545520919	PREDICTED: serum albumin isoform X1 [Canis lupus familiaris]	10472	68562	852	270	53	33	74.5	5.51	10595	2	1	0	992.046	1982.08	2	1982.07	0.0047	0	15.15	230	K	VLDEFKPLVDEPQNLVK	T			Cmpd 506, AutoMSn(992.0459), 22.6 min
1	gi|545520919	PREDICTED: serum albumin isoform X1 [Canis lupus familiaris]	10472	68562	852	270	53	33	74.5	5.51	10596	4	1	0	992.046	1982.08	2	1982.07	0.0048	0	11.23	580	K	VLDEFKPLVDEPQNLVK	T			Cmpd 522, AutoMSn(992.0459), 22.6 min
1	gi|545520919	PREDICTED: serum albumin isoform X1 [Canis lupus familiaris]	10472	68562	852	270	53	33	74.5	5.51	10597	1	1	0	992.046	1982.08	2	1982.07	0.005	0	24.72	26	K	VLDEFKPLVDEPQNLVK	T			Cmpd 521, AutoMSn(992.0460), 22.5 min
1	gi|545520919	PREDICTED: serum albumin isoform X1 [Canis lupus familiaris]	10472	68562	852	270	53	33	74.5	5.51	10598	1	1	0	661.7	1982.08	3	1982.07	0.0052	0	59.73	0.0081	K	VLDEFKPLVDEPQNLVK	T			Cmpd 526, AutoMSn(661.6998), 22.6 min
1	gi|545520919	PREDICTED: serum albumin isoform X1 [Canis lupus familiaris]	10472	68562	852	270	53	33	74.5	5.51	10599	2	1	0	992.046	1982.08	2	1982.07	0.0054	0	13.51	340	K	VLDEFKPLVDEPQNLVK	T			Cmpd 459, AutoMSn(992.0462), 22.6 min
1	gi|545520919	PREDICTED: serum albumin isoform X1 [Canis lupus familiaris]	10472	68562	852	270	53	33	74.5	5.51	10600	1	1	0	661.7	1982.08	3	1982.07	0.0057	0	92.47	4.3e-06	K	VLDEFKPLVDEPQNLVK	T			Cmpd 530, AutoMSn(661.7000), 23.5 min
1	gi|545520919	PREDICTED: serum albumin isoform X1 [Canis lupus familiaris]	10472	68562	852	270	53	33	74.5	5.51	10601	1	1	0	992.047	1982.08	2	1982.07	0.0061	0	21.97	49	K	VLDEFKPLVDEPQNLVK	T			Cmpd 451, AutoMSn(992.0465), 23.5 min
1	gi|545520919	PREDICTED: serum albumin isoform X1 [Canis lupus familiaris]	10472	68562	852	270	53	33	74.5	5.51	10602	1	1	0	661.7	1982.08	3	1982.07	0.0061	0	78.14	0.00012	K	VLDEFKPLVDEPQNLVK	T			Cmpd 528, AutoMSn(661.7001), 23.4 min
1	gi|545520919	PREDICTED: serum albumin isoform X1 [Canis lupus familiaris]	10472	68562	852	270	53	33	74.5	5.51	10604	1	1	0	661.7	1982.08	3	1982.07	0.0063	0	62.72	0.0041	K	VLDEFKPLVDEPQNLVK	T			Cmpd 375, AutoMSn(661.7002), 23.4 min
1	gi|545520919	PREDICTED: serum albumin isoform X1 [Canis lupus familiaris]	10472	68562	852	270	53	33	74.5	5.51	10606	1	1	0	661.701	1982.08	3	1982.07	0.0079	0	59.95	0.0078	K	VLDEFKPLVDEPQNLVK	T			Cmpd 388, AutoMSn(661.7007), 23.4 min
1	gi|545520919	PREDICTED: serum albumin isoform X1 [Canis lupus familiaris]	10472	68562	852	270	53	33	74.5	5.51	10608	1	1	0	661.701	1982.08	3	1982.07	0.0086	0	88.34	1.1e-05	K	VLDEFKPLVDEPQNLVK	T			Cmpd 520, AutoMSn(661.7010), 22.5 min
1	gi|545520919	PREDICTED: serum albumin isoform X1 [Canis lupus familiaris]	10472	68562	852	270	53	33	74.5	5.51	10610	1	1	0	661.701	1982.08	3	1982.07	0.009	0	43	0.39	K	VLDEFKPLVDEPQNLVK	T			Cmpd 276, AutoMSn(661.7011), 22.5 min
1	gi|545520919	PREDICTED: serum albumin isoform X1 [Canis lupus familiaris]	10472	68562	852	270	53	33	74.5	5.51	10612	1	1	0	661.701	1982.08	3	1982.07	0.0093	0	74.02	0.00031	K	VLDEFKPLVDEPQNLVK	T			Cmpd 523, AutoMSn(661.7012), 22.5 min
1	gi|545520919	PREDICTED: serum albumin isoform X1 [Canis lupus familiaris]	10472	68562	852	270	53	33	74.5	5.51	10613	1	1	0	661.701	1982.08	3	1982.07	0.0095	0	39.37	0.89	K	VLDEFKPLVDEPQNLVK	T			Cmpd 271, AutoMSn(661.7013), 22.5 min
1	gi|545520919	PREDICTED: serum albumin isoform X1 [Canis lupus familiaris]	10472	68562	852	270	53	33	74.5	5.51	10615	1	1	0	661.701	1982.08	3	1982.07	0.0096	0	69	0.00097	K	VLDEFKPLVDEPQNLVK	T			Cmpd 549, AutoMSn(661.7013), 23.3 min
1	gi|545520919	PREDICTED: serum albumin isoform X1 [Canis lupus familiaris]	10472	68562	852	270	53	33	74.5	5.51	10616	1	1	0	661.701	1982.08	3	1982.07	0.0097	0	76.12	0.00019	K	VLDEFKPLVDEPQNLVK	T			Cmpd 523, AutoMSn(661.7013), 22.6 min
1	gi|545520919	PREDICTED: serum albumin isoform X1 [Canis lupus familiaris]	10472	68562	852	270	53	33	74.5	5.51	10619	1	1	0	661.702	1982.08	3	1982.07	0.0106	0	34.44	2.8	K	VLDEFKPLVDEPQNLVK	T			Cmpd 279, AutoMSn(661.7016), 22.6 min
1	gi|545520919	PREDICTED: serum albumin isoform X1 [Canis lupus familiaris]	10472	68562	852	270	53	33	74.5	5.51	10621	1	1	0	661.702	1982.08	3	1982.07	0.011	0	73.95	0.00031	K	VLDEFKPLVDEPQNLVK	T			Cmpd 552, AutoMSn(661.7018), 23.4 min
1	gi|545520919	PREDICTED: serum albumin isoform X1 [Canis lupus familiaris]	10472	68562	852	270	53	33	74.5	5.51	10622	2	1	0	661.702	1982.08	3	1982.07	0.0111	0	18.03	120	K	VLDEFKPLVDEPQNLVK	T			Cmpd 138, AutoMSn(661.7018), 22.5 min
1	gi|545520919	PREDICTED: serum albumin isoform X1 [Canis lupus familiaris]	10472	68562	852	270	53	33	74.5	5.51	10623	1	1	0	661.702	1982.08	3	1982.07	0.012	0	73.97	0.00031	K	VLDEFKPLVDEPQNLVK	T			Cmpd 555, AutoMSn(661.7021), 23.5 min
1	gi|545520919	PREDICTED: serum albumin isoform X1 [Canis lupus familiaris]	10472	68562	852	270	53	33	74.5	5.51	10624	1	1	0	661.702	1982.08	3	1982.07	0.0121	0	48.15	0.12	K	VLDEFKPLVDEPQNLVK	T			Cmpd 394, AutoMSn(661.7021), 23.5 min
1	gi|545520919	PREDICTED: serum albumin isoform X1 [Canis lupus familiaris]	10472	68562	852	270	53	33	74.5	5.51	10625	1	1	0	661.702	1982.08	3	1982.07	0.0122	0	38.25	1.2	K	VLDEFKPLVDEPQNLVK	T			Cmpd 516, AutoMSn(661.7022), 22.9 min
1	gi|545520919	PREDICTED: serum albumin isoform X1 [Canis lupus familiaris]	10472	68562	852	270	53	33	74.5	5.51	10626	1	1	0	992.05	1982.08	2	1982.07	0.0125	0	18.46	110	K	VLDEFKPLVDEPQNLVK	T			Cmpd 458, AutoMSn(992.0497), 22.6 min
1	gi|545520919	PREDICTED: serum albumin isoform X1 [Canis lupus familiaris]	10472	68562	852	270	53	33	74.5	5.51	10627	1	1	0	992.05	1982.08	2	1982.07	0.0125	0	18.42	110	K	VLDEFKPLVDEPQNLVK	T			Cmpd 280, AutoMSn(992.0497), 22.6 min
1	gi|545520919	PREDICTED: serum albumin isoform X1 [Canis lupus familiaris]	10472	68562	852	270	53	33	74.5	5.51	10629	1	1	0	661.703	1982.09	3	1982.07	0.0135	0	86.25	1.8e-05	K	VLDEFKPLVDEPQNLVK	T			Cmpd 525, AutoMSn(661.7026), 22.6 min
1	gi|545520919	PREDICTED: serum albumin isoform X1 [Canis lupus familiaris]	10472	68562	852	270	53	33	74.5	5.51	10630	1	1	0	661.704	1982.09	3	1982.07	0.0169	0	33.77	3.3	K	VLDEFKPLVDEPQNLVK	T			Cmpd 507, AutoMSn(661.7037), 22.7 min
1	gi|545520919	PREDICTED: serum albumin isoform X1 [Canis lupus familiaris]	10472	68562	852	270	53	33	74.5	5.51	10631	1	1	0	661.704	1982.09	3	1982.07	0.0186	0	45.57	0.22	K	VLDEFKPLVDEPQNLVK	T			Cmpd 455, AutoMSn(661.7043), 22.5 min
1	gi|545520919	PREDICTED: serum albumin isoform X1 [Canis lupus familiaris]	10472	68562	852	270	53	33	74.5	5.51	10633	1	1	0	661.705	1982.09	3	1982.07	0.0204	0	36.36	1.8	K	VLDEFKPLVDEPQNLVK	T			Cmpd 457, AutoMSn(661.7049), 22.6 min
1	gi|545520919	PREDICTED: serum albumin isoform X1 [Canis lupus familiaris]	10472	68562	852	270	53	33	74.5	5.51	11007	8	1	0	684.981	2051.92	3	2051.92	-0.0009	1	16.49	150	K	GVFAECCQAADKAACLGPK	I	3 Carbamidomethyl (C)	0.0000011000000010000.0	Cmpd 193, AutoMSn(684.9812), 17.5 min
1	gi|545520919	PREDICTED: serum albumin isoform X1 [Canis lupus familiaris]	10472	68562	852	270	53	33	74.5	5.51	11013	1	1	0	684.982	2051.93	3	2051.92	0.0024	1	28.58	9.3	K	GVFAECCQAADKAACLGPK	I	3 Carbamidomethyl (C)	0.0000011000000010000.0	Cmpd 296, AutoMSn(684.9823), 18.2 min
1	gi|545520919	PREDICTED: serum albumin isoform X1 [Canis lupus familiaris]	10472	68562	852	270	53	33	74.5	5.51	11014	1	1	0	684.982	2051.93	3	2051.92	0.0029	1	19	85	K	GVFAECCQAADKAACLGPK	I	3 Carbamidomethyl (C)	0.0000011000000010000.0	Cmpd 171, AutoMSn(684.9825), 18.3 min
1	gi|545520919	PREDICTED: serum albumin isoform X1 [Canis lupus familiaris]	10472	68562	852	270	53	33	74.5	5.51	11015	5	1	0	684.982	2051.93	3	2051.92	0.003	1	14.41	240	K	GVFAECCQAADKAACLGPK	I	3 Carbamidomethyl (C)	0.0000011000000010000.0	Cmpd 302, AutoMSn(684.9825), 17.6 min
1	gi|545520919	PREDICTED: serum albumin isoform X1 [Canis lupus familiaris]	10472	68562	852	270	53	33	74.5	5.51	11016	1	1	0	684.983	2051.93	3	2051.92	0.0043	1	19.28	79	K	GVFAECCQAADKAACLGPK	I	3 Carbamidomethyl (C)	0.0000011000000010000.0	Cmpd 299, AutoMSn(684.9830), 18.3 min
1	gi|545520919	PREDICTED: serum albumin isoform X1 [Canis lupus familiaris]	10472	68562	852	270	53	33	74.5	5.51	11017	1	1	0	684.984	2051.93	3	2051.92	0.0059	1	36.67	1.4	K	GVFAECCQAADKAACLGPK	I	3 Carbamidomethyl (C)	0.0000011000000010000.0	Cmpd 318, AutoMSn(684.9835), 18.2 min
1	gi|545520919	PREDICTED: serum albumin isoform X1 [Canis lupus familiaris]	10472	68562	852	270	53	33	74.5	5.51	11018	1	1	0	684.984	2051.93	3	2051.92	0.0061	1	31.68	4.5	K	GVFAECCQAADKAACLGPK	I	3 Carbamidomethyl (C)	0.0000011000000010000.0	Cmpd 321, AutoMSn(684.9835), 18.2 min
1	gi|545520919	PREDICTED: serum albumin isoform X1 [Canis lupus familiaris]	10472	68562	852	270	53	33	74.5	5.51	11021	2	1	0	684.985	2051.93	3	2051.92	0.0102	1	15.36	190	K	GVFAECCQAADKAACLGPK	I	3 Carbamidomethyl (C)	0.0000011000000010000.0	Cmpd 170, AutoMSn(684.9849), 18.2 min
1	gi|545520919	PREDICTED: serum albumin isoform X1 [Canis lupus familiaris]	10472	68562	852	270	53	33	74.5	5.51	11022	1	1	0	684.985	2051.93	3	2051.92	0.0103	1	38.25	0.99	K	GVFAECCQAADKAACLGPK	I	3 Carbamidomethyl (C)	0.0000011000000010000.0	Cmpd 298, AutoMSn(684.9849), 17.4 min
1	gi|545520919	PREDICTED: serum albumin isoform X1 [Canis lupus familiaris]	10472	68562	852	270	53	33	74.5	5.51	11023	1	1	0	684.986	2051.93	3	2051.92	0.0121	1	55.38	0.019	K	GVFAECCQAADKAACLGPK	I	3 Carbamidomethyl (C)	0.0000011000000010000.0	Cmpd 300, AutoMSn(684.9856), 17.5 min
1	gi|545520919	PREDICTED: serum albumin isoform X1 [Canis lupus familiaris]	10472	68562	852	270	53	33	74.5	5.51	11026	3	1	0	684.986	2051.94	3	2051.92	0.0149	1	17.82	110	K	GVFAECCQAADKAACLGPK	I	3 Carbamidomethyl (C)	0.0000011000000010000.0	Cmpd 128, AutoMSn(684.9865), 17.6 min
1	gi|545520919	PREDICTED: serum albumin isoform X1 [Canis lupus familiaris]	10472	68562	852	270	53	33	74.5	5.51	11027	1	1	0	684.987	2051.94	3	2051.92	0.0155	1	21.3	49	K	GVFAECCQAADKAACLGPK	I	3 Carbamidomethyl (C)	0.0000011000000010000.0	Cmpd 196, AutoMSn(684.9867), 17.6 min
1	gi|545520919	PREDICTED: serum albumin isoform X1 [Canis lupus familiaris]	10472	68562	852	270	53	33	74.5	5.51	11029	2	1	0	684.988	2051.94	3	2051.92	0.0201	1	21.91	42	K	GVFAECCQAADKAACLGPK	I	3 Carbamidomethyl (C)	0.0000011000000010000.0	Cmpd 127, AutoMSn(684.9882), 17.6 min
1	gi|545520919	PREDICTED: serum albumin isoform X1 [Canis lupus familiaris]	10472	68562	852	270	53	33	74.5	5.51	11030	1	1	0	684.989	2051.94	3	2051.92	0.0219	1	27.65	11	K	GVFAECCQAADKAACLGPK	I	3 Carbamidomethyl (C)	0.0000011000000010000.0	Cmpd 130, AutoMSn(684.9888), 17.7 min
1	gi|545520919	PREDICTED: serum albumin isoform X1 [Canis lupus familiaris]	10472	68562	852	270	53	33	74.5	5.51	11032	3	1	0	684.99	2051.95	3	2051.92	0.026	1	19.1	80	K	GVFAECCQAADKAACLGPK	I	3 Carbamidomethyl (C)	0.0000011000000010000.0	Cmpd 129, AutoMSn(684.9902), 17.6 min
1	gi|545520919	PREDICTED: serum albumin isoform X1 [Canis lupus familiaris]	10472	68562	852	270	53	33	74.5	5.51	11191	1	1	0	696.01	2085.01	3	2085.01	-0.0016	1	47.8	0.11	K	ATDEQLKTVMGDFGAFVEK	C			Cmpd 331, AutoMSn(696.0097), 24.0 min
1	gi|545520919	PREDICTED: serum albumin isoform X1 [Canis lupus familiaris]	10472	68562	852	270	53	33	74.5	5.51	11196	1	1	0	696.011	2085.01	3	2085.01	0.0014	1	67.93	0.001	K	ATDEQLKTVMGDFGAFVEK	C			Cmpd 456, AutoMSn(696.0107), 24.1 min
1	gi|545520919	PREDICTED: serum albumin isoform X1 [Canis lupus familiaris]	10472	68562	852	270	53	33	74.5	5.51	11199	8	1	0	696.011	2085.01	3	2085.01	0.0025	1	10.61	550	K	ATDEQLKTVMGDFGAFVEK	C			Cmpd 340, AutoMSn(696.0111), 24.2 min
1	gi|545520919	PREDICTED: serum albumin isoform X1 [Canis lupus familiaris]	10472	68562	852	270	53	33	74.5	5.51	11208	1	1	0	696.012	2085.02	3	2085.01	0.0064	1	86.74	1.3e-05	K	ATDEQLKTVMGDFGAFVEK	C			Cmpd 594, AutoMSn(696.0124), 24.9 min
1	gi|545520919	PREDICTED: serum albumin isoform X1 [Canis lupus familiaris]	10472	68562	852	270	53	33	74.5	5.51	11210	1	1	0	696.013	2085.02	3	2085.01	0.007	1	32.54	3.5	K	ATDEQLKTVMGDFGAFVEK	C			Cmpd 191, AutoMSn(696.0126), 24.1 min
1	gi|545520919	PREDICTED: serum albumin isoform X1 [Canis lupus familiaris]	10472	68562	852	270	53	33	74.5	5.51	11211	1	1	0	696.013	2085.02	3	2085.01	0.0079	1	101.57	4.4e-07	K	ATDEQLKTVMGDFGAFVEK	C			Cmpd 597, AutoMSn(696.0128), 25.0 min
1	gi|545520919	PREDICTED: serum albumin isoform X1 [Canis lupus familiaris]	10472	68562	852	270	53	33	74.5	5.51	11215	1	1	0	696.014	2085.02	3	2085.01	0.01	1	147.9	1e-11	K	ATDEQLKTVMGDFGAFVEK	C			Cmpd 591, AutoMSn(696.0136), 24.1 min
1	gi|545520919	PREDICTED: serum albumin isoform X1 [Canis lupus familiaris]	10472	68562	852	270	53	33	74.5	5.51	11216	1	1	0	696.014	2085.02	3	2085.01	0.0101	1	83.3	3e-05	K	ATDEQLKTVMGDFGAFVEK	C			Cmpd 601, AutoMSn(696.0136), 25.0 min
1	gi|545520919	PREDICTED: serum albumin isoform X1 [Canis lupus familiaris]	10472	68562	852	270	53	33	74.5	5.51	11217	1	1	0	696.014	2085.02	3	2085.01	0.0105	1	126.66	1.4e-09	K	ATDEQLKTVMGDFGAFVEK	C			Cmpd 619, AutoMSn(696.0137), 24.9 min
1	gi|545520919	PREDICTED: serum albumin isoform X1 [Canis lupus familiaris]	10472	68562	852	270	53	33	74.5	5.51	11218	1	1	0	696.014	2085.02	3	2085.01	0.0109	1	120.12	6.2e-09	K	ATDEQLKTVMGDFGAFVEK	C			Cmpd 623, AutoMSn(696.0139), 25.0 min
1	gi|545520919	PREDICTED: serum albumin isoform X1 [Canis lupus familiaris]	10472	68562	852	270	53	33	74.5	5.51	11220	1	1	0	696.014	2085.02	3	2085.01	0.012	1	34.06	2.5	K	ATDEQLKTVMGDFGAFVEK	C			Cmpd 189, AutoMSn(696.0142), 24.0 min
1	gi|545520919	PREDICTED: serum albumin isoform X1 [Canis lupus familiaris]	10472	68562	852	270	53	33	74.5	5.51	11221	1	1	0	696.014	2085.02	3	2085.01	0.0122	1	121.79	4.2e-09	K	ATDEQLKTVMGDFGAFVEK	C			Cmpd 620, AutoMSn(696.0143), 24.9 min
1	gi|545520919	PREDICTED: serum albumin isoform X1 [Canis lupus familiaris]	10472	68562	852	270	53	33	74.5	5.51	11222	1	1	0	696.015	2085.02	3	2085.01	0.0138	1	113.29	3e-08	K	ATDEQLKTVMGDFGAFVEK	C			Cmpd 588, AutoMSn(696.0148), 24.0 min
1	gi|545520919	PREDICTED: serum albumin isoform X1 [Canis lupus familiaris]	10472	68562	852	270	53	33	74.5	5.51	11225	1	1	0	696.015	2085.02	3	2085.01	0.0149	1	119.55	7e-09	K	ATDEQLKTVMGDFGAFVEK	C			Cmpd 587, AutoMSn(696.0152), 24.0 min
1	gi|545520919	PREDICTED: serum albumin isoform X1 [Canis lupus familiaris]	10472	68562	852	270	53	33	74.5	5.51	11228	1	1	0	696.017	2085.03	3	2085.01	0.0196	1	40.8	0.53	K	ATDEQLKTVMGDFGAFVEK	C			Cmpd 453, AutoMSn(696.0168), 24.1 min
1	gi|545520919	PREDICTED: serum albumin isoform X1 [Canis lupus familiaris]	10472	68562	852	270	53	33	74.5	5.51	11229	1	1	0	696.017	2085.03	3	2085.01	0.0203	1	44.88	0.21	K	ATDEQLKTVMGDFGAFVEK	C			Cmpd 333, AutoMSn(696.0170), 24.0 min
1	gi|545520919	PREDICTED: serum albumin isoform X1 [Canis lupus familiaris]	10472	68562	852	270	53	33	74.5	5.51	11232	1	1	0	696.019	2085.04	3	2085.01	0.0267	1	31.22	4.8	K	ATDEQLKTVMGDFGAFVEK	C			Cmpd 450, AutoMSn(696.0191), 24.0 min
1	gi|545520919	PREDICTED: serum albumin isoform X1 [Canis lupus familiaris]	10472	68562	852	270	53	33	74.5	5.51	11272	1	1	0	701.344	2101.01	3	2101	0.0051	1	95.28	1.9e-06	K	ATDEQLKTVMGDFGAFVEK	C	Oxidation (M)	0.0000000002000000000.0	Cmpd 483, AutoMSn(701.3436), 21.9 min
1	gi|545520919	PREDICTED: serum albumin isoform X1 [Canis lupus familiaris]	10472	68562	852	270	53	33	74.5	5.51	11273	1	1	0	701.344	2101.01	3	2101	0.0067	1	30.03	6.3	K	ATDEQLKTVMGDFGAFVEK	C	Oxidation (M)	0.0000000002000000000.0	Cmpd 451, AutoMSn(701.3441), 20.9 min
1	gi|545520919	PREDICTED: serum albumin isoform X1 [Canis lupus familiaris]	10472	68562	852	270	53	33	74.5	5.51	11275	1	1	0	701.345	2101.01	3	2101	0.0082	1	115.19	1.9e-08	K	ATDEQLKTVMGDFGAFVEK	C	Oxidation (M)	0.0000000002000000000.0	Cmpd 485, AutoMSn(701.3446), 21.9 min
1	gi|545520919	PREDICTED: serum albumin isoform X1 [Canis lupus familiaris]	10472	68562	852	270	53	33	74.5	5.51	11276	1	1	0	701.345	2101.01	3	2101	0.0105	1	71	0.0005	K	ATDEQLKTVMGDFGAFVEK	C	Oxidation (M)	0.0000000002000000000.0	Cmpd 454, AutoMSn(701.3454), 21.0 min
1	gi|545520919	PREDICTED: serum albumin isoform X1 [Canis lupus familiaris]	10472	68562	852	270	53	33	74.5	5.51	11277	1	1	0	701.348	2101.02	3	2101	0.0179	1	72.52	0.00035	K	ATDEQLKTVMGDFGAFVEK	C	Oxidation (M)	0.0000000002000000000.0	Cmpd 457, AutoMSn(701.3478), 21.1 min
1	gi|545520919	PREDICTED: serum albumin isoform X1 [Canis lupus familiaris]	10472	68562	852	270	53	33	74.5	5.51	11875	1	1	0	732.026	2193.06	3	2193.06	-0.0007	0	35.62	1.7	R	HPYFYAPELLYYAQQYK	G			Cmpd 479, AutoMSn(732.0261), 25.4 min
1	gi|545520919	PREDICTED: serum albumin isoform X1 [Canis lupus familiaris]	10472	68562	852	270	53	33	74.5	5.51	11877	3	1	0	1097.54	2193.06	2	2193.06	0.0036	0	15.07	190	R	HPYFYAPELLYYAQQYK	G			Cmpd 604, AutoMSn(1097.5376), 24.3 min
1	gi|545520919	PREDICTED: serum albumin isoform X1 [Canis lupus familiaris]	10472	68562	852	270	53	33	74.5	5.51	11878	2	1	0	1097.54	2193.06	2	2193.06	0.0037	0	19.02	76	R	HPYFYAPELLYYAQQYK	G			Cmpd 611, AutoMSn(1097.5377), 25.3 min
1	gi|545520919	PREDICTED: serum albumin isoform X1 [Canis lupus familiaris]	10472	68562	852	270	53	33	74.5	5.51	11880	1	1	0	732.028	2193.06	3	2193.06	0.0059	0	55.55	0.017	R	HPYFYAPELLYYAQQYK	G			Cmpd 616, AutoMSn(732.0283), 25.4 min
1	gi|545520919	PREDICTED: serum albumin isoform X1 [Canis lupus familiaris]	10472	68562	852	270	53	33	74.5	5.51	11882	1	1	0	732.029	2193.06	3	2193.06	0.0065	0	63.34	0.0028	R	HPYFYAPELLYYAQQYK	G			Cmpd 633, AutoMSn(732.0285), 25.2 min
1	gi|545520919	PREDICTED: serum albumin isoform X1 [Canis lupus familiaris]	10472	68562	852	270	53	33	74.5	5.51	11883	1	1	0	732.029	2193.06	3	2193.06	0.0066	0	54.29	0.023	R	HPYFYAPELLYYAQQYK	G			Cmpd 612, AutoMSn(732.0285), 25.3 min
1	gi|545520919	PREDICTED: serum albumin isoform X1 [Canis lupus familiaris]	10472	68562	852	270	53	33	74.5	5.51	11886	1	1	0	732.03	2193.07	3	2193.06	0.0119	0	51.8	0.04	R	HPYFYAPELLYYAQQYK	G			Cmpd 603, AutoMSn(732.0303), 24.3 min
1	gi|545520919	PREDICTED: serum albumin isoform X1 [Canis lupus familiaris]	10472	68562	852	270	53	33	74.5	5.51	11887	1	1	0	732.03	2193.07	3	2193.06	0.0123	0	24.14	23	R	HPYFYAPELLYYAQQYK	G			Cmpd 536, AutoMSn(732.0304), 25.4 min
1	gi|545520919	PREDICTED: serum albumin isoform X1 [Canis lupus familiaris]	10472	68562	852	270	53	33	74.5	5.51	11888	1	1	0	732.031	2193.07	3	2193.06	0.0132	0	56.6	0.013	R	HPYFYAPELLYYAQQYK	G			Cmpd 636, AutoMSn(732.0307), 25.3 min
1	gi|545520919	PREDICTED: serum albumin isoform X1 [Canis lupus familiaris]	10472	68562	852	270	53	33	74.5	5.51	11889	1	1	0	732.031	2193.07	3	2193.06	0.0135	0	49.06	0.075	R	HPYFYAPELLYYAQQYK	G			Cmpd 598, AutoMSn(732.0308), 24.2 min
1	gi|545520919	PREDICTED: serum albumin isoform X1 [Canis lupus familiaris]	10472	68562	852	270	53	33	74.5	5.51	11890	1	1	0	732.031	2193.07	3	2193.06	0.015	0	53.78	0.025	R	HPYFYAPELLYYAQQYK	G			Cmpd 601, AutoMSn(732.0313), 24.3 min
1	gi|545520919	PREDICTED: serum albumin isoform X1 [Canis lupus familiaris]	10472	68562	852	270	53	33	74.5	5.51	12258	7	1	0	749.99	2246.95	3	2246.94	0.0133	1	14.63	260	K	ECCHGDLLECADDRADLAK	Y	3 Carbamidomethyl (C)	0.0110000001000000000.0	Cmpd 265, AutoMSn(749.9902), 16.7 min
1	gi|545520919	PREDICTED: serum albumin isoform X1 [Canis lupus familiaris]	10472	68562	852	270	53	33	74.5	5.51	12666	4	1	0	781.713	2342.12	3	2342.12	-0.0044	1	19.48	65	K	NYQEAKDVFLGTFLYEYSR	R			Cmpd 369, AutoMSn(781.7131), 25.0 min
1	gi|545520919	PREDICTED: serum albumin isoform X1 [Canis lupus familiaris]	10472	68562	852	270	53	33	74.5	5.51	12667	1	1	0	781.714	2342.12	3	2342.12	-0.0023	1	41.25	0.43	K	NYQEAKDVFLGTFLYEYSR	R			Cmpd 498, AutoMSn(781.7138), 25.8 min
1	gi|545520919	PREDICTED: serum albumin isoform X1 [Canis lupus familiaris]	10472	68562	852	270	53	33	74.5	5.51	12670	1	1	0	781.715	2342.12	3	2342.12	-0.0002	1	45.35	0.17	K	NYQEAKDVFLGTFLYEYSR	R			Cmpd 500, AutoMSn(781.7145), 25.9 min
1	gi|545520919	PREDICTED: serum albumin isoform X1 [Canis lupus familiaris]	10472	68562	852	270	53	33	74.5	5.51	12671	1	1	0	781.715	2342.12	3	2342.12	0.0004	1	54.88	0.019	K	NYQEAKDVFLGTFLYEYSR	R			Cmpd 502, AutoMSn(781.7147), 25.9 min
1	gi|545520919	PREDICTED: serum albumin isoform X1 [Canis lupus familiaris]	10472	68562	852	270	53	33	74.5	5.51	12676	1	1	0	781.715	2342.12	3	2342.12	0.0024	1	26	15	K	NYQEAKDVFLGTFLYEYSR	R			Cmpd 489, AutoMSn(781.7154), 24.9 min
1	gi|545520919	PREDICTED: serum albumin isoform X1 [Canis lupus familiaris]	10472	68562	852	270	53	33	74.5	5.51	12677	1	1	0	781.716	2342.13	3	2342.12	0.0051	1	66.45	0.0013	K	NYQEAKDVFLGTFLYEYSR	R			Cmpd 643, AutoMSn(781.7163), 26.0 min
1	gi|545520919	PREDICTED: serum albumin isoform X1 [Canis lupus familiaris]	10472	68562	852	270	53	33	74.5	5.51	12678	1	1	0	781.716	2342.13	3	2342.12	0.0052	1	69.73	0.00061	K	NYQEAKDVFLGTFLYEYSR	R			Cmpd 636, AutoMSn(781.7163), 25.8 min
1	gi|545520919	PREDICTED: serum albumin isoform X1 [Canis lupus familiaris]	10472	68562	852	270	53	33	74.5	5.51	12680	1	1	0	781.717	2342.13	3	2342.12	0.0072	1	25.46	16	K	NYQEAKDVFLGTFLYEYSR	R			Cmpd 371, AutoMSn(781.7170), 25.0 min
1	gi|545520919	PREDICTED: serum albumin isoform X1 [Canis lupus familiaris]	10472	68562	852	270	53	33	74.5	5.51	12681	1	1	0	781.717	2342.13	3	2342.12	0.0079	1	63.72	0.0025	K	NYQEAKDVFLGTFLYEYSR	R			Cmpd 635, AutoMSn(781.7172), 25.0 min
1	gi|545520919	PREDICTED: serum albumin isoform X1 [Canis lupus familiaris]	10472	68562	852	270	53	33	74.5	5.51	12684	1	1	0	781.718	2342.13	3	2342.12	0.0091	1	91.52	4.1e-06	K	NYQEAKDVFLGTFLYEYSR	R			Cmpd 631, AutoMSn(781.7176), 25.0 min
1	gi|545520919	PREDICTED: serum albumin isoform X1 [Canis lupus familiaris]	10472	68562	852	270	53	33	74.5	5.51	12685	1	1	0	781.718	2342.13	3	2342.12	0.0098	1	73.94	0.00023	K	NYQEAKDVFLGTFLYEYSR	R			Cmpd 628, AutoMSn(781.7178), 24.9 min
1	gi|545520919	PREDICTED: serum albumin isoform X1 [Canis lupus familiaris]	10472	68562	852	270	53	33	74.5	5.51	12686	9	1	0	781.718	2342.13	3	2342.12	0.0098	1	17.89	94	K	NYQEAKDVFLGTFLYEYSR	R			Cmpd 374, AutoMSn(781.7179), 25.1 min
1	gi|545520919	PREDICTED: serum albumin isoform X1 [Canis lupus familiaris]	10472	68562	852	270	53	33	74.5	5.51	12687	1	1	0	781.718	2342.13	3	2342.12	0.0108	1	95.3	1.7e-06	K	NYQEAKDVFLGTFLYEYSR	R			Cmpd 663, AutoMSn(781.7182), 25.9 min
1	gi|545520919	PREDICTED: serum albumin isoform X1 [Canis lupus familiaris]	10472	68562	852	270	53	33	74.5	5.51	12688	1	1	0	781.718	2342.13	3	2342.12	0.0108	1	19.8	60	K	NYQEAKDVFLGTFLYEYSR	R			Cmpd 495, AutoMSn(781.7182), 25.0 min
1	gi|545520919	PREDICTED: serum albumin isoform X1 [Canis lupus familiaris]	10472	68562	852	270	53	33	74.5	5.51	12689	1	1	0	781.718	2342.13	3	2342.12	0.0119	1	91.16	4.4e-06	K	NYQEAKDVFLGTFLYEYSR	R			Cmpd 660, AutoMSn(781.7185), 25.8 min
1	gi|545520919	PREDICTED: serum albumin isoform X1 [Canis lupus familiaris]	10472	68562	852	270	53	33	74.5	5.51	12690	1	1	0	781.719	2342.13	3	2342.12	0.012	1	75.37	0.00017	K	NYQEAKDVFLGTFLYEYSR	R			Cmpd 639, AutoMSn(781.7186), 25.9 min
1	gi|545520919	PREDICTED: serum albumin isoform X1 [Canis lupus familiaris]	10472	68562	852	270	53	33	74.5	5.51	12691	1	1	0	781.719	2342.13	3	2342.12	0.0121	1	105.05	1.8e-07	K	NYQEAKDVFLGTFLYEYSR	R			Cmpd 665, AutoMSn(781.7186), 26.0 min
1	gi|545520919	PREDICTED: serum albumin isoform X1 [Canis lupus familiaris]	10472	68562	852	270	53	33	74.5	5.51	12692	1	1	0	781.719	2342.14	3	2342.12	0.0134	1	28.38	8.4	K	NYQEAKDVFLGTFLYEYSR	R			Cmpd 491, AutoMSn(781.7190), 24.9 min
1	gi|545520919	PREDICTED: serum albumin isoform X1 [Canis lupus familiaris]	10472	68562	852	270	53	33	74.5	5.51	12737	2	1	0	784.061	2349.16	3	2349.16	0.0014	1	23.67	24	R	RHPYFYAPELLYYAQQYK	G			Cmpd 450, AutoMSn(784.0605), 23.5 min
1	gi|545520919	PREDICTED: serum albumin isoform X1 [Canis lupus familiaris]	10472	68562	852	270	53	33	74.5	5.51	12738	1	1	0	784.061	2349.16	3	2349.16	0.0022	1	80.27	5.2e-05	R	RHPYFYAPELLYYAQQYK	G			Cmpd 523, AutoMSn(784.0607), 23.3 min
1	gi|545520919	PREDICTED: serum albumin isoform X1 [Canis lupus familiaris]	10472	68562	852	270	53	33	74.5	5.51	12740	1	1	0	784.061	2349.16	3	2349.16	0.0033	1	45.84	0.14	R	RHPYFYAPELLYYAQQYK	G			Cmpd 393, AutoMSn(784.0611), 23.4 min
1	gi|545520919	PREDICTED: serum albumin isoform X1 [Canis lupus familiaris]	10472	68562	852	270	53	33	74.5	5.51	12743	1	1	0	784.062	2349.16	3	2349.16	0.0064	1	58.65	0.0075	R	RHPYFYAPELLYYAQQYK	G			Cmpd 531, AutoMSn(784.0621), 23.5 min
1	gi|545520919	PREDICTED: serum albumin isoform X1 [Canis lupus familiaris]	10472	68562	852	270	53	33	74.5	5.51	12744	1	1	0	784.063	2349.17	3	2349.16	0.0083	1	99.46	6.3e-07	R	RHPYFYAPELLYYAQQYK	G			Cmpd 529, AutoMSn(784.0628), 23.4 min
1	gi|545520919	PREDICTED: serum albumin isoform X1 [Canis lupus familiaris]	10472	68562	852	270	53	33	74.5	5.51	12745	1	1	0	784.063	2349.17	3	2349.16	0.0092	1	73.67	0.00024	R	RHPYFYAPELLYYAQQYK	G			Cmpd 501, AutoMSn(784.0631), 22.1 min
1	gi|545520919	PREDICTED: serum albumin isoform X1 [Canis lupus familiaris]	10472	68562	852	270	53	33	74.5	5.51	12746	1	1	0	784.063	2349.17	3	2349.16	0.0094	1	100.03	5.5e-07	R	RHPYFYAPELLYYAQQYK	G			Cmpd 550, AutoMSn(784.0631), 23.4 min
1	gi|545520919	PREDICTED: serum albumin isoform X1 [Canis lupus familiaris]	10472	68562	852	270	53	33	74.5	5.51	12747	1	1	0	784.063	2349.17	3	2349.16	0.0096	1	118.43	7.9e-09	R	RHPYFYAPELLYYAQQYK	G			Cmpd 504, AutoMSn(784.0632), 22.1 min
1	gi|545520919	PREDICTED: serum albumin isoform X1 [Canis lupus familiaris]	10472	68562	852	270	53	33	74.5	5.51	12749	1	1	0	784.064	2349.17	3	2349.16	0.0112	1	93.5	2.5e-06	R	RHPYFYAPELLYYAQQYK	G			Cmpd 545, AutoMSn(784.0638), 23.3 min
1	gi|545520919	PREDICTED: serum albumin isoform X1 [Canis lupus familiaris]	10472	68562	852	270	53	33	74.5	5.51	12750	2	1	0	784.064	2349.17	3	2349.16	0.0117	1	21.93	36	R	RHPYFYAPELLYYAQQYK	G			Cmpd 396, AutoMSn(784.0639), 23.5 min
1	gi|545520919	PREDICTED: serum albumin isoform X1 [Canis lupus familiaris]	10472	68562	852	270	53	33	74.5	5.51	12751	1	1	0	784.064	2349.17	3	2349.16	0.0118	1	107.94	8.9e-08	R	RHPYFYAPELLYYAQQYK	G			Cmpd 542, AutoMSn(784.0640), 23.2 min
1	gi|545520919	PREDICTED: serum albumin isoform X1 [Canis lupus familiaris]	10472	68562	852	270	53	33	74.5	5.51	12752	1	1	0	784.065	2349.17	3	2349.16	0.0148	1	62.92	0.0028	R	RHPYFYAPELLYYAQQYK	G			Cmpd 498, AutoMSn(784.0649), 22.0 min
1	gi|545520919	PREDICTED: serum albumin isoform X1 [Canis lupus familiaris]	10472	68562	852	270	53	33	74.5	5.51	13348	1	1	0	826.547	2476.62	3	2477.24	-0.6209	0	29.03	14	R	GLVLVAFSQYLQQCPFEDHVK	L	Carbamidomethyl (C)	0.000000000000010000000.0	Cmpd 680, AutoMSn(826.5474), 26.1 min
1	gi|545520919	PREDICTED: serum albumin isoform X1 [Canis lupus familiaris]	10472	68562	852	270	53	33	74.5	5.51	13356	1	1	0	1239.63	2477.24	2	2477.24	-0.0039	0	15.88	160	R	GLVLVAFSQYLQQCPFEDHVK	L	Carbamidomethyl (C)	0.000000000000010000000.0	Cmpd 696, AutoMSn(1239.6260), 27.2 min
1	gi|545520919	PREDICTED: serum albumin isoform X1 [Canis lupus familiaris]	10472	68562	852	270	53	33	74.5	5.51	13357	1	1	0	826.753	2477.24	3	2477.24	-0.0037	0	30.38	5.6	R	GLVLVAFSQYLQQCPFEDHVK	L	Carbamidomethyl (C)	0.000000000000010000000.0	Cmpd 610, AutoMSn(826.7532), 26.3 min
1	gi|545520919	PREDICTED: serum albumin isoform X1 [Canis lupus familiaris]	10472	68562	852	270	53	33	74.5	5.51	13358	1	1	0	826.754	2477.24	3	2477.24	-0.0016	0	44.17	0.24	R	GLVLVAFSQYLQQCPFEDHVK	L	Carbamidomethyl (C)	0.000000000000010000000.0	Cmpd 698, AutoMSn(826.7539), 27.3 min
1	gi|545520919	PREDICTED: serum albumin isoform X1 [Canis lupus familiaris]	10472	68562	852	270	53	33	74.5	5.51	13362	1	1	0	826.755	2477.24	3	2477.24	0.0005	0	41.07	0.48	R	GLVLVAFSQYLQQCPFEDHVK	L	Carbamidomethyl (C)	0.000000000000010000000.0	Cmpd 533, AutoMSn(826.7545), 27.3 min
1	gi|545520919	PREDICTED: serum albumin isoform X1 [Canis lupus familiaris]	10472	68562	852	270	53	33	74.5	5.51	13364	1	1	0	826.755	2477.24	3	2477.24	0.0022	0	33.38	2.8	R	GLVLVAFSQYLQQCPFEDHVK	L	Carbamidomethyl (C)	0.000000000000010000000.0	Cmpd 575, AutoMSn(826.7551), 27.3 min
1	gi|545520919	PREDICTED: serum albumin isoform X1 [Canis lupus familiaris]	10472	68562	852	270	53	33	74.5	5.51	13365	2	1	0	826.755	2477.24	3	2477.24	0.0026	0	23.33	29	R	GLVLVAFSQYLQQCPFEDHVK	L	Carbamidomethyl (C)	0.000000000000010000000.0	Cmpd 540, AutoMSn(826.7552), 26.1 min
1	gi|545520919	PREDICTED: serum albumin isoform X1 [Canis lupus familiaris]	10472	68562	852	270	53	33	74.5	5.51	13368	1	1	0	826.756	2477.24	3	2477.24	0.0035	0	36.65	1.3	R	GLVLVAFSQYLQQCPFEDHVK	L	Carbamidomethyl (C)	0.000000000000010000000.0	Cmpd 571, AutoMSn(826.7556), 27.2 min
1	gi|545520919	PREDICTED: serum albumin isoform X1 [Canis lupus familiaris]	10472	68562	852	270	53	33	74.5	5.51	13369	1	1	0	826.756	2477.24	3	2477.24	0.0036	0	25.92	16	R	GLVLVAFSQYLQQCPFEDHVK	L	Carbamidomethyl (C)	0.000000000000010000000.0	Cmpd 401, AutoMSn(826.7556), 26.1 min
1	gi|545520919	PREDICTED: serum albumin isoform X1 [Canis lupus familiaris]	10472	68562	852	270	53	33	74.5	5.51	13370	3	1	0	826.756	2477.24	3	2477.24	0.0037	0	17.65	110	R	GLVLVAFSQYLQQCPFEDHVK	L	Carbamidomethyl (C)	0.000000000000010000000.0	Cmpd 535, AutoMSn(826.7556), 27.3 min
1	gi|545520919	PREDICTED: serum albumin isoform X1 [Canis lupus familiaris]	10472	68562	852	270	53	33	74.5	5.51	13375	1	1	0	826.756	2477.25	3	2477.24	0.0053	0	44.16	0.24	R	GLVLVAFSQYLQQCPFEDHVK	L	Carbamidomethyl (C)	0.000000000000010000000.0	Cmpd 406, AutoMSn(826.7562), 26.2 min
1	gi|545520919	PREDICTED: serum albumin isoform X1 [Canis lupus familiaris]	10472	68562	852	270	53	33	74.5	5.51	13377	1	1	0	826.757	2477.25	3	2477.24	0.0068	0	58.56	0.0086	R	GLVLVAFSQYLQQCPFEDHVK	L	Carbamidomethyl (C)	0.000000000000010000000.0	Cmpd 617, AutoMSn(826.7567), 27.2 min
1	gi|545520919	PREDICTED: serum albumin isoform X1 [Canis lupus familiaris]	10472	68562	852	270	53	33	74.5	5.51	13378	1	1	0	826.757	2477.25	3	2477.24	0.0079	0	73.65	0.00027	R	GLVLVAFSQYLQQCPFEDHVK	L	Carbamidomethyl (C)	0.000000000000010000000.0	Cmpd 559, AutoMSn(826.7570), 27.2 min
1	gi|545520919	PREDICTED: serum albumin isoform X1 [Canis lupus familiaris]	10472	68562	852	270	53	33	74.5	5.51	13379	1	1	0	826.757	2477.25	3	2477.24	0.0086	0	25.25	19	R	GLVLVAFSQYLQQCPFEDHVK	L	Carbamidomethyl (C)	0.000000000000010000000.0	Cmpd 609, AutoMSn(826.7573), 26.2 min
1	gi|545520919	PREDICTED: serum albumin isoform X1 [Canis lupus familiaris]	10472	68562	852	270	53	33	74.5	5.51	13380	1	1	0	826.758	2477.25	3	2477.24	0.0093	0	79.58	6.8e-05	R	GLVLVAFSQYLQQCPFEDHVK	L	Carbamidomethyl (C)	0.000000000000010000000.0	Cmpd 562, AutoMSn(826.7575), 27.3 min
1	gi|545520919	PREDICTED: serum albumin isoform X1 [Canis lupus familiaris]	10472	68562	852	270	53	33	74.5	5.51	13381	1	1	0	826.758	2477.25	3	2477.24	0.0099	0	44.8	0.21	R	GLVLVAFSQYLQQCPFEDHVK	L	Carbamidomethyl (C)	0.000000000000010000000.0	Cmpd 403, AutoMSn(826.7577), 26.2 min
1	gi|545520919	PREDICTED: serum albumin isoform X1 [Canis lupus familiaris]	10472	68562	852	270	53	33	74.5	5.51	13382	1	1	0	826.758	2477.25	3	2477.24	0.0107	0	42.69	0.33	R	GLVLVAFSQYLQQCPFEDHVK	L	Carbamidomethyl (C)	0.000000000000010000000.0	Cmpd 620, AutoMSn(826.7580), 27.3 min
1	gi|545520919	PREDICTED: serum albumin isoform X1 [Canis lupus familiaris]	10472	68562	852	270	53	33	74.5	5.51	13383	1	1	0	826.758	2477.25	3	2477.24	0.0116	0	39.74	0.66	R	GLVLVAFSQYLQQCPFEDHVK	L	Carbamidomethyl (C)	0.000000000000010000000.0	Cmpd 556, AutoMSn(826.7583), 27.2 min
1	gi|545520919	PREDICTED: serum albumin isoform X1 [Canis lupus familiaris]	10472	68562	852	270	53	33	74.5	5.51	13384	1	1	0	826.758	2477.25	3	2477.24	0.0119	0	116.91	1.3e-08	R	GLVLVAFSQYLQQCPFEDHVK	L	Carbamidomethyl (C)	0.000000000000010000000.0	Cmpd 681, AutoMSn(826.7583), 26.1 min
1	gi|545520919	PREDICTED: serum albumin isoform X1 [Canis lupus familiaris]	10472	68562	852	270	53	33	74.5	5.51	13385	1	1	0	826.758	2477.25	3	2477.24	0.012	0	123.63	2.7e-09	R	GLVLVAFSQYLQQCPFEDHVK	L	Carbamidomethyl (C)	0.000000000000010000000.0	Cmpd 716, AutoMSn(826.7584), 27.1 min
1	gi|545520919	PREDICTED: serum albumin isoform X1 [Canis lupus familiaris]	10472	68562	852	270	53	33	74.5	5.51	13386	1	1	0	826.758	2477.25	3	2477.24	0.0121	0	43.33	0.29	R	GLVLVAFSQYLQQCPFEDHVK	L	Carbamidomethyl (C)	0.000000000000010000000.0	Cmpd 414, AutoMSn(826.7584), 26.4 min
1	gi|545520919	PREDICTED: serum albumin isoform X1 [Canis lupus familiaris]	10472	68562	852	270	53	33	74.5	5.51	13388	1	1	0	826.759	2477.25	3	2477.24	0.0122	0	59.91	0.0064	R	GLVLVAFSQYLQQCPFEDHVK	L	Carbamidomethyl (C)	0.000000000000010000000.0	Cmpd 543, AutoMSn(826.7585), 26.1 min
1	gi|545520919	PREDICTED: serum albumin isoform X1 [Canis lupus familiaris]	10472	68562	852	270	53	33	74.5	5.51	13389	1	1	0	826.759	2477.25	3	2477.24	0.0128	0	137.06	1.2e-10	R	GLVLVAFSQYLQQCPFEDHVK	L	Carbamidomethyl (C)	0.000000000000010000000.0	Cmpd 722, AutoMSn(826.7587), 27.2 min
1	gi|545520919	PREDICTED: serum albumin isoform X1 [Canis lupus familiaris]	10472	68562	852	270	53	33	74.5	5.51	13391	1	1	0	826.759	2477.25	3	2477.24	0.0129	0	96.42	1.4e-06	R	GLVLVAFSQYLQQCPFEDHVK	L	Carbamidomethyl (C)	0.000000000000010000000.0	Cmpd 678, AutoMSn(826.7587), 26.0 min
1	gi|545520919	PREDICTED: serum albumin isoform X1 [Canis lupus familiaris]	10472	68562	852	270	53	33	74.5	5.51	13392	1	1	0	826.759	2477.25	3	2477.24	0.013	0	37.05	1.2	R	GLVLVAFSQYLQQCPFEDHVK	L	Carbamidomethyl (C)	0.000000000000010000000.0	Cmpd 684, AutoMSn(826.7587), 26.2 min
1	gi|545520919	PREDICTED: serum albumin isoform X1 [Canis lupus familiaris]	10472	68562	852	270	53	33	74.5	5.51	13393	6	1	0	826.759	2477.25	3	2477.24	0.0135	0	17.35	110	R	GLVLVAFSQYLQQCPFEDHVK	L	Carbamidomethyl (C)	0.000000000000010000000.0	Cmpd 251, AutoMSn(826.7589), 26.2 min
1	gi|545520919	PREDICTED: serum albumin isoform X1 [Canis lupus familiaris]	10472	68562	852	270	53	33	74.5	5.51	13395	1	1	0	826.759	2477.26	3	2477.24	0.0139	0	80.37	5.7e-05	R	GLVLVAFSQYLQQCPFEDHVK	L	Carbamidomethyl (C)	0.000000000000010000000.0	Cmpd 675, AutoMSn(826.7590), 25.9 min
1	gi|545520919	PREDICTED: serum albumin isoform X1 [Canis lupus familiaris]	10472	68562	852	270	53	33	74.5	5.51	13396	1	1	0	826.759	2477.26	3	2477.24	0.0141	0	137.03	1.2e-10	R	GLVLVAFSQYLQQCPFEDHVK	L	Carbamidomethyl (C)	0.000000000000010000000.0	Cmpd 719, AutoMSn(826.7591), 27.2 min
1	gi|545520919	PREDICTED: serum albumin isoform X1 [Canis lupus familiaris]	10472	68562	852	270	53	33	74.5	5.51	13398	1	1	0	826.76	2477.26	3	2477.24	0.0176	0	64.21	0.0024	R	GLVLVAFSQYLQQCPFEDHVK	L	Carbamidomethyl (C)	0.000000000000010000000.0	Cmpd 682, AutoMSn(826.7603), 26.1 min
1	gi|545520919	PREDICTED: serum albumin isoform X1 [Canis lupus familiaris]	10472	68562	852	270	53	33	74.5	5.51	13399	2	1	0	826.76	2477.26	3	2477.24	0.0179	0	12.84	330	R	GLVLVAFSQYLQQCPFEDHVK	L	Carbamidomethyl (C)	0.000000000000010000000.0	Cmpd 538, AutoMSn(826.7604), 27.4 min
1	gi|545520919	PREDICTED: serum albumin isoform X1 [Canis lupus familiaris]	10472	68562	852	270	53	33	74.5	5.51	13401	1	1	0	826.762	2477.26	3	2477.24	0.0219	0	18.87	81	R	GLVLVAFSQYLQQCPFEDHVK	L	Carbamidomethyl (C)	0.000000000000010000000.0	Cmpd 420, AutoMSn(826.7617), 26.6 min
1	gi|545520919	PREDICTED: serum albumin isoform X1 [Canis lupus familiaris]	10472	68562	852	270	53	33	74.5	5.51	13402	1	1	0	826.762	2477.26	3	2477.24	0.0235	0	23.62	27	R	GLVLVAFSQYLQQCPFEDHVK	L	Carbamidomethyl (C)	0.000000000000010000000.0	Cmpd 248, AutoMSn(826.7622), 26.1 min
1	gi|545520919	PREDICTED: serum albumin isoform X1 [Canis lupus familiaris]	10472	68562	852	270	53	33	74.5	5.51	13403	4	1	0	826.763	2477.27	3	2477.24	0.0254	0	14.1	250	R	GLVLVAFSQYLQQCPFEDHVK	L	Carbamidomethyl (C)	0.000000000000010000000.0	Cmpd 404, AutoMSn(826.7629), 26.0 min
1	gi|545520919	PREDICTED: serum albumin isoform X1 [Canis lupus familiaris]	10472	68562	852	270	53	33	74.5	5.51	13489	9	1	0	834.419	2500.23	3	2500.24	-0.008	1	15.2	170	K	TNCELFEKLGEYGFQNALLVR	Y	Carbamidomethyl (C)	0.001000000000000000000.0	Cmpd 224, AutoMSn(834.4186), 25.5 min
1	gi|545520919	PREDICTED: serum albumin isoform X1 [Canis lupus familiaris]	10472	68562	852	270	53	33	74.5	5.51	13490	1	1	0	834.419	2500.23	3	2500.24	-0.0072	1	74.78	0.00018	K	TNCELFEKLGEYGFQNALLVR	Y	Carbamidomethyl (C)	0.001000000000000000000.0	Cmpd 522, AutoMSn(834.4189), 25.7 min
1	gi|545520919	PREDICTED: serum albumin isoform X1 [Canis lupus familiaris]	10472	68562	852	270	53	33	74.5	5.51	13492	1	1	0	834.419	2500.24	3	2500.24	-0.0061	1	22.26	33	K	TNCELFEKLGEYGFQNALLVR	Y	Carbamidomethyl (C)	0.001000000000000000000.0	Cmpd 226, AutoMSn(834.4193), 25.5 min
1	gi|545520919	PREDICTED: serum albumin isoform X1 [Canis lupus familiaris]	10472	68562	852	270	53	33	74.5	5.51	13494	1	1	0	834.42	2500.24	3	2500.24	-0.0029	1	29.22	6.6	K	TNCELFEKLGEYGFQNALLVR	Y	Carbamidomethyl (C)	0.001000000000000000000.0	Cmpd 386, AutoMSn(834.4203), 25.6 min
1	gi|545520919	PREDICTED: serum albumin isoform X1 [Canis lupus familiaris]	10472	68562	852	270	53	33	74.5	5.51	13495	1	1	0	834.42	2500.24	3	2500.24	-0.0027	1	25.35	16	K	TNCELFEKLGEYGFQNALLVR	Y	Carbamidomethyl (C)	0.001000000000000000000.0	Cmpd 383, AutoMSn(834.4204), 25.5 min
1	gi|545520919	PREDICTED: serum albumin isoform X1 [Canis lupus familiaris]	10472	68562	852	270	53	33	74.5	5.51	13504	1	1	0	834.422	2500.24	3	2500.24	0.0008	1	25.4	16	K	TNCELFEKLGEYGFQNALLVR	Y	Carbamidomethyl (C)	0.001000000000000000000.0	Cmpd 587, AutoMSn(834.4216), 26.6 min
1	gi|545520919	PREDICTED: serum albumin isoform X1 [Canis lupus familiaris]	10472	68562	852	270	53	33	74.5	5.51	13506	4	1	0	834.422	2500.24	3	2500.24	0.0011	1	18.36	80	K	TNCELFEKLGEYGFQNALLVR	Y	Carbamidomethyl (C)	0.001000000000000000000.0	Cmpd 501, AutoMSn(834.4216), 26.6 min
1	gi|545520919	PREDICTED: serum albumin isoform X1 [Canis lupus familiaris]	10472	68562	852	270	53	33	74.5	5.51	13511	1	1	0	834.422	2500.24	3	2500.24	0.0019	1	56.68	0.012	K	TNCELFEKLGEYGFQNALLVR	Y	Carbamidomethyl (C)	0.001000000000000000000.0	Cmpd 591, AutoMSn(834.4219), 26.6 min
1	gi|545520919	PREDICTED: serum albumin isoform X1 [Canis lupus familiaris]	10472	68562	852	270	53	33	74.5	5.51	13514	1	1	0	834.422	2500.24	3	2500.24	0.0022	1	37.27	1	K	TNCELFEKLGEYGFQNALLVR	Y	Carbamidomethyl (C)	0.001000000000000000000.0	Cmpd 516, AutoMSn(834.4220), 25.5 min
1	gi|545520919	PREDICTED: serum albumin isoform X1 [Canis lupus familiaris]	10472	68562	852	270	53	33	74.5	5.51	13515	1	1	0	834.422	2500.24	3	2500.24	0.0022	1	126.46	1.2e-09	K	TNCELFEKLGEYGFQNALLVR	Y	Carbamidomethyl (C)	0.001000000000000000000.0	Cmpd 670, AutoMSn(834.4220), 26.6 min
1	gi|545520919	PREDICTED: serum albumin isoform X1 [Canis lupus familiaris]	10472	68562	852	270	53	33	74.5	5.51	13516	1	1	0	834.422	2500.24	3	2500.24	0.0025	1	116.82	1.1e-08	K	TNCELFEKLGEYGFQNALLVR	Y	Carbamidomethyl (C)	0.001000000000000000000.0	Cmpd 675, AutoMSn(834.4221), 26.7 min
1	gi|545520919	PREDICTED: serum albumin isoform X1 [Canis lupus familiaris]	10472	68562	852	270	53	33	74.5	5.51	13517	1	1	0	834.422	2500.24	3	2500.24	0.0025	1	80.07	5.4e-05	K	TNCELFEKLGEYGFQNALLVR	Y	Carbamidomethyl (C)	0.001000000000000000000.0	Cmpd 531, AutoMSn(834.4221), 26.6 min
1	gi|545520919	PREDICTED: serum albumin isoform X1 [Canis lupus familiaris]	10472	68562	852	270	53	33	74.5	5.51	13520	1	1	0	834.423	2500.25	3	2500.24	0.0045	1	80.19	5.3e-05	K	TNCELFEKLGEYGFQNALLVR	Y	Carbamidomethyl (C)	0.001000000000000000000.0	Cmpd 528, AutoMSn(834.4228), 26.5 min
1	gi|545520919	PREDICTED: serum albumin isoform X1 [Canis lupus familiaris]	10472	68562	852	270	53	33	74.5	5.51	13523	1	1	0	834.423	2500.25	3	2500.24	0.0047	1	94.78	1.8e-06	K	TNCELFEKLGEYGFQNALLVR	Y	Carbamidomethyl (C)	0.001000000000000000000.0	Cmpd 519, AutoMSn(834.4228), 25.6 min
1	gi|545520919	PREDICTED: serum albumin isoform X1 [Canis lupus familiaris]	10472	68562	852	270	53	33	74.5	5.51	13526	1	1	0	834.423	2500.25	3	2500.24	0.0053	1	135.13	1.7e-10	K	TNCELFEKLGEYGFQNALLVR	Y	Carbamidomethyl (C)	0.001000000000000000000.0	Cmpd 673, AutoMSn(834.4230), 26.7 min
1	gi|545520919	PREDICTED: serum albumin isoform X1 [Canis lupus familiaris]	10472	68562	852	270	53	33	74.5	5.51	13532	1	1	0	834.424	2500.25	3	2500.24	0.0079	1	61.06	0.0043	K	TNCELFEKLGEYGFQNALLVR	Y	Carbamidomethyl (C)	0.001000000000000000000.0	Cmpd 526, AutoMSn(834.4239), 26.5 min
1	gi|545520919	PREDICTED: serum albumin isoform X1 [Canis lupus familiaris]	10472	68562	852	270	53	33	74.5	5.51	13535	1	1	0	834.424	2500.25	3	2500.24	0.0092	1	149.06	6.9e-12	K	TNCELFEKLGEYGFQNALLVR	Y	Carbamidomethyl (C)	0.001000000000000000000.0	Cmpd 656, AutoMSn(834.4244), 25.5 min
1	gi|545520919	PREDICTED: serum albumin isoform X1 [Canis lupus familiaris]	10472	68562	852	270	53	33	74.5	5.51	13537	1	1	0	834.425	2500.25	3	2500.24	0.0106	1	56.17	0.013	K	TNCELFEKLGEYGFQNALLVR	Y	Carbamidomethyl (C)	0.001000000000000000000.0	Cmpd 664, AutoMSn(834.4248), 25.7 min
1	gi|545520919	PREDICTED: serum albumin isoform X1 [Canis lupus familiaris]	10472	68562	852	270	53	33	74.5	5.51	13538	1	1	0	834.425	2500.25	3	2500.24	0.0111	1	121.8	3.7e-09	K	TNCELFEKLGEYGFQNALLVR	Y	Carbamidomethyl (C)	0.001000000000000000000.0	Cmpd 690, AutoMSn(834.4250), 26.5 min
1	gi|545520919	PREDICTED: serum albumin isoform X1 [Canis lupus familiaris]	10472	68562	852	270	53	33	74.5	5.51	13540	8	1	0	834.425	2500.25	3	2500.24	0.0113	1	16.45	130	K	TNCELFEKLGEYGFQNALLVR	Y	Carbamidomethyl (C)	0.001000000000000000000.0	Cmpd 594, AutoMSn(834.4251), 26.7 min
1	gi|545520919	PREDICTED: serum albumin isoform X1 [Canis lupus familiaris]	10472	68562	852	270	53	33	74.5	5.51	13541	1	1	0	834.425	2500.25	3	2500.24	0.0115	1	127.49	9.9e-10	K	TNCELFEKLGEYGFQNALLVR	Y	Carbamidomethyl (C)	0.001000000000000000000.0	Cmpd 693, AutoMSn(834.4251), 26.6 min
1	gi|545520919	PREDICTED: serum albumin isoform X1 [Canis lupus familiaris]	10472	68562	852	270	53	33	74.5	5.51	13542	1	1	0	834.425	2500.25	3	2500.24	0.0119	1	136.59	1.2e-10	K	TNCELFEKLGEYGFQNALLVR	Y	Carbamidomethyl (C)	0.001000000000000000000.0	Cmpd 660, AutoMSn(834.4252), 25.6 min
1	gi|545520919	PREDICTED: serum albumin isoform X1 [Canis lupus familiaris]	10472	68562	852	270	53	33	74.5	5.51	13543	1	1	0	834.425	2500.25	3	2500.24	0.0124	1	25.49	16	K	TNCELFEKLGEYGFQNALLVR	Y	Carbamidomethyl (C)	0.001000000000000000000.0	Cmpd 544, AutoMSn(834.4254), 26.6 min
1	gi|545520919	PREDICTED: serum albumin isoform X1 [Canis lupus familiaris]	10472	68562	852	270	53	33	74.5	5.51	13544	1	1	0	834.425	2500.25	3	2500.24	0.0125	1	126.71	1.2e-09	K	TNCELFEKLGEYGFQNALLVR	Y	Carbamidomethyl (C)	0.001000000000000000000.0	Cmpd 696, AutoMSn(834.4255), 26.6 min
1	gi|545520919	PREDICTED: serum albumin isoform X1 [Canis lupus familiaris]	10472	68562	852	270	53	33	74.5	5.51	13545	1	1	0	834.426	2500.25	3	2500.24	0.0127	1	41.33	0.41	K	TNCELFEKLGEYGFQNALLVR	Y	Carbamidomethyl (C)	0.001000000000000000000.0	Cmpd 389, AutoMSn(834.4255), 25.6 min
1	gi|545520919	PREDICTED: serum albumin isoform X1 [Canis lupus familiaris]	10472	68562	852	270	53	33	74.5	5.51	13546	1	1	0	834.426	2500.26	3	2500.24	0.013	1	136.9	1.1e-10	K	TNCELFEKLGEYGFQNALLVR	Y	Carbamidomethyl (C)	0.001000000000000000000.0	Cmpd 657, AutoMSn(834.4256), 25.5 min
1	gi|545520919	PREDICTED: serum albumin isoform X1 [Canis lupus familiaris]	10472	68562	852	270	53	33	74.5	5.51	13548	1	1	0	834.427	2500.26	3	2500.24	0.0162	1	27.41	10	K	TNCELFEKLGEYGFQNALLVR	Y	Carbamidomethyl (C)	0.001000000000000000000.0	Cmpd 383, AutoMSn(834.4267), 25.6 min
1	gi|545520919	PREDICTED: serum albumin isoform X1 [Canis lupus familiaris]	10472	68562	852	270	53	33	74.5	5.51	13549	5	1	0	834.427	2500.26	3	2500.24	0.017	1	19.51	62	K	TNCELFEKLGEYGFQNALLVR	Y	Carbamidomethyl (C)	0.001000000000000000000.0	Cmpd 381, AutoMSn(834.4270), 25.6 min
1	gi|545520919	PREDICTED: serum albumin isoform X1 [Canis lupus familiaris]	10472	68562	852	270	53	33	74.5	5.51	13551	3	1	0	834.428	2500.26	3	2500.24	0.019	1	12.9	290	K	TNCELFEKLGEYGFQNALLVR	Y	Carbamidomethyl (C)	0.001000000000000000000.0	Cmpd 589, AutoMSn(834.4276), 25.7 min
1	gi|545520919	PREDICTED: serum albumin isoform X1 [Canis lupus familiaris]	10472	68562	852	270	53	33	74.5	5.51	13553	1	1	0	834.428	2500.26	3	2500.24	0.0205	1	48.35	0.082	K	TNCELFEKLGEYGFQNALLVR	Y	Carbamidomethyl (C)	0.001000000000000000000.0	Cmpd 657, AutoMSn(834.4281), 25.6 min
1	gi|545520919	PREDICTED: serum albumin isoform X1 [Canis lupus familiaris]	10472	68562	852	270	53	33	74.5	5.51	14527	1	1	0	930.828	2789.46	3	2789.46	0.0063	1	55	0.019	R	GLVLVAFSQYLQQCPFEDHVKLAK	E	Carbamidomethyl (C)	0.000000000000010000000000.0	Cmpd 634, AutoMSn(930.8285), 25.0 min
1	gi|545520919	PREDICTED: serum albumin isoform X1 [Canis lupus familiaris]	10472	68562	852	270	53	33	74.5	5.51	14528	1	1	0	930.828	2789.46	3	2789.46	0.0064	1	39.83	0.62	R	GLVLVAFSQYLQQCPFEDHVKLAK	E	Carbamidomethyl (C)	0.000000000000010000000000.0	Cmpd 637, AutoMSn(930.8285), 25.1 min
1	gi|545520919	PREDICTED: serum albumin isoform X1 [Canis lupus familiaris]	10472	68562	852	270	53	33	74.5	5.51	14529	1	1	0	930.83	2789.47	3	2789.46	0.0109	1	42.71	0.33	R	GLVLVAFSQYLQQCPFEDHVKLAK	E	Carbamidomethyl (C)	0.000000000000010000000000.0	Cmpd 639, AutoMSn(930.8301), 25.1 min
1	gi|545520919	PREDICTED: serum albumin isoform X1 [Canis lupus familiaris]	10472	68562	852	270	53	33	74.5	5.51	14530	1	1	0	930.831	2789.47	3	2789.46	0.0148	1	41.75	0.41	R	GLVLVAFSQYLQQCPFEDHVKLAK	E	Carbamidomethyl (C)	0.000000000000010000000000.0	Cmpd 673, AutoMSn(930.8314), 26.1 min
1	gi|545520919	PREDICTED: serum albumin isoform X1 [Canis lupus familiaris]	10472	68562	852	270	53	33	74.5	5.51	14656	1	1	0	942.453	2824.34	3	2824.34	0.0002	1	16.33	120	K	EFNAETFTFHADLCTLPEAEKQVK	K	Carbamidomethyl (C)	0.000000000000010000000000.0	Cmpd 492, AutoMSn(942.4533), 21.9 min
1	gi|545520919	PREDICTED: serum albumin isoform X1 [Canis lupus familiaris]	10472	68562	852	270	53	33	74.5	5.51	14657	5	1	0	942.454	2824.34	3	2824.34	0.0012	1	9.97	510	K	EFNAETFTFHADLCTLPEAEKQVK	K	Carbamidomethyl (C)	0.000000000000010000000000.0	Cmpd 490, AutoMSn(942.4536), 21.8 min
1	gi|545520919	PREDICTED: serum albumin isoform X1 [Canis lupus familiaris]	10472	68562	852	270	53	33	74.5	5.51	14660	10	1	0	942.457	2824.35	3	2824.34	0.0106	1	6.2	1200	K	EFNAETFTFHADLCTLPEAEKQVK	K	Carbamidomethyl (C)	0.000000000000010000000000.0	Cmpd 496, AutoMSn(942.4567), 21.9 min	emPAI	16.3
2	gi|55742764	serum albumin precursor [Canis lupus familiaris]	8952	68560	755	216	51	31	71.4	5.52	446	1	0	0	601.364	600.357	1	600.36	-0.0024	0	6.19	2700	K	IEALR	E			Cmpd 98, AutoMSn(601.3644), 13.0 min
2	gi|55742764	serum albumin precursor [Canis lupus familiaris]	8952	68560	755	216	51	31	71.4	5.52	1087	1	0	0	717.445	716.437	1	716.443	-0.0059	0	28.49	21	K	VLLSSAK	E			Cmpd 102, AutoMSn(717.4446), 13.9 min
2	gi|55742764	serum albumin precursor [Canis lupus familiaris]	8952	68560	755	216	51	31	71.4	5.52	1088	1	0	0	717.445	716.438	1	716.443	-0.0051	0	11.85	950	K	VLLSSAK	E			Cmpd 33, AutoMSn(717.4454), 13.4 min
2	gi|55742764	serum albumin precursor [Canis lupus familiaris]	8952	68560	755	216	51	31	71.4	5.52	1089	1	0	0	717.446	716.439	1	716.443	-0.0042	0	33.71	6.2	K	VLLSSAK	E			Cmpd 128, AutoMSn(717.4463), 13.7 min
2	gi|55742764	serum albumin precursor [Canis lupus familiaris]	8952	68560	755	216	51	31	71.4	5.52	1090	1	0	0	717.446	716.439	1	716.443	-0.0041	0	31.97	9.2	K	VLLSSAK	E			Cmpd 122, AutoMSn(717.4464), 13.5 min
2	gi|55742764	serum albumin precursor [Canis lupus familiaris]	8952	68560	755	216	51	31	71.4	5.52	1091	1	0	0	717.447	716.439	1	716.443	-0.0037	0	28.93	19	K	VLLSSAK	E			Cmpd 125, AutoMSn(717.4468), 13.6 min
2	gi|55742764	serum albumin precursor [Canis lupus familiaris]	8952	68560	755	216	51	31	71.4	5.52	1092	1	0	0	717.447	716.44	1	716.443	-0.003	0	33.75	6.1	K	VLLSSAK	E			Cmpd 106, AutoMSn(717.4475), 14.0 min
2	gi|55742764	serum albumin precursor [Canis lupus familiaris]	8952	68560	755	216	51	31	71.4	5.52	1093	1	0	0	717.448	716.44	1	716.443	-0.0029	0	26.05	36	K	VLLSSAK	E			Cmpd 101, AutoMSn(717.4476), 13.8 min
2	gi|55742764	serum albumin precursor [Canis lupus familiaris]	8952	68560	755	216	51	31	71.4	5.52	1095	1	0	0	717.448	716.441	1	716.443	-0.0022	0	35.68	3.9	K	VLLSSAK	E			Cmpd 128, AutoMSn(717.4482), 13.9 min
2	gi|55742764	serum albumin precursor [Canis lupus familiaris]	8952	68560	755	216	51	31	71.4	5.52	1096	1	0	0	717.449	716.441	1	716.443	-0.0019	0	32.49	8.2	K	VLLSSAK	E			Cmpd 132, AutoMSn(717.4486), 14.0 min
2	gi|55742764	serum albumin precursor [Canis lupus familiaris]	8952	68560	755	216	51	31	71.4	5.52	1097	1	0	0	717.449	716.442	1	716.443	-0.0013	0	33.29	6.8	K	VLLSSAK	E			Cmpd 129, AutoMSn(717.4491), 13.9 min
2	gi|55742764	serum albumin precursor [Canis lupus familiaris]	8952	68560	755	216	51	31	71.4	5.52	1101	1	0	0	359.23	716.445	2	716.443	0.0022	0	33.08	7.2	K	VLLSSAK	E			Cmpd 131, AutoMSn(359.2300), 14.0 min
2	gi|55742764	serum albumin precursor [Canis lupus familiaris]	8952	68560	755	216	51	31	71.4	5.52	1103	1	0	0	359.23	716.446	2	716.443	0.0025	0	30.09	14	K	VLLSSAK	E			Cmpd 133, AutoMSn(359.2301), 14.0 min
2	gi|55742764	serum albumin precursor [Canis lupus familiaris]	8952	68560	755	216	51	31	71.4	5.52	1104	1	0	0	359.23	716.446	2	716.443	0.0026	0	29.21	17	K	VLLSSAK	E			Cmpd 131, AutoMSn(359.2302), 13.7 min
2	gi|55742764	serum albumin precursor [Canis lupus familiaris]	8952	68560	755	216	51	31	71.4	5.52	1105	1	0	0	359.231	716.446	2	716.443	0.0031	0	29.03	18	K	VLLSSAK	E			Cmpd 126, AutoMSn(359.2305), 13.6 min
2	gi|55742764	serum albumin precursor [Canis lupus familiaris]	8952	68560	755	216	51	31	71.4	5.52	1106	1	0	0	359.231	716.447	2	716.443	0.0034	0	43.67	0.62	K	VLLSSAK	E			Cmpd 136, AutoMSn(359.2306), 14.1 min
2	gi|55742764	serum albumin precursor [Canis lupus familiaris]	8952	68560	755	216	51	31	71.4	5.52	1107	1	0	0	359.231	716.448	2	716.443	0.0043	0	30.23	14	K	VLLSSAK	E			Cmpd 129, AutoMSn(359.2311), 13.7 min
2	gi|55742764	serum albumin precursor [Canis lupus familiaris]	8952	68560	755	216	51	31	71.4	5.52	1289	1	0	0	775.451	774.443	1	774.449	-0.0054	0	28.28	19	K	VVTDLTK	V			Cmpd 109, AutoMSn(775.4506), 14.0 min
2	gi|55742764	serum albumin precursor [Canis lupus familiaris]	8952	68560	755	216	51	31	71.4	5.52	1290	1	0	0	775.451	774.444	1	774.449	-0.0047	0	16.85	260	K	VVTDLTK	V			Cmpd 46, AutoMSn(775.4513), 13.7 min
2	gi|55742764	serum albumin precursor [Canis lupus familiaris]	8952	68560	755	216	51	31	71.4	5.52	1291	1	0	0	775.452	774.444	1	774.449	-0.0045	0	36.82	2.6	K	VVTDLTK	V			Cmpd 110, AutoMSn(775.4515), 14.1 min
2	gi|55742764	serum albumin precursor [Canis lupus familiaris]	8952	68560	755	216	51	31	71.4	5.52	1292	1	0	0	775.452	774.445	1	774.449	-0.004	0	45.31	0.37	K	VVTDLTK	V			Cmpd 138, AutoMSn(775.4520), 13.9 min
2	gi|55742764	serum albumin precursor [Canis lupus familiaris]	8952	68560	755	216	51	31	71.4	5.52	1293	1	0	0	775.452	774.445	1	774.449	-0.0036	0	37	2.5	K	VVTDLTK	V			Cmpd 113, AutoMSn(775.4524), 14.2 min
2	gi|55742764	serum albumin precursor [Canis lupus familiaris]	8952	68560	755	216	51	31	71.4	5.52	1294	1	0	0	775.453	774.445	1	774.449	-0.0033	0	32.03	7.9	K	VVTDLTK	V			Cmpd 135, AutoMSn(775.4527), 13.8 min
2	gi|55742764	serum albumin precursor [Canis lupus familiaris]	8952	68560	755	216	51	31	71.4	5.52	1295	1	0	0	775.454	774.447	1	774.449	-0.0022	0	42.44	0.72	K	VVTDLTK	V			Cmpd 142, AutoMSn(775.4538), 14.2 min
2	gi|55742764	serum albumin precursor [Canis lupus familiaris]	8952	68560	755	216	51	31	71.4	5.52	1296	1	0	0	775.454	774.447	1	774.449	-0.0021	0	42.52	0.71	K	VVTDLTK	V			Cmpd 135, AutoMSn(775.4539), 14.1 min
2	gi|55742764	serum albumin precursor [Canis lupus familiaris]	8952	68560	755	216	51	31	71.4	5.52	1297	1	0	0	775.454	774.447	1	774.449	-0.002	0	42.44	0.72	K	VVTDLTK	V			Cmpd 138, AutoMSn(775.4540), 14.1 min
2	gi|55742764	serum albumin precursor [Canis lupus familiaris]	8952	68560	755	216	51	31	71.4	5.52	1298	1	0	0	388.232	774.449	2	774.449	-0.0001	0	42.37	0.73	K	VVTDLTK	V			Cmpd 112, AutoMSn(388.2316), 14.1 min
2	gi|55742764	serum albumin precursor [Canis lupus familiaris]	8952	68560	755	216	51	31	71.4	5.52	1299	1	0	0	388.232	774.45	2	774.449	0.0012	0	26.28	30	K	VVTDLTK	V			Cmpd 139, AutoMSn(388.2323), 13.9 min
2	gi|55742764	serum albumin precursor [Canis lupus familiaris]	8952	68560	755	216	51	31	71.4	5.52	1300	1	0	0	388.232	774.45	2	774.449	0.0014	0	41.53	0.89	K	VVTDLTK	V			Cmpd 137, AutoMSn(388.2323), 14.1 min
2	gi|55742764	serum albumin precursor [Canis lupus familiaris]	8952	68560	755	216	51	31	71.4	5.52	1301	1	0	0	388.233	774.451	2	774.449	0.0018	0	41.57	0.88	K	VVTDLTK	V			Cmpd 140, AutoMSn(388.2325), 14.2 min
2	gi|55742764	serum albumin precursor [Canis lupus familiaris]	8952	68560	755	216	51	31	71.4	5.52	1302	1	0	0	388.233	774.451	2	774.449	0.0019	0	41.5	0.89	K	VVTDLTK	V			Cmpd 143, AutoMSn(388.2326), 14.2 min
2	gi|55742764	serum albumin precursor [Canis lupus familiaris]	8952	68560	755	216	51	31	71.4	5.52	1303	1	0	0	388.233	774.451	2	774.449	0.0019	0	40.53	1.1	K	VVTDLTK	V			Cmpd 141, AutoMSn(388.2326), 13.9 min
2	gi|55742764	serum albumin precursor [Canis lupus familiaris]	8952	68560	755	216	51	31	71.4	5.52	1304	1	0	0	775.46	774.453	1	774.449	0.0043	0	16.39	290	K	VVTDLTK	V			Cmpd 48, AutoMSn(775.4603), 13.8 min
2	gi|55742764	serum albumin precursor [Canis lupus familiaris]	8952	68560	755	216	51	31	71.4	5.52	1305	1	0	0	388.234	774.453	2	774.449	0.0046	0	33.41	5.8	K	VVTDLTK	V			Cmpd 144, AutoMSn(388.2339), 14.0 min
2	gi|55742764	serum albumin precursor [Canis lupus familiaris]	8952	68560	755	216	51	31	71.4	5.52	1489	1	0	0	823.413	822.406	1	822.412	-0.0061	0	41.91	0.55	K	EVTEFAK	A			Cmpd 134, AutoMSn(823.4135), 13.8 min
2	gi|55742764	serum albumin precursor [Canis lupus familiaris]	8952	68560	755	216	51	31	71.4	5.52	1490	1	0	0	823.415	822.408	1	822.412	-0.0043	0	36.47	1.9	K	EVTEFAK	A			Cmpd 114, AutoMSn(823.4153), 14.2 min
2	gi|55742764	serum albumin precursor [Canis lupus familiaris]	8952	68560	755	216	51	31	71.4	5.52	1491	1	0	0	823.416	822.408	1	822.412	-0.0039	0	14.28	320	K	EVTEFAK	A			Cmpd 54, AutoMSn(823.4157), 14.0 min
2	gi|55742764	serum albumin precursor [Canis lupus familiaris]	8952	68560	755	216	51	31	71.4	5.52	1492	1	0	0	823.416	822.409	1	822.412	-0.0037	0	49.01	0.11	K	EVTEFAK	A			Cmpd 140, AutoMSn(823.4159), 13.9 min
2	gi|55742764	serum albumin precursor [Canis lupus familiaris]	8952	68560	755	216	51	31	71.4	5.52	1493	1	0	0	823.416	822.409	1	822.412	-0.0037	0	48.7	0.11	K	EVTEFAK	A			Cmpd 137, AutoMSn(823.4159), 13.9 min
2	gi|55742764	serum albumin precursor [Canis lupus familiaris]	8952	68560	755	216	51	31	71.4	5.52	1494	1	0	0	823.417	822.409	1	822.412	-0.0031	0	44.83	0.28	K	EVTEFAK	A			Cmpd 117, AutoMSn(823.4165), 14.2 min
2	gi|55742764	serum albumin precursor [Canis lupus familiaris]	8952	68560	755	216	51	31	71.4	5.52	1495	1	0	0	823.417	822.409	1	822.412	-0.0029	0	39.62	0.93	K	EVTEFAK	A			Cmpd 111, AutoMSn(823.4167), 14.1 min
2	gi|55742764	serum albumin precursor [Canis lupus familiaris]	8952	68560	755	216	51	31	71.4	5.52	1496	1	0	0	823.417	822.41	1	822.412	-0.0025	0	40.08	0.83	K	EVTEFAK	A			Cmpd 139, AutoMSn(823.4171), 14.1 min
2	gi|55742764	serum albumin precursor [Canis lupus familiaris]	8952	68560	755	216	51	31	71.4	5.52	1497	1	0	0	823.417	822.41	1	822.412	-0.0023	0	40.1	0.83	K	EVTEFAK	A			Cmpd 141, AutoMSn(823.4173), 14.2 min
2	gi|55742764	serum albumin precursor [Canis lupus familiaris]	8952	68560	755	216	51	31	71.4	5.52	1498	1	0	0	823.418	822.411	1	822.412	-0.0017	0	40.02	0.85	K	EVTEFAK	A			Cmpd 144, AutoMSn(823.4179), 14.3 min
2	gi|55742764	serum albumin precursor [Canis lupus familiaris]	8952	68560	755	216	51	31	71.4	5.52	1499	1	0	0	412.213	822.412	2	822.412	0	0	23.08	42	K	EVTEFAK	A			Cmpd 142, AutoMSn(412.2134), 14.0 min
2	gi|55742764	serum albumin precursor [Canis lupus familiaris]	8952	68560	755	216	51	31	71.4	5.52	1500	1	0	0	412.213	822.412	2	822.412	0	0	35.28	2.5	K	EVTEFAK	A			Cmpd 150, AutoMSn(412.2134), 14.4 min
2	gi|55742764	serum albumin precursor [Canis lupus familiaris]	8952	68560	755	216	51	31	71.4	5.52	1501	1	0	0	412.214	822.413	2	822.412	0.0009	0	40.34	0.79	K	EVTEFAK	A			Cmpd 147, AutoMSn(412.2139), 14.3 min
2	gi|55742764	serum albumin precursor [Canis lupus familiaris]	8952	68560	755	216	51	31	71.4	5.52	1502	1	0	0	412.214	822.414	2	822.412	0.0021	0	40.34	0.79	K	EVTEFAK	A			Cmpd 145, AutoMSn(412.2145), 14.3 min
2	gi|55742764	serum albumin precursor [Canis lupus familiaris]	8952	68560	755	216	51	31	71.4	5.52	1503	1	0	0	412.215	822.415	2	822.412	0.0025	0	26.67	18	K	EVTEFAK	A			Cmpd 146, AutoMSn(412.2147), 14.1 min
2	gi|55742764	serum albumin precursor [Canis lupus familiaris]	8952	68560	755	216	51	31	71.4	5.52	1504	1	0	0	412.215	822.415	2	822.412	0.003	0	30.78	7.1	K	EVTEFAK	A			Cmpd 143, AutoMSn(412.2150), 14.0 min
2	gi|55742764	serum albumin precursor [Canis lupus familiaris]	8952	68560	755	216	51	31	71.4	5.52	1505	1	0	0	823.423	822.416	1	822.412	0.0035	0	22.01	53	K	EVTEFAK	A			Cmpd 47, AutoMSn(823.4231), 13.8 min
2	gi|55742764	serum albumin precursor [Canis lupus familiaris]	8952	68560	755	216	51	31	71.4	5.52	1851	3	0	0	429.755	857.496	2	857.497	-0.0014	1	34.01	4.4	K	IEALREK	V			Cmpd 43, AutoMSn(429.7551), 12.0 min
2	gi|55742764	serum albumin precursor [Canis lupus familiaris]	8952	68560	755	216	51	31	71.4	5.52	1855	3	0	0	429.756	857.498	2	857.497	0.0009	1	30.04	11	K	IEALREK	V			Cmpd 47, AutoMSn(429.7563), 12.1 min
2	gi|55742764	serum albumin precursor [Canis lupus familiaris]	8952	68560	755	216	51	31	71.4	5.52	1856	2	0	0	429.757	857.499	2	857.497	0.0014	1	32.41	6.3	K	IEALREK	V			Cmpd 50, AutoMSn(429.7565), 12.1 min
2	gi|55742764	serum albumin precursor [Canis lupus familiaris]	8952	68560	755	216	51	31	71.4	5.52	1857	1	0	0	429.757	857.499	2	857.497	0.0019	1	30.35	10	K	IEALREK	V			Cmpd 24, AutoMSn(429.7567), 11.9 min
2	gi|55742764	serum albumin precursor [Canis lupus familiaris]	8952	68560	755	216	51	31	71.4	5.52	1926	9	0	0	438.257	874.5	2	874.503	-0.0022	1	25.21	33	R	LSQRFPK	A			Cmpd 52, AutoMSn(438.2574), 12.8 min
2	gi|55742764	serum albumin precursor [Canis lupus familiaris]	8952	68560	755	216	51	31	71.4	5.52	1929	1	0	0	438.258	874.502	2	874.503	-0.0003	1	28.02	17	R	LSQRFPK	A			Cmpd 49, AutoMSn(438.2584), 12.7 min
2	gi|55742764	serum albumin precursor [Canis lupus familiaris]	8952	68560	755	216	51	31	71.4	5.52	1930	3	0	0	438.259	874.503	2	874.503	0.0006	1	26.34	26	R	LSQRFPK	A			Cmpd 73, AutoMSn(438.2588), 12.7 min
2	gi|55742764	serum albumin precursor [Canis lupus familiaris]	8952	68560	755	216	51	31	71.4	5.52	1932	3	0	0	438.259	874.504	2	874.503	0.0012	1	28.43	16	R	LSQRFPK	A			Cmpd 76, AutoMSn(438.2591), 12.7 min
2	gi|55742764	serum albumin precursor [Canis lupus familiaris]	8952	68560	755	216	51	31	71.4	5.52	1933	1	0	0	438.259	874.504	2	874.503	0.0013	1	33.78	4.6	R	LSQRFPK	A			Cmpd 79, AutoMSn(438.2592), 12.8 min
2	gi|55742764	serum albumin precursor [Canis lupus familiaris]	8952	68560	755	216	51	31	71.4	5.52	1934	10	0	0	438.26	874.505	2	874.503	0.0029	1	24.08	43	R	LSQRFPK	A			Cmpd 9, AutoMSn(438.2599), 12.2 min
2	gi|55742764	serum albumin precursor [Canis lupus familiaris]	8952	68560	755	216	51	31	71.4	5.52	1937	8	0	0	438.26	874.506	2	874.503	0.0036	1	25.42	32	R	LSQRFPK	A			Cmpd 72, AutoMSn(438.2603), 12.4 min
2	gi|55742764	serum albumin precursor [Canis lupus familiaris]	8952	68560	755	216	51	31	71.4	5.52	1951	1	0	0	880.436	879.429	1	879.434	-0.0048	0	48.84	0.13	K	ADFAEISK	V			Cmpd 223, AutoMSn(880.4363), 15.8 min
2	gi|55742764	serum albumin precursor [Canis lupus familiaris]	8952	68560	755	216	51	31	71.4	5.52	1952	1	0	0	880.437	879.43	1	879.434	-0.0042	0	45.93	0.25	K	ADFAEISK	V			Cmpd 212, AutoMSn(880.4369), 16.4 min
2	gi|55742764	serum albumin precursor [Canis lupus familiaris]	8952	68560	755	216	51	31	71.4	5.52	1953	1	0	0	880.437	879.43	1	879.434	-0.0036	0	49.29	0.11	K	ADFAEISK	V			Cmpd 232, AutoMSn(880.4374), 16.2 min
2	gi|55742764	serum albumin precursor [Canis lupus familiaris]	8952	68560	755	216	51	31	71.4	5.52	1955	1	0	0	880.438	879.43	1	879.434	-0.0034	0	49.17	0.12	K	ADFAEISK	V			Cmpd 227, AutoMSn(880.4376), 15.9 min
2	gi|55742764	serum albumin precursor [Canis lupus familiaris]	8952	68560	755	216	51	31	71.4	5.52	1956	1	0	0	880.438	879.431	1	879.434	-0.0032	0	47.65	0.17	K	ADFAEISK	V			Cmpd 209, AutoMSn(880.4379), 16.3 min
2	gi|55742764	serum albumin precursor [Canis lupus familiaris]	8952	68560	755	216	51	31	71.4	5.52	1957	1	0	0	880.438	879.431	1	879.434	-0.003	0	49.4	0.11	K	ADFAEISK	V			Cmpd 234, AutoMSn(880.4380), 16.3 min
2	gi|55742764	serum albumin precursor [Canis lupus familiaris]	8952	68560	755	216	51	31	71.4	5.52	1958	1	0	0	880.438	879.431	1	879.434	-0.003	0	25.15	29	K	ADFAEISK	V			Cmpd 130, AutoMSn(880.4380), 15.9 min
2	gi|55742764	serum albumin precursor [Canis lupus familiaris]	8952	68560	755	216	51	31	71.4	5.52	1959	1	0	0	880.438	879.431	1	879.434	-0.0027	0	48.98	0.12	K	ADFAEISK	V			Cmpd 224, AutoMSn(880.4383), 15.8 min
2	gi|55742764	serum albumin precursor [Canis lupus familiaris]	8952	68560	755	216	51	31	71.4	5.52	1961	1	0	0	880.439	879.432	1	879.434	-0.0022	0	49.42	0.11	K	ADFAEISK	V			Cmpd 237, AutoMSn(880.4388), 16.4 min
2	gi|55742764	serum albumin precursor [Canis lupus familiaris]	8952	68560	755	216	51	31	71.4	5.52	1962	2	0	0	880.439	879.432	1	879.434	-0.0022	0	26.67	21	K	ADFAEISK	V			Cmpd 228, AutoMSn(880.4389), 15.9 min
2	gi|55742764	serum albumin precursor [Canis lupus familiaris]	8952	68560	755	216	51	31	71.4	5.52	1963	1	0	0	880.439	879.432	1	879.434	-0.0021	0	45.22	0.29	K	ADFAEISK	V			Cmpd 215, AutoMSn(880.4390), 16.4 min
2	gi|55742764	serum albumin precursor [Canis lupus familiaris]	8952	68560	755	216	51	31	71.4	5.52	1964	1	0	0	880.44	879.433	1	879.434	-0.0008	0	29.8	10	K	ADFAEISK	V			Cmpd 226, AutoMSn(880.4403), 15.8 min
2	gi|55742764	serum albumin precursor [Canis lupus familiaris]	8952	68560	755	216	51	31	71.4	5.52	1965	1	0	0	880.44	879.433	1	879.434	-0.0007	0	24.51	34	K	ADFAEISK	V			Cmpd 126, AutoMSn(880.4403), 15.8 min
2	gi|55742764	serum albumin precursor [Canis lupus familiaris]	8952	68560	755	216	51	31	71.4	5.52	1966	1	0	0	440.724	879.433	2	879.434	-0.0004	0	35.85	2.5	K	ADFAEISK	V			Cmpd 210, AutoMSn(440.7240), 16.3 min
2	gi|55742764	serum albumin precursor [Canis lupus familiaris]	8952	68560	755	216	51	31	71.4	5.52	1967	1	0	0	440.724	879.434	2	879.434	-0.0001	0	31.24	7.2	K	ADFAEISK	V			Cmpd 236, AutoMSn(440.7241), 16.3 min
2	gi|55742764	serum albumin precursor [Canis lupus familiaris]	8952	68560	755	216	51	31	71.4	5.52	1968	1	0	0	440.724	879.434	2	879.434	0.0006	0	30.18	9.2	K	ADFAEISK	V			Cmpd 228, AutoMSn(440.7244), 15.9 min
2	gi|55742764	serum albumin precursor [Canis lupus familiaris]	8952	68560	755	216	51	31	71.4	5.52	1969	1	0	0	880.442	879.435	1	879.434	0.0015	0	23.1	47	K	ADFAEISK	V			Cmpd 231, AutoMSn(880.4425), 16.0 min
2	gi|55742764	serum albumin precursor [Canis lupus familiaris]	8952	68560	755	216	51	31	71.4	5.52	1971	1	0	0	440.725	879.436	2	879.434	0.0024	0	31.58	6.7	K	ADFAEISK	V			Cmpd 240, AutoMSn(440.7253), 16.4 min
2	gi|55742764	serum albumin precursor [Canis lupus familiaris]	8952	68560	755	216	51	31	71.4	5.52	1972	1	0	0	440.725	879.436	2	879.434	0.0025	0	31.79	6.4	K	ADFAEISK	V			Cmpd 244, AutoMSn(440.7254), 16.5 min
2	gi|55742764	serum albumin precursor [Canis lupus familiaris]	8952	68560	755	216	51	31	71.4	5.52	1973	1	0	0	440.726	879.437	2	879.434	0.0027	0	32.42	5.5	K	ADFAEISK	V			Cmpd 230, AutoMSn(440.7255), 16.0 min
2	gi|55742764	serum albumin precursor [Canis lupus familiaris]	8952	68560	755	216	51	31	71.4	5.52	1974	1	0	0	440.726	879.437	2	879.434	0.0029	0	29.99	9.6	K	ADFAEISK	V			Cmpd 226, AutoMSn(440.7256), 15.8 min
2	gi|55742764	serum albumin precursor [Canis lupus familiaris]	8952	68560	755	216	51	31	71.4	5.52	1975	1	0	0	440.726	879.437	2	879.434	0.003	0	35.72	2.6	K	ADFAEISK	V			Cmpd 213, AutoMSn(440.7257), 16.4 min
2	gi|55742764	serum albumin precursor [Canis lupus familiaris]	8952	68560	755	216	51	31	71.4	5.52	1976	1	0	0	440.726	879.437	2	879.434	0.0034	0	38.43	1.4	K	ADFAEISK	V			Cmpd 216, AutoMSn(440.7259), 16.4 min
2	gi|55742764	serum albumin precursor [Canis lupus familiaris]	8952	68560	755	216	51	31	71.4	5.52	2047	1	0	0	449.745	897.475	2	897.474	0.0004	0	34.13	3.2	R	LCVLHEK	T	Carbamidomethyl (C)	0.0100000.0	Cmpd 115, AutoMSn(449.7446), 13.6 min
2	gi|55742764	serum albumin precursor [Canis lupus familiaris]	8952	68560	755	216	51	31	71.4	5.52	2048	1	0	0	449.745	897.475	2	897.474	0.0007	0	40.43	0.75	R	LCVLHEK	T	Carbamidomethyl (C)	0.0100000.0	Cmpd 86, AutoMSn(449.7447), 13.5 min
2	gi|55742764	serum albumin precursor [Canis lupus familiaris]	8952	68560	755	216	51	31	71.4	5.52	2049	1	0	0	449.745	897.475	2	897.474	0.0011	0	33.57	3.7	R	LCVLHEK	T	Carbamidomethyl (C)	0.0100000.0	Cmpd 105, AutoMSn(449.7449), 13.1 min
2	gi|55742764	serum albumin precursor [Canis lupus familiaris]	8952	68560	755	216	51	31	71.4	5.52	2050	1	0	0	449.745	897.476	2	897.474	0.0014	0	34.04	3.3	R	LCVLHEK	T	Carbamidomethyl (C)	0.0100000.0	Cmpd 110, AutoMSn(449.7451), 13.5 min
2	gi|55742764	serum albumin precursor [Canis lupus familiaris]	8952	68560	755	216	51	31	71.4	5.52	2051	1	0	0	449.745	897.476	2	897.474	0.0015	0	33.38	3.8	R	LCVLHEK	T	Carbamidomethyl (C)	0.0100000.0	Cmpd 102, AutoMSn(449.7451), 13.1 min
2	gi|55742764	serum albumin precursor [Canis lupus familiaris]	8952	68560	755	216	51	31	71.4	5.52	2052	1	0	0	449.746	897.477	2	897.474	0.0024	0	32.94	4.2	R	LCVLHEK	T	Carbamidomethyl (C)	0.0100000.0	Cmpd 107, AutoMSn(449.7456), 13.2 min
2	gi|55742764	serum albumin precursor [Canis lupus familiaris]	8952	68560	755	216	51	31	71.4	5.52	2053	1	0	0	449.746	897.477	2	897.474	0.0029	0	34.1	3.2	R	LCVLHEK	T	Carbamidomethyl (C)	0.0100000.0	Cmpd 112, AutoMSn(449.7458), 13.5 min
2	gi|55742764	serum albumin precursor [Canis lupus familiaris]	8952	68560	755	216	51	31	71.4	5.52	2259	1	0	0	460.255	918.496	2	918.496	-0.0001	0	53.06	0.053	K	LCTVASLR	D	Carbamidomethyl (C)	0.01000000.0	Cmpd 256, AutoMSn(460.2551), 16.8 min
2	gi|55742764	serum albumin precursor [Canis lupus familiaris]	8952	68560	755	216	51	31	71.4	5.52	2260	1	0	0	460.255	918.496	2	918.496	0.0002	0	53.35	0.05	K	LCTVASLR	D	Carbamidomethyl (C)	0.01000000.0	Cmpd 253, AutoMSn(460.2552), 16.7 min
2	gi|55742764	serum albumin precursor [Canis lupus familiaris]	8952	68560	755	216	51	31	71.4	5.52	2288	8	0	0	926.007	925	1	925.56	-0.5595	0	9.11	2000	K	LVAAAQAALV	-			Cmpd 243, AutoMSn(926.0074), 21.8 min
2	gi|55742764	serum albumin precursor [Canis lupus familiaris]	8952	68560	755	216	51	31	71.4	5.52	2294	2	0	0	926.55	925.543	1	925.56	-0.0165	0	23.7	34	K	LVAAAQAALV	-			Cmpd 246, AutoMSn(926.5504), 21.8 min
2	gi|55742764	serum albumin precursor [Canis lupus familiaris]	8952	68560	755	216	51	31	71.4	5.52	2295	10	0	0	926.562	925.554	1	925.56	-0.0053	0	8.47	1200	K	LVAAAQAALV	-			Cmpd 120, AutoMSn(926.5616), 21.9 min
2	gi|55742764	serum albumin precursor [Canis lupus familiaris]	8952	68560	755	216	51	31	71.4	5.52	2296	1	0	0	926.562	925.554	1	925.56	-0.0052	0	13.39	370	K	LVAAAQAALV	-			Cmpd 352, AutoMSn(926.5618), 21.7 min
2	gi|55742764	serum albumin precursor [Canis lupus familiaris]	8952	68560	755	216	51	31	71.4	5.52	2297	1	0	0	926.563	925.556	1	925.56	-0.0041	0	47.36	0.15	K	LVAAAQAALV	-			Cmpd 476, AutoMSn(926.5628), 22.0 min
2	gi|55742764	serum albumin precursor [Canis lupus familiaris]	8952	68560	755	216	51	31	71.4	5.52	2298	1	0	0	926.563	925.556	1	925.56	-0.0038	0	27.68	14	K	LVAAAQAALV	-			Cmpd 353, AutoMSn(926.5631), 21.7 min
2	gi|55742764	serum albumin precursor [Canis lupus familiaris]	8952	68560	755	216	51	31	71.4	5.52	2299	1	0	0	926.563	925.556	1	925.56	-0.0035	0	47.38	0.15	K	LVAAAQAALV	-			Cmpd 491, AutoMSn(926.5634), 22.6 min
2	gi|55742764	serum albumin precursor [Canis lupus familiaris]	8952	68560	755	216	51	31	71.4	5.52	2300	1	0	0	926.564	925.557	1	925.56	-0.0031	0	42.14	0.5	K	LVAAAQAALV	-			Cmpd 488, AutoMSn(926.5638), 22.5 min
2	gi|55742764	serum albumin precursor [Canis lupus familiaris]	8952	68560	755	216	51	31	71.4	5.52	2301	1	0	0	926.564	925.557	1	925.56	-0.0025	0	44.38	0.3	K	LVAAAQAALV	-			Cmpd 483, AutoMSn(926.5645), 21.7 min
2	gi|55742764	serum albumin precursor [Canis lupus familiaris]	8952	68560	755	216	51	31	71.4	5.52	2303	1	0	0	926.565	925.557	1	925.56	-0.0022	0	41.23	0.62	K	LVAAAQAALV	-			Cmpd 486, AutoMSn(926.5647), 21.7 min
2	gi|55742764	serum albumin precursor [Canis lupus familiaris]	8952	68560	755	216	51	31	71.4	5.52	2304	1	0	0	926.565	925.558	1	925.56	-0.0021	0	41.95	0.52	K	LVAAAQAALV	-			Cmpd 485, AutoMSn(926.5648), 22.5 min
2	gi|55742764	serum albumin precursor [Canis lupus familiaris]	8952	68560	755	216	51	31	71.4	5.52	2305	1	0	0	926.566	925.559	1	925.56	-0.0011	0	40.61	0.71	K	LVAAAQAALV	-			Cmpd 480, AutoMSn(926.5658), 21.6 min
2	gi|55742764	serum albumin precursor [Canis lupus familiaris]	8952	68560	755	216	51	31	71.4	5.52	2306	1	0	0	926.566	925.559	1	925.56	-0.0006	0	47.03	0.16	K	LVAAAQAALV	-			Cmpd 506, AutoMSn(926.5663), 22.4 min
2	gi|55742764	serum albumin precursor [Canis lupus familiaris]	8952	68560	755	216	51	31	71.4	5.52	2307	6	0	0	926.567	925.559	1	925.56	-0.0003	0	12.58	450	K	LVAAAQAALV	-			Cmpd 119, AutoMSn(926.5666), 21.8 min
2	gi|55742764	serum albumin precursor [Canis lupus familiaris]	8952	68560	755	216	51	31	71.4	5.52	2308	1	0	0	926.567	925.56	1	925.56	0	0	47.21	0.16	K	LVAAAQAALV	-			Cmpd 512, AutoMSn(926.5670), 22.5 min
2	gi|55742764	serum albumin precursor [Canis lupus familiaris]	8952	68560	755	216	51	31	71.4	5.52	2309	1	0	0	926.567	925.56	1	925.56	0.0001	0	47.12	0.16	K	LVAAAQAALV	-			Cmpd 509, AutoMSn(926.5671), 22.5 min
2	gi|55742764	serum albumin precursor [Canis lupus familiaris]	8952	68560	755	216	51	31	71.4	5.52	2310	1	0	0	463.788	925.561	2	925.56	0.0009	0	29.36	9.5	K	LVAAAQAALV	-			Cmpd 490, AutoMSn(463.7875), 22.6 min
2	gi|55742764	serum albumin precursor [Canis lupus familiaris]	8952	68560	755	216	51	31	71.4	5.52	2312	1	0	0	463.789	925.563	2	925.56	0.0036	0	35.03	2.6	K	LVAAAQAALV	-			Cmpd 517, AutoMSn(463.7889), 22.6 min
2	gi|55742764	serum albumin precursor [Canis lupus familiaris]	8952	68560	755	216	51	31	71.4	5.52	2313	1	0	0	463.789	925.564	2	925.56	0.0047	0	23.64	36	K	LVAAAQAALV	-			Cmpd 511, AutoMSn(463.7895), 22.5 min
2	gi|55742764	serum albumin precursor [Canis lupus familiaris]	8952	68560	755	216	51	31	71.4	5.52	2314	1	0	0	463.79	925.565	2	925.56	0.0051	0	34.96	2.6	K	LVAAAQAALV	-			Cmpd 514, AutoMSn(463.7897), 22.5 min
2	gi|55742764	serum albumin precursor [Canis lupus familiaris]	8952	68560	755	216	51	31	71.4	5.52	2315	2	0	0	926.88	925.873	1	925.56	0.3129	0	41.18	1.3	K	LVAAAQAALV	-			Cmpd 356, AutoMSn(926.8798), 21.8 min
2	gi|55742764	serum albumin precursor [Canis lupus familiaris]	8952	68560	755	216	51	31	71.4	5.52	2324	1	0	0	464.249	926.482	2	926.486	-0.0036	0	40.76	0.71	K	YLYEIAR	R			Cmpd 207, AutoMSn(464.2486), 17.8 min
2	gi|55742764	serum albumin precursor [Canis lupus familiaris]	8952	68560	755	216	51	31	71.4	5.52	2331	1	0	0	464.249	926.483	2	926.486	-0.0028	0	41.12	0.66	K	YLYEIAR	R			Cmpd 183, AutoMSn(464.2489), 18.6 min
2	gi|55742764	serum albumin precursor [Canis lupus familiaris]	8952	68560	755	216	51	31	71.4	5.52	2335	1	0	0	464.25	926.486	2	926.486	0.0001	0	41.03	0.67	K	YLYEIAR	R			Cmpd 309, AutoMSn(464.2504), 17.7 min
2	gi|55742764	serum albumin precursor [Canis lupus familiaris]	8952	68560	755	216	51	31	71.4	5.52	2337	1	0	0	464.251	926.488	2	926.486	0.0021	0	41.26	0.64	K	YLYEIAR	R			Cmpd 333, AutoMSn(464.2514), 18.5 min
2	gi|55742764	serum albumin precursor [Canis lupus familiaris]	8952	68560	755	216	51	31	71.4	5.52	2338	1	0	0	464.252	926.489	2	926.486	0.0023	0	41.03	0.67	K	YLYEIAR	R			Cmpd 320, AutoMSn(464.2515), 18.0 min
2	gi|55742764	serum albumin precursor [Canis lupus familiaris]	8952	68560	755	216	51	31	71.4	5.52	2339	1	0	0	464.252	926.489	2	926.486	0.0025	0	41.24	0.64	K	YLYEIAR	R			Cmpd 330, AutoMSn(464.2516), 18.4 min
2	gi|55742764	serum albumin precursor [Canis lupus familiaris]	8952	68560	755	216	51	31	71.4	5.52	2340	1	0	0	464.252	926.489	2	926.486	0.0025	0	41.07	0.67	K	YLYEIAR	R			Cmpd 312, AutoMSn(464.2516), 17.8 min
2	gi|55742764	serum albumin precursor [Canis lupus familiaris]	8952	68560	755	216	51	31	71.4	5.52	2342	1	0	0	464.252	926.489	2	926.486	0.0027	0	41.24	0.64	K	YLYEIAR	R			Cmpd 328, AutoMSn(464.2517), 18.4 min
2	gi|55742764	serum albumin precursor [Canis lupus familiaris]	8952	68560	755	216	51	31	71.4	5.52	2344	1	0	0	464.252	926.489	2	926.486	0.0029	0	35.63	2.3	K	YLYEIAR	R			Cmpd 134, AutoMSn(464.2518), 17.9 min
2	gi|55742764	serum albumin precursor [Canis lupus familiaris]	8952	68560	755	216	51	31	71.4	5.52	2345	1	0	0	464.252	926.489	2	926.486	0.0032	0	41.21	0.64	K	YLYEIAR	R			Cmpd 315, AutoMSn(464.2519), 17.8 min
2	gi|55742764	serum albumin precursor [Canis lupus familiaris]	8952	68560	755	216	51	31	71.4	5.52	2346	1	0	0	464.252	926.49	2	926.486	0.004	0	31.28	6.3	K	YLYEIAR	R			Cmpd 210, AutoMSn(464.2524), 17.9 min
2	gi|55742764	serum albumin precursor [Canis lupus familiaris]	8952	68560	755	216	51	31	71.4	5.52	2347	1	0	0	464.254	926.493	2	926.486	0.0068	0	41.23	0.64	K	YLYEIAR	R			Cmpd 235, AutoMSn(464.2538), 18.6 min
2	gi|55742764	serum albumin precursor [Canis lupus familiaris]	8952	68560	755	216	51	31	71.4	5.52	2691	2	0	0	974.583	973.576	1	973.581	-0.0046	1	29.67	11	R	EKVLLSSAK	E			Cmpd 89, AutoMSn(974.5835), 12.8 min
2	gi|55742764	serum albumin precursor [Canis lupus familiaris]	8952	68560	755	216	51	31	71.4	5.52	2692	1	0	0	974.584	973.577	1	973.581	-0.0042	1	59.15	0.013	R	EKVLLSSAK	E			Cmpd 93, AutoMSn(974.5839), 13.1 min
2	gi|55742764	serum albumin precursor [Canis lupus familiaris]	8952	68560	755	216	51	31	71.4	5.52	2693	1	0	0	974.584	973.577	1	973.581	-0.0042	1	28.54	15	R	EKVLLSSAK	E			Cmpd 88, AutoMSn(974.5839), 12.7 min
2	gi|55742764	serum albumin precursor [Canis lupus familiaris]	8952	68560	755	216	51	31	71.4	5.52	2694	2	0	0	974.585	973.578	1	973.581	-0.0029	1	28.08	16	R	EKVLLSSAK	E			Cmpd 92, AutoMSn(974.5851), 12.9 min
2	gi|55742764	serum albumin precursor [Canis lupus familiaris]	8952	68560	755	216	51	31	71.4	5.52	2695	1	0	0	974.586	973.578	1	973.581	-0.0025	1	44.66	0.36	R	EKVLLSSAK	E			Cmpd 96, AutoMSn(974.5855), 13.2 min
2	gi|55742764	serum albumin precursor [Canis lupus familiaris]	8952	68560	755	216	51	31	71.4	5.52	2696	2	0	0	974.586	973.579	1	973.581	-0.0022	1	35.31	3.1	R	EKVLLSSAK	E			Cmpd 92, AutoMSn(974.5859), 13.1 min
2	gi|55742764	serum albumin precursor [Canis lupus familiaris]	8952	68560	755	216	51	31	71.4	5.52	2697	1	0	0	487.797	973.58	2	973.581	-0.0006	1	47.42	0.19	R	EKVLLSSAK	E			Cmpd 94, AutoMSn(487.7974), 13.1 min
2	gi|55742764	serum albumin precursor [Canis lupus familiaris]	8952	68560	755	216	51	31	71.4	5.52	2698	1	0	0	487.798	973.581	2	973.581	0.0004	1	30.54	9.3	R	EKVLLSSAK	E			Cmpd 90, AutoMSn(487.7979), 12.8 min
2	gi|55742764	serum albumin precursor [Canis lupus familiaris]	8952	68560	755	216	51	31	71.4	5.52	2699	1	0	0	487.798	973.581	2	973.581	0.0007	1	31.6	7.3	R	EKVLLSSAK	E			Cmpd 97, AutoMSn(487.7980), 13.2 min
2	gi|55742764	serum albumin precursor [Canis lupus familiaris]	8952	68560	755	216	51	31	71.4	5.52	2859	4	0	0	981.513	980.506	1	980.511	-0.0057	1	16.18	210	R	FKCASLQK	F	Carbamidomethyl (C)	0.00100000.0	Cmpd 67, AutoMSn(981.5129), 12.5 min
2	gi|55742764	serum albumin precursor [Canis lupus familiaris]	8952	68560	755	216	51	31	71.4	5.52	2860	1	0	0	981.515	980.508	1	980.511	-0.0031	1	45.17	0.26	R	FKCASLQK	F	Carbamidomethyl (C)	0.00100000.0	Cmpd 65, AutoMSn(981.5155), 12.3 min
2	gi|55742764	serum albumin precursor [Canis lupus familiaris]	8952	68560	755	216	51	31	71.4	5.52	2861	1	0	0	981.516	980.508	1	980.511	-0.003	1	40.1	0.85	R	FKCASLQK	F	Carbamidomethyl (C)	0.00100000.0	Cmpd 63, AutoMSn(981.5156), 12.5 min
2	gi|55742764	serum albumin precursor [Canis lupus familiaris]	8952	68560	755	216	51	31	71.4	5.52	2862	1	0	0	981.516	980.508	1	980.511	-0.0029	1	39.95	0.88	R	FKCASLQK	F	Carbamidomethyl (C)	0.00100000.0	Cmpd 62, AutoMSn(981.5157), 12.2 min
2	gi|55742764	serum albumin precursor [Canis lupus familiaris]	8952	68560	755	216	51	31	71.4	5.52	2863	1	0	0	981.516	980.509	1	980.511	-0.0027	1	40.07	0.86	R	FKCASLQK	F	Carbamidomethyl (C)	0.00100000.0	Cmpd 60, AutoMSn(981.5159), 12.4 min
2	gi|55742764	serum albumin precursor [Canis lupus familiaris]	8952	68560	755	216	51	31	71.4	5.52	2864	1	0	0	981.517	980.51	1	980.511	-0.0018	1	36.48	2	R	FKCASLQK	F	Carbamidomethyl (C)	0.00100000.0	Cmpd 68, AutoMSn(981.5168), 12.3 min
2	gi|55742764	serum albumin precursor [Canis lupus familiaris]	8952	68560	755	216	51	31	71.4	5.52	2867	1	0	0	491.263	980.511	2	980.511	0.0002	1	38.05	1.4	R	FKCASLQK	F	Carbamidomethyl (C)	0.00100000.0	Cmpd 61, AutoMSn(491.2630), 12.4 min
2	gi|55742764	serum albumin precursor [Canis lupus familiaris]	8952	68560	755	216	51	31	71.4	5.52	2869	1	0	0	491.263	980.512	2	980.511	0.001	1	25.77	23	R	FKCASLQK	F	Carbamidomethyl (C)	0.00100000.0	Cmpd 64, AutoMSn(491.2634), 12.5 min
2	gi|55742764	serum albumin precursor [Canis lupus familiaris]	8952	68560	755	216	51	31	71.4	5.52	2871	1	0	0	491.264	980.513	2	980.511	0.0016	1	35.83	2.3	R	FKCASLQK	F	Carbamidomethyl (C)	0.00100000.0	Cmpd 66, AutoMSn(491.2638), 12.3 min
2	gi|55742764	serum albumin precursor [Canis lupus familiaris]	8952	68560	755	216	51	31	71.4	5.52	2872	1	0	0	491.264	980.513	2	980.511	0.0018	1	34.89	2.8	R	FKCASLQK	F	Carbamidomethyl (C)	0.00100000.0	Cmpd 63, AutoMSn(491.2638), 12.2 min
2	gi|55742764	serum albumin precursor [Canis lupus familiaris]	8952	68560	755	216	51	31	71.4	5.52	2879	1	0	0	982.467	981.46	1	981.466	-0.0055	0	40.39	0.75	K	EYEATLEK	C			Cmpd 155, AutoMSn(982.4672), 14.3 min
2	gi|55742764	serum albumin precursor [Canis lupus familiaris]	8952	68560	755	216	51	31	71.4	5.52	2881	1	0	0	982.468	981.461	1	981.466	-0.0046	0	33.83	3.4	K	EYEATLEK	C			Cmpd 150, AutoMSn(982.4681), 14.1 min
2	gi|55742764	serum albumin precursor [Canis lupus familiaris]	8952	68560	755	216	51	31	71.4	5.52	2882	1	0	0	982.468	981.461	1	981.466	-0.0044	0	40.6	0.71	K	EYEATLEK	C			Cmpd 153, AutoMSn(982.4684), 14.2 min
2	gi|55742764	serum albumin precursor [Canis lupus familiaris]	8952	68560	755	216	51	31	71.4	5.52	2883	1	0	0	982.47	981.463	1	981.466	-0.0025	0	42.98	0.41	K	EYEATLEK	C			Cmpd 156, AutoMSn(982.4702), 14.5 min
2	gi|55742764	serum albumin precursor [Canis lupus familiaris]	8952	68560	755	216	51	31	71.4	5.52	2884	1	0	0	982.471	981.463	1	981.466	-0.0022	0	45.77	0.22	K	EYEATLEK	C			Cmpd 153, AutoMSn(982.4705), 14.5 min
2	gi|55742764	serum albumin precursor [Canis lupus familiaris]	8952	68560	755	216	51	31	71.4	5.52	2885	1	0	0	491.739	981.464	2	981.466	-0.0017	0	34.26	3.1	K	EYEATLEK	C			Cmpd 151, AutoMSn(491.7391), 14.2 min
2	gi|55742764	serum albumin precursor [Canis lupus familiaris]	8952	68560	755	216	51	31	71.4	5.52	2886	1	0	0	491.741	981.467	2	981.466	0.0017	0	46.5	0.18	K	EYEATLEK	C			Cmpd 157, AutoMSn(491.7408), 14.6 min
2	gi|55742764	serum albumin precursor [Canis lupus familiaris]	8952	68560	755	216	51	31	71.4	5.52	2887	1	0	0	491.741	981.468	2	981.466	0.0023	0	52.25	0.049	K	EYEATLEK	C			Cmpd 154, AutoMSn(491.7412), 14.5 min
2	gi|55742764	serum albumin precursor [Canis lupus familiaris]	8952	68560	755	216	51	31	71.4	5.52	2888	1	0	0	491.902	981.789	2	981.466	0.3236	0	36.65	3.4	K	EYEATLEK	C			Cmpd 128, AutoMSn(491.9018), 14.5 min
2	gi|55742764	serum albumin precursor [Canis lupus familiaris]	8952	68560	755	216	51	31	71.4	5.52	3063	1	0	0	501.8	1001.59	2	1001.59	-0.001	1	40.28	0.98	K	VLLSSAKER	F			Cmpd 54, AutoMSn(501.8002), 12.8 min
2	gi|55742764	serum albumin precursor [Canis lupus familiaris]	8952	68560	755	216	51	31	71.4	5.52	3064	1	0	0	501.801	1001.59	2	1001.59	0.0002	1	34.7	3.5	K	VLLSSAKER	F			Cmpd 83, AutoMSn(501.8008), 12.9 min
2	gi|55742764	serum albumin precursor [Canis lupus familiaris]	8952	68560	755	216	51	31	71.4	5.52	3065	1	0	0	501.801	1001.59	2	1001.59	0.0004	1	41.11	0.81	K	VLLSSAKER	F			Cmpd 80, AutoMSn(501.8010), 12.8 min
2	gi|55742764	serum albumin precursor [Canis lupus familiaris]	8952	68560	755	216	51	31	71.4	5.52	3066	1	0	0	501.801	1001.59	2	1001.59	0.0012	1	44.63	0.36	K	VLLSSAKER	F			Cmpd 77, AutoMSn(501.8013), 12.7 min
2	gi|55742764	serum albumin precursor [Canis lupus familiaris]	8952	68560	755	216	51	31	71.4	5.52	3067	1	0	0	501.802	1001.59	2	1001.59	0.0021	1	30.72	8.9	K	VLLSSAKER	F			Cmpd 79, AutoMSn(501.8018), 12.5 min
2	gi|55742764	serum albumin precursor [Canis lupus familiaris]	8952	68560	755	216	51	31	71.4	5.52	3166	1	0	0	1014.19	1013.19	1	1013.61	-0.4244	0	21	140	K	QTALVELLK	H			Cmpd 335, AutoMSn(1014.1950), 21.3 min
2	gi|55742764	serum albumin precursor [Canis lupus familiaris]	8952	68560	755	216	51	31	71.4	5.52	3176	6	0	0	1014.61	1013.6	1	1013.61	-0.0103	0	17.24	180	K	QTALVELLK	H			Cmpd 458, AutoMSn(1014.6091), 21.6 min
2	gi|55742764	serum albumin precursor [Canis lupus familiaris]	8952	68560	755	216	51	31	71.4	5.52	3177	1	0	0	1014.61	1013.6	1	1013.61	-0.0074	0	28	15	K	QTALVELLK	H			Cmpd 452, AutoMSn(1014.6119), 21.4 min
2	gi|55742764	serum albumin precursor [Canis lupus familiaris]	8952	68560	755	216	51	31	71.4	5.52	3178	1	0	0	1014.61	1013.6	1	1013.61	-0.0071	0	17.05	190	K	QTALVELLK	H			Cmpd 394, AutoMSn(1014.6122), 22.2 min
2	gi|55742764	serum albumin precursor [Canis lupus familiaris]	8952	68560	755	216	51	31	71.4	5.52	3179	1	0	0	1014.61	1013.61	1	1013.61	-0.0045	0	52.69	0.051	K	QTALVELLK	H			Cmpd 462, AutoMSn(1014.6148), 21.2 min
2	gi|55742764	serum albumin precursor [Canis lupus familiaris]	8952	68560	755	216	51	31	71.4	5.52	3180	1	0	0	1014.61	1013.61	1	1013.61	-0.0044	0	44.26	0.36	K	QTALVELLK	H			Cmpd 459, AutoMSn(1014.6149), 21.1 min
2	gi|55742764	serum albumin precursor [Canis lupus familiaris]	8952	68560	755	216	51	31	71.4	5.52	3181	1	0	0	1014.62	1013.61	1	1013.61	-0.004	0	56.26	0.023	K	QTALVELLK	H			Cmpd 474, AutoMSn(1014.6153), 22.2 min
2	gi|55742764	serum albumin precursor [Canis lupus familiaris]	8952	68560	755	216	51	31	71.4	5.52	3182	1	0	0	507.811	1013.61	2	1013.61	-0.0039	0	33.29	4.5	K	QTALVELLK	H			Cmpd 453, AutoMSn(507.8114), 21.4 min
2	gi|55742764	serum albumin precursor [Canis lupus familiaris]	8952	68560	755	216	51	31	71.4	5.52	3183	1	0	0	1014.62	1013.61	1	1013.61	-0.0029	0	60.04	0.0095	K	QTALVELLK	H			Cmpd 470, AutoMSn(1014.6165), 22.1 min
2	gi|55742764	serum albumin precursor [Canis lupus familiaris]	8952	68560	755	216	51	31	71.4	5.52	3184	1	0	0	1014.62	1013.61	1	1013.61	-0.0022	0	38.27	1.4	K	QTALVELLK	H			Cmpd 458, AutoMSn(1014.6171), 21.1 min
2	gi|55742764	serum albumin precursor [Canis lupus familiaris]	8952	68560	755	216	51	31	71.4	5.52	3185	1	0	0	1014.62	1013.61	1	1013.61	-0.002	0	17.42	170	K	QTALVELLK	H			Cmpd 338, AutoMSn(1014.6173), 21.3 min
2	gi|55742764	serum albumin precursor [Canis lupus familiaris]	8952	68560	755	216	51	31	71.4	5.52	3186	1	0	0	1014.62	1013.61	1	1013.61	-0.0015	0	52.6	0.053	K	QTALVELLK	H			Cmpd 491, AutoMSn(1014.6178), 22.1 min
2	gi|55742764	serum albumin precursor [Canis lupus familiaris]	8952	68560	755	216	51	31	71.4	5.52	3187	1	0	0	1014.62	1013.61	1	1013.61	-0.001	0	52.76	0.051	K	QTALVELLK	H			Cmpd 494, AutoMSn(1014.6183), 22.1 min
2	gi|55742764	serum albumin precursor [Canis lupus familiaris]	8952	68560	755	216	51	31	71.4	5.52	3189	1	0	0	1014.62	1013.61	1	1013.61	0.0001	0	52.76	0.051	K	QTALVELLK	H			Cmpd 497, AutoMSn(1014.6195), 22.2 min
2	gi|55742764	serum albumin precursor [Canis lupus familiaris]	8952	68560	755	216	51	31	71.4	5.52	3190	1	0	0	507.814	1013.61	2	1013.61	0.001	0	23.32	45	K	QTALVELLK	H			Cmpd 399, AutoMSn(507.8138), 22.3 min
2	gi|55742764	serum albumin precursor [Canis lupus familiaris]	8952	68560	755	216	51	31	71.4	5.52	3191	1	0	0	507.814	1013.61	2	1013.61	0.0013	0	45.55	0.27	K	QTALVELLK	H			Cmpd 471, AutoMSn(507.8140), 22.2 min
2	gi|55742764	serum albumin precursor [Canis lupus familiaris]	8952	68560	755	216	51	31	71.4	5.52	3192	1	0	0	507.814	1013.61	2	1013.61	0.0013	0	45.19	0.29	K	QTALVELLK	H			Cmpd 475, AutoMSn(507.8140), 22.2 min
2	gi|55742764	serum albumin precursor [Canis lupus familiaris]	8952	68560	755	216	51	31	71.4	5.52	3193	1	0	0	507.814	1013.61	2	1013.61	0.0014	0	34.67	3.3	K	QTALVELLK	H			Cmpd 454, AutoMSn(507.8140), 21.5 min
2	gi|55742764	serum albumin precursor [Canis lupus familiaris]	8952	68560	755	216	51	31	71.4	5.52	3194	1	0	0	507.814	1013.61	2	1013.61	0.0017	0	45.44	0.27	K	QTALVELLK	H			Cmpd 465, AutoMSn(507.8142), 21.3 min
2	gi|55742764	serum albumin precursor [Canis lupus familiaris]	8952	68560	755	216	51	31	71.4	5.52	3195	1	0	0	507.814	1013.61	2	1013.61	0.0021	0	50.31	0.089	K	QTALVELLK	H			Cmpd 334, AutoMSn(507.8144), 21.3 min
2	gi|55742764	serum albumin precursor [Canis lupus familiaris]	8952	68560	755	216	51	31	71.4	5.52	3196	1	0	0	507.814	1013.61	2	1013.61	0.0022	0	45.24	0.29	K	QTALVELLK	H			Cmpd 463, AutoMSn(507.8144), 21.2 min
2	gi|55742764	serum albumin precursor [Canis lupus familiaris]	8952	68560	755	216	51	31	71.4	5.52	3197	1	0	0	507.814	1013.61	2	1013.61	0.0022	0	63.7	0.0041	K	QTALVELLK	H			Cmpd 460, AutoMSn(507.8144), 21.1 min
2	gi|55742764	serum albumin precursor [Canis lupus familiaris]	8952	68560	755	216	51	31	71.4	5.52	3199	1	0	0	507.815	1013.62	2	1013.61	0.0033	0	64.36	0.0035	K	QTALVELLK	H			Cmpd 492, AutoMSn(507.8150), 22.1 min
2	gi|55742764	serum albumin precursor [Canis lupus familiaris]	8952	68560	755	216	51	31	71.4	5.52	3200	1	0	0	507.815	1013.62	2	1013.61	0.0037	0	45.75	0.26	K	QTALVELLK	H			Cmpd 495, AutoMSn(507.8152), 22.1 min
2	gi|55742764	serum albumin precursor [Canis lupus familiaris]	8952	68560	755	216	51	31	71.4	5.52	3203	1	0	0	507.815	1013.62	2	1013.61	0.0041	0	21.85	63	K	QTALVELLK	H			Cmpd 459, AutoMSn(507.8154), 21.6 min
2	gi|55742764	serum albumin precursor [Canis lupus familiaris]	8952	68560	755	216	51	31	71.4	5.52	3204	1	0	0	507.816	1013.62	2	1013.61	0.0046	0	64.31	0.0036	K	QTALVELLK	H			Cmpd 498, AutoMSn(507.8156), 22.2 min
2	gi|55742764	serum albumin precursor [Canis lupus familiaris]	8952	68560	755	216	51	31	71.4	5.52	3205	1	0	0	1014.62	1013.62	1	1013.61	0.0051	0	31.17	7.4	K	QTALVELLK	H			Cmpd 340, AutoMSn(1014.6244), 21.4 min
2	gi|55742764	serum albumin precursor [Canis lupus familiaris]	8952	68560	755	216	51	31	71.4	5.52	3206	1	0	0	507.816	1013.62	2	1013.61	0.0061	0	28.19	15	K	QTALVELLK	H			Cmpd 470, AutoMSn(507.8164), 21.4 min
2	gi|55742764	serum albumin precursor [Canis lupus familiaris]	8952	68560	755	216	51	31	71.4	5.52	3223	1	0	0	508.789	1015.56	2	1015.57	-0.003	1	24.6	37	K	TPVSERVTK	C			Cmpd 27, AutoMSn(508.7889), 11.6 min
2	gi|55742764	serum albumin precursor [Canis lupus familiaris]	8952	68560	755	216	51	31	71.4	5.52	3224	1	0	0	508.79	1015.57	2	1015.57	-0.0002	1	15.67	700	K	TPVSERVTK	C			Cmpd 8, AutoMSn(508.7903), 10.8 min
2	gi|55742764	serum albumin precursor [Canis lupus familiaris]	8952	68560	755	216	51	31	71.4	5.52	3225	9	0	0	508.79	1015.57	2	1015.57	0	1	16.79	220	K	TPVSERVTK	C			Cmpd 14, AutoMSn(508.7904), 11.0 min
2	gi|55742764	serum albumin precursor [Canis lupus familiaris]	8952	68560	755	216	51	31	71.4	5.52	3226	1	0	0	508.791	1015.57	2	1015.57	0.0009	1	22.33	63	K	TPVSERVTK	C			Cmpd 17, AutoMSn(508.7908), 11.0 min
2	gi|55742764	serum albumin precursor [Canis lupus familiaris]	8952	68560	755	216	51	31	71.4	5.52	3237	1	0	0	1017.54	1016.53	1	1016.53	0.0018	0	35.64	2.8	K	SLHTLFGDK	L			Cmpd 247, AutoMSn(1017.5382), 16.3 min
2	gi|55742764	serum albumin precursor [Canis lupus familiaris]	8952	68560	755	216	51	31	71.4	5.52	3319	1	0	0	518.291	1034.57	2	1034.57	0.001	1	51.95	0.059	R	AFKAWSVAR	L			Cmpd 243, AutoMSn(518.2909), 16.5 min
2	gi|55742764	serum albumin precursor [Canis lupus familiaris]	8952	68560	755	216	51	31	71.4	5.52	3320	1	0	0	518.291	1034.57	2	1034.57	0.0015	1	47.59	0.16	R	AFKAWSVAR	L			Cmpd 242, AutoMSn(518.2911), 16.4 min
2	gi|55742764	serum albumin precursor [Canis lupus familiaris]	8952	68560	755	216	51	31	71.4	5.52	3365	1	0	0	1040.47	1039.46	1	1039.46	-0.005	0	52.06	0.051	K	TNCELFEK	L	Carbamidomethyl (C)	0.00100000.0	Cmpd 212, AutoMSn(1040.4667), 15.5 min
2	gi|55742764	serum albumin precursor [Canis lupus familiaris]	8952	68560	755	216	51	31	71.4	5.52	3366	1	0	0	1040.47	1039.46	1	1039.46	-0.0045	0	34.93	2.7	K	TNCELFEK	L	Carbamidomethyl (C)	0.00100000.0	Cmpd 201, AutoMSn(1040.4672), 16.1 min
2	gi|55742764	serum albumin precursor [Canis lupus familiaris]	8952	68560	755	216	51	31	71.4	5.52	3367	1	0	0	1040.47	1039.46	1	1039.46	-0.0045	0	42.08	0.51	K	TNCELFEK	L	Carbamidomethyl (C)	0.00100000.0	Cmpd 205, AutoMSn(1040.4672), 16.2 min
2	gi|55742764	serum albumin precursor [Canis lupus familiaris]	8952	68560	755	216	51	31	71.4	5.52	3368	1	0	0	1040.47	1039.46	1	1039.46	-0.003	0	38.15	1.3	K	TNCELFEK	L	Carbamidomethyl (C)	0.00100000.0	Cmpd 206, AutoMSn(1040.4687), 15.4 min
2	gi|55742764	serum albumin precursor [Canis lupus familiaris]	8952	68560	755	216	51	31	71.4	5.52	3369	1	0	0	1040.47	1039.46	1	1039.46	-0.0029	0	46.79	0.17	K	TNCELFEK	L	Carbamidomethyl (C)	0.00100000.0	Cmpd 222, AutoMSn(1040.4688), 16.0 min
2	gi|55742764	serum albumin precursor [Canis lupus familiaris]	8952	68560	755	216	51	31	71.4	5.52	3370	1	0	0	1040.47	1039.46	1	1039.46	-0.0029	0	38.19	1.3	K	TNCELFEK	L	Carbamidomethyl (C)	0.00100000.0	Cmpd 198, AutoMSn(1040.4688), 16.0 min
2	gi|55742764	serum albumin precursor [Canis lupus familiaris]	8952	68560	755	216	51	31	71.4	5.52	3371	1	0	0	1040.47	1039.46	1	1039.46	-0.0029	0	38.05	1.3	K	TNCELFEK	L	Carbamidomethyl (C)	0.00100000.0	Cmpd 219, AutoMSn(1040.4688), 16.0 min
2	gi|55742764	serum albumin precursor [Canis lupus familiaris]	8952	68560	755	216	51	31	71.4	5.52	3372	1	0	0	1040.47	1039.46	1	1039.46	-0.0025	0	40.91	0.67	K	TNCELFEK	L	Carbamidomethyl (C)	0.00100000.0	Cmpd 209, AutoMSn(1040.4692), 15.5 min
2	gi|55742764	serum albumin precursor [Canis lupus familiaris]	8952	68560	755	216	51	31	71.4	5.52	3373	1	0	0	1040.47	1039.46	1	1039.46	-0.0023	0	47.06	0.16	K	TNCELFEK	L	Carbamidomethyl (C)	0.00100000.0	Cmpd 216, AutoMSn(1040.4694), 15.9 min
2	gi|55742764	serum albumin precursor [Canis lupus familiaris]	8952	68560	755	216	51	31	71.4	5.52	3374	1	0	0	520.739	1039.46	2	1039.46	-0.001	0	29.01	10	K	TNCELFEK	L	Carbamidomethyl (C)	0.00100000.0	Cmpd 114, AutoMSn(520.7390), 15.5 min
2	gi|55742764	serum albumin precursor [Canis lupus familiaris]	8952	68560	755	216	51	31	71.4	5.52	3375	1	0	0	520.739	1039.46	2	1039.46	-0.0003	0	45.41	0.24	K	TNCELFEK	L	Carbamidomethyl (C)	0.00100000.0	Cmpd 200, AutoMSn(520.7393), 16.1 min
2	gi|55742764	serum albumin precursor [Canis lupus familiaris]	8952	68560	755	216	51	31	71.4	5.52	3376	1	0	0	520.739	1039.46	2	1039.46	-0.0003	0	45.38	0.24	K	TNCELFEK	L	Carbamidomethyl (C)	0.00100000.0	Cmpd 223, AutoMSn(520.7394), 16.0 min
2	gi|55742764	serum albumin precursor [Canis lupus familiaris]	8952	68560	755	216	51	31	71.4	5.52	3377	1	0	0	520.74	1039.46	2	1039.46	0.0001	0	43.83	0.34	K	TNCELFEK	L	Carbamidomethyl (C)	0.00100000.0	Cmpd 213, AutoMSn(520.7396), 15.6 min
2	gi|55742764	serum albumin precursor [Canis lupus familiaris]	8952	68560	755	216	51	31	71.4	5.52	3378	1	0	0	520.74	1039.47	2	1039.46	0.0007	0	45.36	0.24	K	TNCELFEK	L	Carbamidomethyl (C)	0.00100000.0	Cmpd 197, AutoMSn(520.7398), 16.0 min
2	gi|55742764	serum albumin precursor [Canis lupus familiaris]	8952	68560	755	216	51	31	71.4	5.52	3379	1	0	0	520.74	1039.47	2	1039.46	0.0011	0	45.16	0.25	K	TNCELFEK	L	Carbamidomethyl (C)	0.00100000.0	Cmpd 220, AutoMSn(520.7400), 16.0 min
2	gi|55742764	serum albumin precursor [Canis lupus familiaris]	8952	68560	755	216	51	31	71.4	5.52	3380	1	0	0	520.74	1039.47	2	1039.46	0.0015	0	27.04	16	K	TNCELFEK	L	Carbamidomethyl (C)	0.00100000.0	Cmpd 214, AutoMSn(520.7402), 15.6 min
2	gi|55742764	serum albumin precursor [Canis lupus familiaris]	8952	68560	755	216	51	31	71.4	5.52	3381	1	0	0	520.74	1039.47	2	1039.46	0.0015	0	17.84	140	K	TNCELFEK	L	Carbamidomethyl (C)	0.00100000.0	Cmpd 113, AutoMSn(520.7403), 15.4 min
2	gi|55742764	serum albumin precursor [Canis lupus familiaris]	8952	68560	755	216	51	31	71.4	5.52	3382	1	0	0	520.74	1039.47	2	1039.46	0.0019	0	43.61	0.36	K	TNCELFEK	L	Carbamidomethyl (C)	0.00100000.0	Cmpd 207, AutoMSn(520.7404), 15.4 min
2	gi|55742764	serum albumin precursor [Canis lupus familiaris]	8952	68560	755	216	51	31	71.4	5.52	3383	1	0	0	520.74	1039.47	2	1039.46	0.0019	0	49.3	0.096	K	TNCELFEK	L	Carbamidomethyl (C)	0.00100000.0	Cmpd 210, AutoMSn(520.7405), 15.5 min
2	gi|55742764	serum albumin precursor [Canis lupus familiaris]	8952	68560	755	216	51	31	71.4	5.52	3384	1	0	0	520.741	1039.47	2	1039.46	0.003	0	40.48	0.73	K	TNCELFEK	L	Carbamidomethyl (C)	0.00100000.0	Cmpd 203, AutoMSn(520.7410), 16.2 min
2	gi|55742764	serum albumin precursor [Canis lupus familiaris]	8952	68560	755	216	51	31	71.4	5.52	3385	1	0	0	520.741	1039.47	2	1039.46	0.0035	0	44.82	0.27	K	TNCELFEK	L	Carbamidomethyl (C)	0.00100000.0	Cmpd 217, AutoMSn(520.7412), 15.9 min
2	gi|55742764	serum albumin precursor [Canis lupus familiaris]	8952	68560	755	216	51	31	71.4	5.52	3387	1	0	0	520.742	1039.47	2	1039.46	0.0057	0	20.02	82	K	TNCELFEK	L	Carbamidomethyl (C)	0.00100000.0	Cmpd 220, AutoMSn(520.7423), 15.7 min
2	gi|55742764	serum albumin precursor [Canis lupus familiaris]	8952	68560	755	216	51	31	71.4	5.52	3388	1	0	0	520.744	1039.47	2	1039.46	0.0095	0	50.23	0.078	K	TNCELFEK	L	Carbamidomethyl (C)	0.00100000.0	Cmpd 216, AutoMSn(520.7442), 15.6 min
2	gi|55742764	serum albumin precursor [Canis lupus familiaris]	8952	68560	755	216	51	31	71.4	5.52	4097	1	0	0	562.744	1123.47	2	1123.47	-0.0023	0	57	0.017	K	CCSESLVNR	R	2 Carbamidomethyl (C)	0.110000000.0	Cmpd 120, AutoMSn(562.7436), 13.5 min
2	gi|55742764	serum albumin precursor [Canis lupus familiaris]	8952	68560	755	216	51	31	71.4	5.52	4098	1	0	0	562.744	1123.47	2	1123.47	-0.0021	0	56.13	0.021	K	CCSESLVNR	R	2 Carbamidomethyl (C)	0.110000000.0	Cmpd 115, AutoMSn(562.7438), 13.4 min
2	gi|55742764	serum albumin precursor [Canis lupus familiaris]	8952	68560	755	216	51	31	71.4	5.52	4100	1	0	0	562.744	1123.47	2	1123.47	-0.0009	0	44.43	0.31	K	CCSESLVNR	R	2 Carbamidomethyl (C)	0.110000000.0	Cmpd 116, AutoMSn(562.7443), 13.4 min
2	gi|55742764	serum albumin precursor [Canis lupus familiaris]	8952	68560	755	216	51	31	71.4	5.52	4101	1	0	0	562.745	1123.47	2	1123.47	-0.0002	0	49.39	0.1	K	CCSESLVNR	R	2 Carbamidomethyl (C)	0.110000000.0	Cmpd 96, AutoMSn(562.7447), 13.8 min
2	gi|55742764	serum albumin precursor [Canis lupus familiaris]	8952	68560	755	216	51	31	71.4	5.52	4103	1	0	0	562.746	1123.48	2	1123.47	0.0017	0	54.18	0.033	K	CCSESLVNR	R	2 Carbamidomethyl (C)	0.110000000.0	Cmpd 117, AutoMSn(562.7457), 13.7 min
2	gi|55742764	serum albumin precursor [Canis lupus familiaris]	8952	68560	755	216	51	31	71.4	5.52	4104	1	0	0	562.746	1123.48	2	1123.47	0.0022	0	17.27	160	K	CCSESLVNR	R	2 Carbamidomethyl (C)	0.110000000.0	Cmpd 109, AutoMSn(562.7459), 13.4 min
2	gi|55742764	serum albumin precursor [Canis lupus familiaris]	8952	68560	755	216	51	31	71.4	5.52	4105	1	0	0	562.746	1123.48	2	1123.47	0.0027	0	47.65	0.15	K	CCSESLVNR	R	2 Carbamidomethyl (C)	0.110000000.0	Cmpd 120, AutoMSn(562.7462), 13.7 min
2	gi|55742764	serum albumin precursor [Canis lupus familiaris]	8952	68560	755	216	51	31	71.4	5.52	4106	1	0	0	562.746	1123.48	2	1123.47	0.0028	0	54.01	0.034	K	CCSESLVNR	R	2 Carbamidomethyl (C)	0.110000000.0	Cmpd 93, AutoMSn(562.7462), 13.7 min
2	gi|55742764	serum albumin precursor [Canis lupus familiaris]	8952	68560	755	216	51	31	71.4	5.52	4107	1	0	0	562.747	1123.48	2	1123.47	0.0046	0	46.7	0.18	K	CCSESLVNR	R	2 Carbamidomethyl (C)	0.110000000.0	Cmpd 90, AutoMSn(562.7471), 13.6 min
2	gi|55742764	serum albumin precursor [Canis lupus familiaris]	8952	68560	755	216	51	31	71.4	5.52	4108	1	0	0	562.748	1123.48	2	1123.47	0.0069	0	18.02	140	K	CCSESLVNR	R	2 Carbamidomethyl (C)	0.110000000.0	Cmpd 30, AutoMSn(562.7482), 13.3 min
2	gi|55742764	serum albumin precursor [Canis lupus familiaris]	8952	68560	755	216	51	31	71.4	5.52	4192	1	0	0	1135.63	1134.62	1	1134.63	-0.008	1	25.67	30	K	LAKEVTEFAK	A			Cmpd 193, AutoMSn(1135.6277), 15.1 min
2	gi|55742764	serum albumin precursor [Canis lupus familiaris]	8952	68560	755	216	51	31	71.4	5.52	4193	1	0	0	568.321	1134.63	2	1134.63	-0.0016	1	65.32	0.0032	K	LAKEVTEFAK	A			Cmpd 186, AutoMSn(568.3207), 15.0 min
2	gi|55742764	serum albumin precursor [Canis lupus familiaris]	8952	68560	755	216	51	31	71.4	5.52	4195	1	0	0	568.321	1134.63	2	1134.63	-0.0014	1	44.79	0.36	K	LAKEVTEFAK	A			Cmpd 182, AutoMSn(568.3208), 14.9 min
2	gi|55742764	serum albumin precursor [Canis lupus familiaris]	8952	68560	755	216	51	31	71.4	5.52	4196	1	0	0	568.322	1134.63	2	1134.63	0.0001	1	67.61	0.0019	K	LAKEVTEFAK	A			Cmpd 175, AutoMSn(568.3215), 15.5 min
2	gi|55742764	serum albumin precursor [Canis lupus familiaris]	8952	68560	755	216	51	31	71.4	5.52	4197	1	0	0	568.322	1134.63	2	1134.63	0.0003	1	23.37	50	K	LAKEVTEFAK	A			Cmpd 93, AutoMSn(568.3217), 14.9 min
2	gi|55742764	serum albumin precursor [Canis lupus familiaris]	8952	68560	755	216	51	31	71.4	5.52	4198	1	0	0	568.322	1134.63	2	1134.63	0.0006	1	59.91	0.011	K	LAKEVTEFAK	A			Cmpd 189, AutoMSn(568.3218), 15.0 min
2	gi|55742764	serum albumin precursor [Canis lupus familiaris]	8952	68560	755	216	51	31	71.4	5.52	4199	1	0	0	568.322	1134.63	2	1134.63	0.0012	1	64.81	0.0036	K	LAKEVTEFAK	A			Cmpd 197, AutoMSn(568.3221), 15.4 min
2	gi|55742764	serum albumin precursor [Canis lupus familiaris]	8952	68560	755	216	51	31	71.4	5.52	4200	1	0	0	568.322	1134.63	2	1134.63	0.0013	1	67.73	0.0018	K	LAKEVTEFAK	A			Cmpd 203, AutoMSn(568.3222), 15.6 min
2	gi|55742764	serum albumin precursor [Canis lupus familiaris]	8952	68560	755	216	51	31	71.4	5.52	4201	1	0	0	568.322	1134.63	2	1134.63	0.0018	1	72.38	0.00063	K	LAKEVTEFAK	A			Cmpd 199, AutoMSn(568.3224), 15.5 min
2	gi|55742764	serum albumin precursor [Canis lupus familiaris]	8952	68560	755	216	51	31	71.4	5.52	4228	3	0	0	571.859	1141.7	2	1141.71	-0.0044	1	11.31	770	K	KQTALVELLK	H			Cmpd 324, AutoMSn(571.8586), 18.3 min
2	gi|55742764	serum albumin precursor [Canis lupus familiaris]	8952	68560	755	216	51	31	71.4	5.52	4230	1	0	0	1142.71	1141.7	1	1141.71	-0.0039	1	33.63	4.5	K	KQTALVELLK	H			Cmpd 336, AutoMSn(1142.7104), 19.1 min
2	gi|55742764	serum albumin precursor [Canis lupus familiaris]	8952	68560	755	216	51	31	71.4	5.52	4233	2	0	0	571.859	1141.7	2	1141.71	-0.0029	1	18.15	160	K	KQTALVELLK	H			Cmpd 219, AutoMSn(571.8593), 18.1 min
2	gi|55742764	serum albumin precursor [Canis lupus familiaris]	8952	68560	755	216	51	31	71.4	5.52	4235	1	0	0	571.86	1141.71	2	1141.71	-0.0018	1	60.96	0.0083	K	KQTALVELLK	H			Cmpd 332, AutoMSn(571.8599), 19.1 min
2	gi|55742764	serum albumin precursor [Canis lupus familiaris]	8952	68560	755	216	51	31	71.4	5.52	4238	2	0	0	571.86	1141.71	2	1141.71	-0.0014	1	14.41	380	K	KQTALVELLK	H			Cmpd 322, AutoMSn(571.8601), 18.3 min
2	gi|55742764	serum albumin precursor [Canis lupus familiaris]	8952	68560	755	216	51	31	71.4	5.52	4239	5	0	0	571.86	1141.71	2	1141.71	-0.001	1	13.92	420	K	KQTALVELLK	H			Cmpd 326, AutoMSn(571.8603), 18.4 min
2	gi|55742764	serum albumin precursor [Canis lupus familiaris]	8952	68560	755	216	51	31	71.4	5.52	4240	1	0	0	571.861	1141.71	2	1141.71	-0.0001	1	57.47	0.019	K	KQTALVELLK	H			Cmpd 225, AutoMSn(571.8607), 18.2 min
2	gi|55742764	serum albumin precursor [Canis lupus familiaris]	8952	68560	755	216	51	31	71.4	5.52	4241	1	0	0	571.861	1141.71	2	1141.71	0.0002	1	68.84	0.0014	K	KQTALVELLK	H			Cmpd 335, AutoMSn(571.8609), 19.1 min
2	gi|55742764	serum albumin precursor [Canis lupus familiaris]	8952	68560	755	216	51	31	71.4	5.52	4242	1	0	0	571.861	1141.71	2	1141.71	0.0003	1	30.1	10	K	KQTALVELLK	H			Cmpd 222, AutoMSn(571.8609), 18.2 min
2	gi|55742764	serum albumin precursor [Canis lupus familiaris]	8952	68560	755	216	51	31	71.4	5.52	4243	1	0	0	571.861	1141.71	2	1141.71	0.0011	1	77.99	0.00017	K	KQTALVELLK	H			Cmpd 350, AutoMSn(571.8613), 18.9 min
2	gi|55742764	serum albumin precursor [Canis lupus familiaris]	8952	68560	755	216	51	31	71.4	5.52	4244	1	0	0	571.862	1141.71	2	1141.71	0.0017	1	79.51	0.00012	K	KQTALVELLK	H			Cmpd 356, AutoMSn(571.8616), 19.0 min
2	gi|55742764	serum albumin precursor [Canis lupus familiaris]	8952	68560	755	216	51	31	71.4	5.52	4245	1	0	0	571.862	1141.71	2	1141.71	0.002	1	77.85	0.00017	K	KQTALVELLK	H			Cmpd 323, AutoMSn(571.8618), 18.0 min
2	gi|55742764	serum albumin precursor [Canis lupus familiaris]	8952	68560	755	216	51	31	71.4	5.52	4246	1	0	0	571.862	1141.71	2	1141.71	0.0021	1	79.54	0.00012	K	KQTALVELLK	H			Cmpd 353, AutoMSn(571.8618), 19.0 min
2	gi|55742764	serum albumin precursor [Canis lupus familiaris]	8952	68560	755	216	51	31	71.4	5.52	4247	1	0	0	571.862	1141.71	2	1141.71	0.0024	1	63.01	0.0052	K	KQTALVELLK	H			Cmpd 320, AutoMSn(571.8620), 18.0 min
2	gi|55742764	serum albumin precursor [Canis lupus familiaris]	8952	68560	755	216	51	31	71.4	5.52	4248	1	0	0	571.862	1141.71	2	1141.71	0.0025	1	35.29	3.1	K	KQTALVELLK	H			Cmpd 335, AutoMSn(571.8620), 18.4 min
2	gi|55742764	serum albumin precursor [Canis lupus familiaris]	8952	68560	755	216	51	31	71.4	5.52	4249	1	0	0	571.862	1141.71	2	1141.71	0.0034	1	77.98	0.00017	K	KQTALVELLK	H			Cmpd 326, AutoMSn(571.8625), 18.1 min
2	gi|55742764	serum albumin precursor [Canis lupus familiaris]	8952	68560	755	216	51	31	71.4	5.52	4250	1	0	0	571.863	1141.71	2	1141.71	0.0041	1	29.56	12	K	KQTALVELLK	H			Cmpd 97, AutoMSn(571.8628), 18.2 min
2	gi|55742764	serum albumin precursor [Canis lupus familiaris]	8952	68560	755	216	51	31	71.4	5.52	4741	1	0	0	602.308	1202.6	2	1202.6	-0.0027	1	58.43	0.013	R	EAYKSEIAHR	Y			Cmpd 14, AutoMSn(602.3081), 11.3 min
2	gi|55742764	serum albumin precursor [Canis lupus familiaris]	8952	68560	755	216	51	31	71.4	5.52	4742	2	0	0	602.309	1202.6	2	1202.6	-0.001	1	34.37	3.3	R	EAYKSEIAHR	Y			Cmpd 9, AutoMSn(602.3090), 11.1 min
2	gi|55742764	serum albumin precursor [Canis lupus familiaris]	8952	68560	755	216	51	31	71.4	5.52	4743	3	0	0	602.309	1202.6	2	1202.6	0.0001	1	23.55	40	R	EAYKSEIAHR	Y			Cmpd 13, AutoMSn(602.3095), 11.3 min
2	gi|55742764	serum albumin precursor [Canis lupus familiaris]	8952	68560	755	216	51	31	71.4	5.52	4744	1	0	0	602.31	1202.6	2	1202.6	0.0004	1	58.44	0.013	R	EAYKSEIAHR	Y			Cmpd 19, AutoMSn(602.3096), 11.5 min
2	gi|55742764	serum albumin precursor [Canis lupus familiaris]	8952	68560	755	216	51	31	71.4	5.52	4747	1	0	0	602.31	1202.61	2	1202.6	0.0018	1	63.56	0.004	R	EAYKSEIAHR	Y			Cmpd 9, AutoMSn(602.3103), 10.9 min
2	gi|55742764	serum albumin precursor [Canis lupus familiaris]	8952	68560	755	216	51	31	71.4	5.52	4748	1	0	0	602.31	1202.61	2	1202.6	0.0019	1	64.28	0.0034	R	EAYKSEIAHR	Y			Cmpd 16, AutoMSn(602.3104), 11.4 min
2	gi|55742764	serum albumin precursor [Canis lupus familiaris]	8952	68560	755	216	51	31	71.4	5.52	4750	1	0	0	602.311	1202.61	2	1202.6	0.0028	1	34.77	3	R	EAYKSEIAHR	Y			Cmpd 12, AutoMSn(602.3108), 11.2 min
2	gi|55742764	serum albumin precursor [Canis lupus familiaris]	8952	68560	755	216	51	31	71.4	5.52	4751	1	0	0	401.876	1202.61	3	1202.6	0.0028	1	39.51	1	R	EAYKSEIAHR	Y			Cmpd 7, AutoMSn(401.8763), 10.8 min
2	gi|55742764	serum albumin precursor [Canis lupus familiaris]	8952	68560	755	216	51	31	71.4	5.52	4752	1	0	0	602.311	1202.61	2	1202.6	0.0029	1	48.77	0.12	R	EAYKSEIAHR	Y			Cmpd 5, AutoMSn(602.3109), 10.8 min
2	gi|55742764	serum albumin precursor [Canis lupus familiaris]	8952	68560	755	216	51	31	71.4	5.52	4753	1	0	0	602.311	1202.61	2	1202.6	0.003	1	62.84	0.0047	R	EAYKSEIAHR	Y			Cmpd 6, AutoMSn(602.3109), 10.8 min
2	gi|55742764	serum albumin precursor [Canis lupus familiaris]	8952	68560	755	216	51	31	71.4	5.52	4755	1	0	0	401.877	1202.61	3	1202.6	0.0036	1	43.38	0.42	R	EAYKSEIAHR	Y			Cmpd 21, AutoMSn(401.8766), 11.5 min
2	gi|55742764	serum albumin precursor [Canis lupus familiaris]	8952	68560	755	216	51	31	71.4	5.52	4756	1	0	0	401.877	1202.61	3	1202.6	0.0038	1	38.53	1.3	R	EAYKSEIAHR	Y			Cmpd 23, AutoMSn(401.8766), 11.5 min
2	gi|55742764	serum albumin precursor [Canis lupus familiaris]	8952	68560	755	216	51	31	71.4	5.52	4757	2	0	0	401.877	1202.61	3	1202.6	0.0039	1	21.53	64	R	EAYKSEIAHR	Y			Cmpd 11, AutoMSn(401.8767), 10.9 min
2	gi|55742764	serum albumin precursor [Canis lupus familiaris]	8952	68560	755	216	51	31	71.4	5.52	4758	1	0	0	602.312	1202.61	2	1202.6	0.0041	1	64.11	0.0035	R	EAYKSEIAHR	Y			Cmpd 22, AutoMSn(602.3115), 11.2 min
2	gi|55742764	serum albumin precursor [Canis lupus familiaris]	8952	68560	755	216	51	31	71.4	5.52	4759	1	0	0	401.877	1202.61	3	1202.6	0.0047	1	50.43	0.083	R	EAYKSEIAHR	Y			Cmpd 17, AutoMSn(401.8770), 11.4 min
2	gi|55742764	serum albumin precursor [Canis lupus familiaris]	8952	68560	755	216	51	31	71.4	5.52	4760	1	0	0	602.312	1202.61	2	1202.6	0.005	1	39.2	1.1	R	EAYKSEIAHR	Y			Cmpd 10, AutoMSn(602.3119), 11.2 min
2	gi|55742764	serum albumin precursor [Canis lupus familiaris]	8952	68560	755	216	51	31	71.4	5.52	4761	3	0	0	401.877	1202.61	3	1202.6	0.0052	1	21.87	59	R	EAYKSEIAHR	Y			Cmpd 11, AutoMSn(401.8771), 11.2 min
2	gi|55742764	serum albumin precursor [Canis lupus familiaris]	8952	68560	755	216	51	31	71.4	5.52	4765	1	0	0	401.879	1202.62	3	1202.6	0.0114	1	32.52	5.1	R	EAYKSEIAHR	Y			Cmpd 24, AutoMSn(401.8792), 11.3 min
2	gi|55742764	serum albumin precursor [Canis lupus familiaris]	8952	68560	755	216	51	31	71.4	5.52	4766	1	0	0	401.88	1202.62	3	1202.6	0.0127	1	36.25	2.2	R	EAYKSEIAHR	Y			Cmpd 13, AutoMSn(401.8796), 11.0 min
2	gi|55742764	serum albumin precursor [Canis lupus familiaris]	8952	68560	755	216	51	31	71.4	5.52	4767	3	0	0	602.317	1202.62	2	1202.6	0.016	1	11.65	620	R	EAYKSEIAHR	Y			Cmpd 18, AutoMSn(602.3174), 10.6 min
2	gi|55742764	serum albumin precursor [Canis lupus familiaris]	8952	68560	755	216	51	31	71.4	5.52	5302	1	0	0	640.283	1278.55	2	1278.56	-0.0125	0	16.33	210	R	YNDLGEEHFR	G			Cmpd 65, AutoMSn(640.2825), 14.9 min
2	gi|55742764	serum albumin precursor [Canis lupus familiaris]	8952	68560	755	216	51	31	71.4	5.52	5304	1	0	0	427.192	1278.55	3	1278.56	-0.009	0	37.29	1.6	R	YNDLGEEHFR	G			Cmpd 98, AutoMSn(427.1919), 15.0 min
2	gi|55742764	serum albumin precursor [Canis lupus familiaris]	8952	68560	755	216	51	31	71.4	5.52	5306	1	0	0	640.288	1278.56	2	1278.56	-0.0009	0	63.51	0.0039	R	YNDLGEEHFR	G			Cmpd 183, AutoMSn(640.2883), 14.9 min
2	gi|55742764	serum albumin precursor [Canis lupus familiaris]	8952	68560	755	216	51	31	71.4	5.52	5307	1	0	0	640.289	1278.56	2	1278.56	-0.0003	0	40.28	0.82	R	YNDLGEEHFR	G			Cmpd 177, AutoMSn(640.2886), 15.6 min
2	gi|55742764	serum albumin precursor [Canis lupus familiaris]	8952	68560	755	216	51	31	71.4	5.52	5308	1	0	0	640.289	1278.56	2	1278.56	-0.0003	0	55.87	0.023	R	YNDLGEEHFR	G			Cmpd 173, AutoMSn(640.2886), 15.5 min
2	gi|55742764	serum albumin precursor [Canis lupus familiaris]	8952	68560	755	216	51	31	71.4	5.52	5309	1	0	0	640.289	1278.56	2	1278.56	-0.0001	0	52.13	0.053	R	YNDLGEEHFR	G			Cmpd 185, AutoMSn(640.2887), 14.9 min
2	gi|55742764	serum albumin precursor [Canis lupus familiaris]	8952	68560	755	216	51	31	71.4	5.52	5311	3	0	0	427.195	1278.56	3	1278.56	0.0006	0	13.33	410	R	YNDLGEEHFR	G			Cmpd 96, AutoMSn(427.1951), 15.0 min
2	gi|55742764	serum albumin precursor [Canis lupus familiaris]	8952	68560	755	216	51	31	71.4	5.52	5312	1	0	0	640.289	1278.56	2	1278.56	0.001	0	54.25	0.033	R	YNDLGEEHFR	G			Cmpd 188, AutoMSn(640.2892), 15.0 min
2	gi|55742764	serum albumin precursor [Canis lupus familiaris]	8952	68560	755	216	51	31	71.4	5.52	5313	1	0	0	640.289	1278.56	2	1278.56	0.0013	0	75.78	0.00023	R	YNDLGEEHFR	G			Cmpd 195, AutoMSn(640.2894), 15.4 min
2	gi|55742764	serum albumin precursor [Canis lupus familiaris]	8952	68560	755	216	51	31	71.4	5.52	5315	1	0	0	640.29	1278.56	2	1278.56	0.0017	0	65.58	0.0024	R	YNDLGEEHFR	G			Cmpd 198, AutoMSn(640.2896), 15.5 min
2	gi|55742764	serum albumin precursor [Canis lupus familiaris]	8952	68560	755	216	51	31	71.4	5.52	5316	1	0	0	640.29	1278.56	2	1278.56	0.0019	0	64.25	0.0033	R	YNDLGEEHFR	G			Cmpd 192, AutoMSn(640.2897), 15.3 min
2	gi|55742764	serum albumin precursor [Canis lupus familiaris]	8952	68560	755	216	51	31	71.4	5.52	5317	1	0	0	640.29	1278.57	2	1278.56	0.0025	0	70.39	0.0008	R	YNDLGEEHFR	G			Cmpd 170, AutoMSn(640.2900), 15.4 min
2	gi|55742764	serum albumin precursor [Canis lupus familiaris]	8952	68560	755	216	51	31	71.4	5.52	5318	1	0	0	640.29	1278.57	2	1278.56	0.0029	0	19.77	92	R	YNDLGEEHFR	G			Cmpd 67, AutoMSn(640.2902), 15.0 min
2	gi|55742764	serum albumin precursor [Canis lupus familiaris]	8952	68560	755	216	51	31	71.4	5.52	5319	1	0	0	427.196	1278.57	3	1278.56	0.0031	0	60.78	0.0073	R	YNDLGEEHFR	G			Cmpd 174, AutoMSn(427.1959), 15.5 min
2	gi|55742764	serum albumin precursor [Canis lupus familiaris]	8952	68560	755	216	51	31	71.4	5.52	5320	1	0	0	640.29	1278.57	2	1278.56	0.0035	0	23.92	35	R	YNDLGEEHFR	G			Cmpd 95, AutoMSn(640.2905), 14.9 min
2	gi|55742764	serum albumin precursor [Canis lupus familiaris]	8952	68560	755	216	51	31	71.4	5.52	5321	1	0	0	427.196	1278.57	3	1278.56	0.0039	0	83.29	4.1e-05	R	YNDLGEEHFR	G			Cmpd 196, AutoMSn(427.1962), 15.4 min
2	gi|55742764	serum albumin precursor [Canis lupus familiaris]	8952	68560	755	216	51	31	71.4	5.52	5322	1	0	0	427.196	1278.57	3	1278.56	0.0046	0	74.48	0.00031	R	YNDLGEEHFR	G			Cmpd 193, AutoMSn(427.1964), 15.4 min
2	gi|55742764	serum albumin precursor [Canis lupus familiaris]	8952	68560	755	216	51	31	71.4	5.52	5324	6	0	0	640.292	1278.57	2	1278.56	0.0055	0	10.89	710	R	YNDLGEEHFR	G			Cmpd 92, AutoMSn(640.2915), 14.9 min
2	gi|55742764	serum albumin precursor [Canis lupus familiaris]	8952	68560	755	216	51	31	71.4	5.52	5325	1	0	0	427.197	1278.57	3	1278.56	0.0058	0	51.46	0.062	R	YNDLGEEHFR	G			Cmpd 171, AutoMSn(427.1968), 15.4 min
2	gi|55742764	serum albumin precursor [Canis lupus familiaris]	8952	68560	755	216	51	31	71.4	5.52	5326	1	0	0	427.197	1278.57	3	1278.56	0.006	0	74.55	0.00031	R	YNDLGEEHFR	G			Cmpd 200, AutoMSn(427.1969), 15.5 min
2	gi|55742764	serum albumin precursor [Canis lupus familiaris]	8952	68560	755	216	51	31	71.4	5.52	5328	1	0	0	427.197	1278.57	3	1278.56	0.0074	0	74.06	0.00034	R	YNDLGEEHFR	G			Cmpd 191, AutoMSn(427.1974), 15.1 min
2	gi|55742764	serum albumin precursor [Canis lupus familiaris]	8952	68560	755	216	51	31	71.4	5.52	5329	3	0	0	640.293	1278.57	2	1278.56	0.0081	0	16.58	190	R	YNDLGEEHFR	G			Cmpd 188, AutoMSn(640.2928), 15.0 min
2	gi|55742764	serum albumin precursor [Canis lupus familiaris]	8952	68560	755	216	51	31	71.4	5.52	5331	1	0	0	427.198	1278.57	3	1278.56	0.0087	0	74.08	0.00034	R	YNDLGEEHFR	G			Cmpd 190, AutoMSn(427.1978), 15.0 min
2	gi|55742764	serum albumin precursor [Canis lupus familiaris]	8952	68560	755	216	51	31	71.4	5.52	5332	1	0	0	427.198	1278.57	3	1278.56	0.0105	0	74.06	0.00034	R	YNDLGEEHFR	G			Cmpd 187, AutoMSn(427.1984), 15.0 min
2	gi|55742764	serum albumin precursor [Canis lupus familiaris]	8952	68560	755	216	51	31	71.4	5.52	5334	1	0	0	640.295	1278.58	2	1278.56	0.0133	0	47.79	0.14	R	YNDLGEEHFR	G			Cmpd 186, AutoMSn(640.2953), 14.9 min
2	gi|55742764	serum albumin precursor [Canis lupus familiaris]	8952	68560	755	216	51	31	71.4	5.52	5455	1	0	0	647.846	1293.68	2	1293.68	-0.0051	1	25.89	22	R	LAKEYEATLEK	C			Cmpd 66, AutoMSn(647.8455), 14.3 min
2	gi|55742764	serum albumin precursor [Canis lupus familiaris]	8952	68560	755	216	51	31	71.4	5.52	5457	2	0	0	647.847	1293.68	2	1293.68	-0.002	1	12.42	490	R	LAKEYEATLEK	C			Cmpd 44, AutoMSn(647.8471), 14.5 min
2	gi|55742764	serum albumin precursor [Canis lupus familiaris]	8952	68560	755	216	51	31	71.4	5.52	5458	1	0	0	647.847	1293.68	2	1293.68	-0.0019	1	72.84	0.00044	R	LAKEYEATLEK	C			Cmpd 158, AutoMSn(647.8471), 14.3 min
2	gi|55742764	serum albumin precursor [Canis lupus familiaris]	8952	68560	755	216	51	31	71.4	5.52	5459	1	0	0	647.847	1293.68	2	1293.68	-0.0017	1	79.61	9.3e-05	R	LAKEYEATLEK	C			Cmpd 161, AutoMSn(647.8472), 14.4 min
2	gi|55742764	serum albumin precursor [Canis lupus familiaris]	8952	68560	755	216	51	31	71.4	5.52	5460	1	0	0	647.847	1293.68	2	1293.68	-0.0015	1	83.88	3.5e-05	R	LAKEYEATLEK	C			Cmpd 164, AutoMSn(647.8473), 14.5 min
2	gi|55742764	serum albumin precursor [Canis lupus familiaris]	8952	68560	755	216	51	31	71.4	5.52	5461	1	0	0	432.234	1293.68	3	1293.68	-0.0013	1	24.65	29	R	LAKEYEATLEK	C			Cmpd 74, AutoMSn(432.2340), 14.4 min
2	gi|55742764	serum albumin precursor [Canis lupus familiaris]	8952	68560	755	216	51	31	71.4	5.52	5462	1	0	0	647.847	1293.68	2	1293.68	-0.0011	1	84.13	3.3e-05	R	LAKEYEATLEK	C			Cmpd 146, AutoMSn(647.8475), 14.9 min
2	gi|55742764	serum albumin precursor [Canis lupus familiaris]	8952	68560	755	216	51	31	71.4	5.52	5463	1	0	0	647.848	1293.68	2	1293.68	0.0005	1	83.82	3.5e-05	R	LAKEYEATLEK	C			Cmpd 168, AutoMSn(647.8483), 14.8 min
2	gi|55742764	serum albumin precursor [Canis lupus familiaris]	8952	68560	755	216	51	31	71.4	5.52	5466	1	0	0	647.849	1293.68	2	1293.68	0.001	1	31.75	5.7	R	LAKEYEATLEK	C			Cmpd 69, AutoMSn(647.8486), 14.4 min
2	gi|55742764	serum albumin precursor [Canis lupus familiaris]	8952	68560	755	216	51	31	71.4	5.52	5467	1	0	0	647.849	1293.68	2	1293.68	0.0018	1	28.17	13	R	LAKEYEATLEK	C			Cmpd 159, AutoMSn(647.8490), 14.3 min
2	gi|55742764	serum albumin precursor [Canis lupus familiaris]	8952	68560	755	216	51	31	71.4	5.52	5468	1	0	0	647.849	1293.68	2	1293.68	0.0024	1	75.36	0.00025	R	LAKEYEATLEK	C			Cmpd 171, AutoMSn(647.8493), 14.9 min
2	gi|55742764	serum albumin precursor [Canis lupus familiaris]	8952	68560	755	216	51	31	71.4	5.52	5469	1	0	0	647.85	1293.68	2	1293.68	0.0033	1	65.35	0.0025	R	LAKEYEATLEK	C			Cmpd 144, AutoMSn(647.8497), 14.8 min
2	gi|55742764	serum albumin precursor [Canis lupus familiaris]	8952	68560	755	216	51	31	71.4	5.52	5470	2	0	0	647.85	1293.68	2	1293.68	0.0033	1	18.12	130	R	LAKEYEATLEK	C			Cmpd 162, AutoMSn(647.8497), 14.4 min
2	gi|55742764	serum albumin precursor [Canis lupus familiaris]	8952	68560	755	216	51	31	71.4	5.52	5471	1	0	0	432.236	1293.69	3	1293.68	0.0049	1	78.05	0.00013	R	LAKEYEATLEK	C			Cmpd 147, AutoMSn(432.2361), 14.9 min
2	gi|55742764	serum albumin precursor [Canis lupus familiaris]	8952	68560	755	216	51	31	71.4	5.52	5472	4	0	0	647.851	1293.69	2	1293.68	0.0064	1	14.62	290	R	LAKEYEATLEK	C			Cmpd 26, AutoMSn(647.8513), 14.3 min
2	gi|55742764	serum albumin precursor [Canis lupus familiaris]	8952	68560	755	216	51	31	71.4	5.52	5473	1	0	0	647.851	1293.69	2	1293.68	0.0069	1	28.3	13	R	LAKEYEATLEK	C			Cmpd 40, AutoMSn(647.8515), 14.4 min
2	gi|55742764	serum albumin precursor [Canis lupus familiaris]	8952	68560	755	216	51	31	71.4	5.52	5474	1	0	0	647.852	1293.69	2	1293.68	0.0074	1	29.06	11	R	LAKEYEATLEK	C			Cmpd 63, AutoMSn(647.8518), 14.2 min
2	gi|55742764	serum albumin precursor [Canis lupus familiaris]	8952	68560	755	216	51	31	71.4	5.52	5476	1	0	0	432.238	1293.69	3	1293.68	0.0111	1	80.7	7.3e-05	R	LAKEYEATLEK	C			Cmpd 172, AutoMSn(432.2382), 14.9 min
2	gi|55742764	serum albumin precursor [Canis lupus familiaris]	8952	68560	755	216	51	31	71.4	5.52	5477	1	0	0	432.238	1293.69	3	1293.68	0.0117	1	65.77	0.0023	R	LAKEYEATLEK	C			Cmpd 169, AutoMSn(432.2384), 14.6 min
2	gi|55742764	serum albumin precursor [Canis lupus familiaris]	8952	68560	755	216	51	31	71.4	5.52	5480	1	0	0	432.243	1293.71	3	1293.68	0.0262	1	82.66	4.7e-05	R	LAKEYEATLEK	C			Cmpd 170, AutoMSn(432.2432), 14.8 min
2	gi|55742764	serum albumin precursor [Canis lupus familiaris]	8952	68560	755	216	51	31	71.4	5.52	5482	1	0	0	432.245	1293.71	3	1293.68	0.0307	1	79.79	9e-05	R	LAKEYEATLEK	C			Cmpd 160, AutoMSn(432.2447), 14.4 min
2	gi|55742764	serum albumin precursor [Canis lupus familiaris]	8952	68560	755	216	51	31	71.4	5.52	5536	1	0	0	1300.62	1299.61	1	1299.62	-0.0075	0	28.64	12	K	TVMGDFGAFVEK	C			Cmpd 517, AutoMSn(1300.6168), 22.4 min
2	gi|55742764	serum albumin precursor [Canis lupus familiaris]	8952	68560	755	216	51	31	71.4	5.52	5537	1	0	0	1300.62	1299.61	1	1299.62	-0.0072	0	28.15	13	K	TVMGDFGAFVEK	C			Cmpd 514, AutoMSn(1300.6170), 22.3 min
2	gi|55742764	serum albumin precursor [Canis lupus familiaris]	8952	68560	755	216	51	31	71.4	5.52	5538	1	0	0	650.813	1299.61	2	1299.62	-0.0052	0	33.85	3.5	K	TVMGDFGAFVEK	C			Cmpd 516, AutoMSn(650.8132), 23.2 min
2	gi|55742764	serum albumin precursor [Canis lupus familiaris]	8952	68560	755	216	51	31	71.4	5.52	5539	1	0	0	650.815	1299.62	2	1299.62	-0.0008	0	36.47	1.9	K	TVMGDFGAFVEK	C			Cmpd 521, AutoMSn(650.8153), 23.3 min
2	gi|55742764	serum albumin precursor [Canis lupus familiaris]	8952	68560	755	216	51	31	71.4	5.52	5541	1	0	0	650.817	1299.62	2	1299.62	0.0035	0	19.78	89	K	TVMGDFGAFVEK	C			Cmpd 389, AutoMSn(650.8175), 22.5 min
2	gi|55742764	serum albumin precursor [Canis lupus familiaris]	8952	68560	755	216	51	31	71.4	5.52	5542	1	0	0	650.818	1299.62	2	1299.62	0.0038	0	51.09	0.066	K	TVMGDFGAFVEK	C			Cmpd 516, AutoMSn(650.8176), 22.4 min
2	gi|55742764	serum albumin precursor [Canis lupus familiaris]	8952	68560	755	216	51	31	71.4	5.52	5543	1	0	0	650.818	1299.62	2	1299.62	0.0038	0	50.91	0.068	K	TVMGDFGAFVEK	C			Cmpd 513, AutoMSn(650.8176), 22.3 min
2	gi|55742764	serum albumin precursor [Canis lupus familiaris]	8952	68560	755	216	51	31	71.4	5.52	5544	1	0	0	650.818	1299.62	2	1299.62	0.0039	0	51.25	0.063	K	TVMGDFGAFVEK	C			Cmpd 521, AutoMSn(650.8177), 22.5 min
2	gi|55742764	serum albumin precursor [Canis lupus familiaris]	8952	68560	755	216	51	31	71.4	5.52	5545	1	0	0	650.82	1299.63	2	1299.62	0.0081	0	25.39	24	K	TVMGDFGAFVEK	C			Cmpd 386, AutoMSn(650.8198), 22.5 min
2	gi|55742764	serum albumin precursor [Canis lupus familiaris]	8952	68560	755	216	51	31	71.4	5.52	5916	1	0	0	678.288	1354.56	2	1354.56	-0.0028	0	38.87	1.2	K	GVFAECCQAADK	A	2 Carbamidomethyl (C)	0.000001100000.0	Cmpd 103, AutoMSn(678.2882), 15.1 min
2	gi|55742764	serum albumin precursor [Canis lupus familiaris]	8952	68560	755	216	51	31	71.4	5.52	5917	1	0	0	678.288	1354.56	2	1354.56	-0.0022	0	60.22	0.0085	K	GVFAECCQAADK	A	2 Carbamidomethyl (C)	0.000001100000.0	Cmpd 176, AutoMSn(678.2885), 15.6 min
2	gi|55742764	serum albumin precursor [Canis lupus familiaris]	8952	68560	755	216	51	31	71.4	5.52	5920	1	0	0	678.289	1354.56	2	1354.56	-0.0009	0	60.64	0.0077	K	GVFAECCQAADK	A	2 Carbamidomethyl (C)	0.000001100000.0	Cmpd 200, AutoMSn(678.2891), 15.3 min
2	gi|55742764	serum albumin precursor [Canis lupus familiaris]	8952	68560	755	216	51	31	71.4	5.52	5921	1	0	0	678.289	1354.56	2	1354.56	-0.0002	0	60.45	0.0081	K	GVFAECCQAADK	A	2 Carbamidomethyl (C)	0.000001100000.0	Cmpd 182, AutoMSn(678.2895), 15.7 min
2	gi|55742764	serum albumin precursor [Canis lupus familiaris]	8952	68560	755	216	51	31	71.4	5.52	5922	1	0	0	678.289	1354.56	2	1354.56	-0.0001	0	74	0.00036	K	GVFAECCQAADK	A	2 Carbamidomethyl (C)	0.000001100000.0	Cmpd 179, AutoMSn(678.2895), 15.6 min
2	gi|55742764	serum albumin precursor [Canis lupus familiaris]	8952	68560	755	216	51	31	71.4	5.52	5924	1	0	0	678.29	1354.56	2	1354.56	0.0002	0	44.09	0.35	K	GVFAECCQAADK	A	2 Carbamidomethyl (C)	0.000001100000.0	Cmpd 104, AutoMSn(678.2897), 15.2 min
2	gi|55742764	serum albumin precursor [Canis lupus familiaris]	8952	68560	755	216	51	31	71.4	5.52	5925	1	0	0	678.29	1354.56	2	1354.56	0.0002	0	53.12	0.044	K	GVFAECCQAADK	A	2 Carbamidomethyl (C)	0.000001100000.0	Cmpd 197, AutoMSn(678.2897), 15.2 min
2	gi|55742764	serum albumin precursor [Canis lupus familiaris]	8952	68560	755	216	51	31	71.4	5.52	5926	1	0	0	678.29	1354.56	2	1354.56	0.0003	0	27.74	15	K	GVFAECCQAADK	A	2 Carbamidomethyl (C)	0.000001100000.0	Cmpd 105, AutoMSn(678.2897), 15.2 min
2	gi|55742764	serum albumin precursor [Canis lupus familiaris]	8952	68560	755	216	51	31	71.4	5.52	5927	1	0	0	678.29	1354.57	2	1354.56	0.0007	0	61.6	0.0062	K	GVFAECCQAADK	A	2 Carbamidomethyl (C)	0.000001100000.0	Cmpd 201, AutoMSn(678.2899), 15.5 min
2	gi|55742764	serum albumin precursor [Canis lupus familiaris]	8952	68560	755	216	51	31	71.4	5.52	5928	1	0	0	678.29	1354.57	2	1354.56	0.0012	0	47.25	0.17	K	GVFAECCQAADK	A	2 Carbamidomethyl (C)	0.000001100000.0	Cmpd 85, AutoMSn(678.2901), 15.6 min
2	gi|55742764	serum albumin precursor [Canis lupus familiaris]	8952	68560	755	216	51	31	71.4	5.52	5929	1	0	0	678.29	1354.57	2	1354.56	0.0015	0	28.04	14	K	GVFAECCQAADK	A	2 Carbamidomethyl (C)	0.000001100000.0	Cmpd 86, AutoMSn(678.2903), 15.6 min
2	gi|55742764	serum albumin precursor [Canis lupus familiaris]	8952	68560	755	216	51	31	71.4	5.52	5930	1	0	0	678.29	1354.57	2	1354.56	0.0017	0	67.39	0.0016	K	GVFAECCQAADK	A	2 Carbamidomethyl (C)	0.000001100000.0	Cmpd 204, AutoMSn(678.2904), 15.6 min
2	gi|55742764	serum albumin precursor [Canis lupus familiaris]	8952	68560	755	216	51	31	71.4	5.52	5931	1	0	0	678.29	1354.57	2	1354.56	0.0018	0	41.53	0.63	K	GVFAECCQAADK	A	2 Carbamidomethyl (C)	0.000001100000.0	Cmpd 194, AutoMSn(678.2904), 15.1 min
2	gi|55742764	serum albumin precursor [Canis lupus familiaris]	8952	68560	755	216	51	31	71.4	5.52	5932	1	0	0	678.291	1354.57	2	1354.56	0.0022	0	73.67	0.00038	K	GVFAECCQAADK	A	2 Carbamidomethyl (C)	0.000001100000.0	Cmpd 207, AutoMSn(678.2907), 15.7 min
2	gi|55742764	serum albumin precursor [Canis lupus familiaris]	8952	68560	755	216	51	31	71.4	5.52	5933	1	0	0	678.291	1354.57	2	1354.56	0.0024	0	38.5	1.3	K	GVFAECCQAADK	A	2 Carbamidomethyl (C)	0.000001100000.0	Cmpd 108, AutoMSn(678.2907), 15.6 min
2	gi|55742764	serum albumin precursor [Canis lupus familiaris]	8952	68560	755	216	51	31	71.4	5.52	5934	1	0	0	678.291	1354.57	2	1354.56	0.0024	0	49.57	0.098	K	GVFAECCQAADK	A	2 Carbamidomethyl (C)	0.000001100000.0	Cmpd 110, AutoMSn(678.2908), 15.7 min
2	gi|55742764	serum albumin precursor [Canis lupus familiaris]	8952	68560	755	216	51	31	71.4	5.52	5935	9	0	0	678.291	1354.57	2	1354.56	0.0025	0	12.55	490	K	GVFAECCQAADK	A	2 Carbamidomethyl (C)	0.000001100000.0	Cmpd 76, AutoMSn(678.2908), 15.2 min
2	gi|55742764	serum albumin precursor [Canis lupus familiaris]	8952	68560	755	216	51	31	71.4	5.52	5936	1	0	0	678.291	1354.57	2	1354.56	0.0026	0	55.48	0.025	K	GVFAECCQAADK	A	2 Carbamidomethyl (C)	0.000001100000.0	Cmpd 109, AutoMSn(678.2908), 15.7 min
2	gi|55742764	serum albumin precursor [Canis lupus familiaris]	8952	68560	755	216	51	31	71.4	5.52	5937	2	0	0	678.291	1354.57	2	1354.56	0.0034	0	13.26	420	K	GVFAECCQAADK	A	2 Carbamidomethyl (C)	0.000001100000.0	Cmpd 100, AutoMSn(678.2912), 15.0 min
2	gi|55742764	serum albumin precursor [Canis lupus familiaris]	8952	68560	755	216	51	31	71.4	5.52	5938	1	0	0	678.291	1354.57	2	1354.56	0.0036	0	38.35	1.3	K	GVFAECCQAADK	A	2 Carbamidomethyl (C)	0.000001100000.0	Cmpd 107, AutoMSn(678.2914), 15.3 min
2	gi|55742764	serum albumin precursor [Canis lupus familiaris]	8952	68560	755	216	51	31	71.4	5.52	5939	3	0	0	678.292	1354.57	2	1354.56	0.0042	0	17.29	170	K	GVFAECCQAADK	A	2 Carbamidomethyl (C)	0.000001100000.0	Cmpd 133, AutoMSn(678.2916), 15.6 min
2	gi|55742764	serum albumin precursor [Canis lupus familiaris]	8952	68560	755	216	51	31	71.4	5.52	5940	4	0	0	678.292	1354.57	2	1354.56	0.0042	0	12.95	450	K	GVFAECCQAADK	A	2 Carbamidomethyl (C)	0.000001100000.0	Cmpd 101, AutoMSn(678.2916), 15.1 min
2	gi|55742764	serum albumin precursor [Canis lupus familiaris]	8952	68560	755	216	51	31	71.4	5.52	5941	1	0	0	678.292	1354.57	2	1354.56	0.0053	0	61.25	0.0067	K	GVFAECCQAADK	A	2 Carbamidomethyl (C)	0.000001100000.0	Cmpd 106, AutoMSn(678.2922), 15.2 min
2	gi|55742764	serum albumin precursor [Canis lupus familiaris]	8952	68560	755	216	51	31	71.4	5.52	6579	1	0	0	490.612	1468.81	3	1468.82	-0.0002	1	48.52	0.12	R	RHPEYSVSLLLR	L			Cmpd 327, AutoMSn(490.6122), 18.9 min
2	gi|55742764	serum albumin precursor [Canis lupus familiaris]	8952	68560	755	216	51	31	71.4	5.52	6582	1	0	0	490.612	1468.82	3	1468.82	0.0005	1	49.77	0.089	R	RHPEYSVSLLLR	L			Cmpd 330, AutoMSn(490.6124), 19.0 min
2	gi|55742764	serum albumin precursor [Canis lupus familiaris]	8952	68560	755	216	51	31	71.4	5.52	6588	1	0	0	490.613	1468.82	3	1468.82	0.003	1	21.43	61	R	RHPEYSVSLLLR	L			Cmpd 197, AutoMSn(490.6133), 18.9 min
2	gi|55742764	serum albumin precursor [Canis lupus familiaris]	8952	68560	755	216	51	31	71.4	5.52	6593	1	0	0	490.614	1468.82	3	1468.82	0.0043	1	54.66	0.029	R	RHPEYSVSLLLR	L			Cmpd 345, AutoMSn(490.6137), 18.8 min
2	gi|55742764	serum albumin precursor [Canis lupus familiaris]	8952	68560	755	216	51	31	71.4	5.52	6595	1	0	0	490.614	1468.82	3	1468.82	0.0046	1	54.8	0.028	R	RHPEYSVSLLLR	L			Cmpd 342, AutoMSn(490.6138), 18.7 min
2	gi|55742764	serum albumin precursor [Canis lupus familiaris]	8952	68560	755	216	51	31	71.4	5.52	6599	1	0	0	490.615	1468.82	3	1468.82	0.0085	1	63.51	0.0038	R	RHPEYSVSLLLR	L			Cmpd 321, AutoMSn(490.6151), 18.0 min
2	gi|55742764	serum albumin precursor [Canis lupus familiaris]	8952	68560	755	216	51	31	71.4	5.52	6601	1	0	0	490.616	1468.83	3	1468.82	0.0103	1	24.91	28	R	RHPEYSVSLLLR	L			Cmpd 217, AutoMSn(490.6157), 18.0 min
2	gi|55742764	serum albumin precursor [Canis lupus familiaris]	8952	68560	755	216	51	31	71.4	5.52	6602	1	0	0	490.616	1468.83	3	1468.82	0.0103	1	49.77	0.091	R	RHPEYSVSLLLR	L			Cmpd 317, AutoMSn(490.6157), 17.9 min
2	gi|55742764	serum albumin precursor [Canis lupus familiaris]	8952	68560	755	216	51	31	71.4	5.52	6603	1	0	0	490.616	1468.83	3	1468.82	0.0106	1	50.57	0.075	R	RHPEYSVSLLLR	L			Cmpd 316, AutoMSn(490.6158), 17.8 min
2	gi|55742764	serum albumin precursor [Canis lupus familiaris]	8952	68560	755	216	51	31	71.4	5.52	6604	1	0	0	490.616	1468.83	3	1468.82	0.0109	1	32.16	5.2	R	RHPEYSVSLLLR	L			Cmpd 145, AutoMSn(490.6159), 18.2 min
2	gi|55742764	serum albumin precursor [Canis lupus familiaris]	8952	68560	755	216	51	31	71.4	5.52	6639	2	0	0	738.308	1474.6	2	1474.61	-0.0043	0	21.5	66	K	YMCENQDSISTK	L	Carbamidomethyl (C)	0.001000000000.0	Cmpd 14, AutoMSn(738.3086), 14.4 min
2	gi|55742764	serum albumin precursor [Canis lupus familiaris]	8952	68560	755	216	51	31	71.4	5.52	6640	1	0	0	738.31	1474.61	2	1474.61	-0.0017	0	80.28	8.7e-05	K	YMCENQDSISTK	L	Carbamidomethyl (C)	0.001000000000.0	Cmpd 168, AutoMSn(738.3098), 14.6 min
2	gi|55742764	serum albumin precursor [Canis lupus familiaris]	8952	68560	755	216	51	31	71.4	5.52	6641	1	0	0	738.31	1474.61	2	1474.61	-0.0007	0	92.97	4.7e-06	K	YMCENQDSISTK	L	Carbamidomethyl (C)	0.001000000000.0	Cmpd 165, AutoMSn(738.3103), 14.7 min
2	gi|55742764	serum albumin precursor [Canis lupus familiaris]	8952	68560	755	216	51	31	71.4	5.52	6642	1	0	0	738.311	1474.61	2	1474.61	-0.0004	0	83.98	3.7e-05	K	YMCENQDSISTK	L	Carbamidomethyl (C)	0.001000000000.0	Cmpd 140, AutoMSn(738.3105), 14.8 min
2	gi|55742764	serum albumin precursor [Canis lupus familiaris]	8952	68560	755	216	51	31	71.4	5.52	6643	1	0	0	738.311	1474.61	2	1474.61	0.0005	0	53.43	0.042	K	YMCENQDSISTK	L	Carbamidomethyl (C)	0.001000000000.0	Cmpd 70, AutoMSn(738.3109), 14.4 min
2	gi|55742764	serum albumin precursor [Canis lupus familiaris]	8952	68560	755	216	51	31	71.4	5.52	6644	1	0	0	738.311	1474.61	2	1474.61	0.0009	0	92.92	4.7e-06	K	YMCENQDSISTK	L	Carbamidomethyl (C)	0.001000000000.0	Cmpd 169, AutoMSn(738.3111), 14.8 min
2	gi|55742764	serum albumin precursor [Canis lupus familiaris]	8952	68560	755	216	51	31	71.4	5.52	6645	1	0	0	738.311	1474.61	2	1474.61	0.0011	0	80.49	8.2e-05	K	YMCENQDSISTK	L	Carbamidomethyl (C)	0.001000000000.0	Cmpd 143, AutoMSn(738.3112), 14.8 min
2	gi|55742764	serum albumin precursor [Canis lupus familiaris]	8952	68560	755	216	51	31	71.4	5.52	6646	1	0	0	738.311	1474.61	2	1474.61	0.0011	0	46.17	0.22	K	YMCENQDSISTK	L	Carbamidomethyl (C)	0.001000000000.0	Cmpd 72, AutoMSn(738.3113), 14.4 min
2	gi|55742764	serum albumin precursor [Canis lupus familiaris]	8952	68560	755	216	51	31	71.4	5.52	6647	1	0	0	738.311	1474.61	2	1474.61	0.0012	0	44.21	0.35	K	YMCENQDSISTK	L	Carbamidomethyl (C)	0.001000000000.0	Cmpd 169, AutoMSn(738.3113), 14.6 min
2	gi|55742764	serum albumin precursor [Canis lupus familiaris]	8952	68560	755	216	51	31	71.4	5.52	6649	1	0	0	738.313	1474.61	2	1474.61	0.0045	0	34.54	3.2	K	YMCENQDSISTK	L	Carbamidomethyl (C)	0.001000000000.0	Cmpd 67, AutoMSn(738.3129), 14.3 min
2	gi|55742764	serum albumin precursor [Canis lupus familiaris]	8952	68560	755	216	51	31	71.4	5.52	6650	1	0	0	738.313	1474.61	2	1474.61	0.0048	0	54.61	0.032	K	YMCENQDSISTK	L	Carbamidomethyl (C)	0.001000000000.0	Cmpd 46, AutoMSn(738.3131), 14.5 min
2	gi|55742764	serum albumin precursor [Canis lupus familiaris]	8952	68560	755	216	51	31	71.4	5.52	6653	1	0	0	738.314	1474.61	2	1474.61	0.0061	0	38.9	1.2	K	YMCENQDSISTK	L	Carbamidomethyl (C)	0.001000000000.0	Cmpd 12, AutoMSn(738.3137), 14.4 min
2	gi|55742764	serum albumin precursor [Canis lupus familiaris]	8952	68560	755	216	51	31	71.4	5.52	6654	1	0	0	738.314	1474.61	2	1474.61	0.0062	0	45.82	0.24	K	YMCENQDSISTK	L	Carbamidomethyl (C)	0.001000000000.0	Cmpd 13, AutoMSn(738.3138), 14.4 min
2	gi|55742764	serum albumin precursor [Canis lupus familiaris]	8952	68560	755	216	51	31	71.4	5.52	6655	1	0	0	738.315	1474.62	2	1474.61	0.0086	0	33.33	4.2	K	YMCENQDSISTK	L	Carbamidomethyl (C)	0.001000000000.0	Cmpd 41, AutoMSn(738.3150), 14.4 min
2	gi|55742764	serum albumin precursor [Canis lupus familiaris]	8952	68560	755	216	51	31	71.4	5.52	6660	2	0	0	738.317	1474.62	2	1474.61	0.0131	0	13.24	420	K	YMCENQDSISTK	L	Carbamidomethyl (C)	0.001000000000.0	Cmpd 11, AutoMSn(738.3172), 14.3 min
2	gi|55742764	serum albumin precursor [Canis lupus familiaris]	8952	68560	755	216	51	31	71.4	5.52	6661	1	0	0	738.319	1474.62	2	1474.61	0.0159	0	28.74	12	K	YMCENQDSISTK	L	Carbamidomethyl (C)	0.001000000000.0	Cmpd 43, AutoMSn(738.3186), 14.4 min
2	gi|55742764	serum albumin precursor [Canis lupus familiaris]	8952	68560	755	216	51	31	71.4	5.52	6685	1	0	0	740.351	1478.69	2	1478.79	-0.101	0	60.16	0.014	K	LGEYGFQNALLVR	Y			Cmpd 522, AutoMSn(740.3508), 23.0 min
2	gi|55742764	serum albumin precursor [Canis lupus familiaris]	8952	68560	755	216	51	31	71.4	5.52	6688	1	0	0	740.398	1478.78	2	1478.79	-0.0059	0	46.4	0.18	K	LGEYGFQNALLVR	Y			Cmpd 401, AutoMSn(740.3984), 22.9 min
2	gi|55742764	serum albumin precursor [Canis lupus familiaris]	8952	68560	755	216	51	31	71.4	5.52	6689	1	0	0	740.398	1478.78	2	1478.79	-0.0058	0	15.51	220	K	LGEYGFQNALLVR	Y			Cmpd 289, AutoMSn(740.3984), 22.9 min
2	gi|55742764	serum albumin precursor [Canis lupus familiaris]	8952	68560	755	216	51	31	71.4	5.52	6690	1	0	0	740.399	1478.78	2	1478.79	-0.0042	0	55.71	0.021	K	LGEYGFQNALLVR	Y			Cmpd 523, AutoMSn(740.3993), 23.0 min
2	gi|55742764	serum albumin precursor [Canis lupus familiaris]	8952	68560	755	216	51	31	71.4	5.52	6691	1	0	0	740.399	1478.78	2	1478.79	-0.0039	0	52.63	0.044	K	LGEYGFQNALLVR	Y			Cmpd 411, AutoMSn(740.3994), 23.6 min
2	gi|55742764	serum albumin precursor [Canis lupus familiaris]	8952	68560	755	216	51	31	71.4	5.52	6693	1	0	0	740.401	1478.79	2	1478.79	-0.0015	0	78.08	0.00012	K	LGEYGFQNALLVR	Y			Cmpd 413, AutoMSn(740.4006), 23.9 min
2	gi|55742764	serum albumin precursor [Canis lupus familiaris]	8952	68560	755	216	51	31	71.4	5.52	6695	1	0	0	740.401	1478.79	2	1478.79	-0.0014	0	44.45	0.29	K	LGEYGFQNALLVR	Y			Cmpd 541, AutoMSn(740.4007), 23.0 min
2	gi|55742764	serum albumin precursor [Canis lupus familiaris]	8952	68560	755	216	51	31	71.4	5.52	6696	1	0	0	740.401	1478.79	2	1478.79	-0.0012	0	29.12	9.8	K	LGEYGFQNALLVR	Y			Cmpd 238, AutoMSn(740.4008), 23.9 min
2	gi|55742764	serum albumin precursor [Canis lupus familiaris]	8952	68560	755	216	51	31	71.4	5.52	6697	1	0	0	740.401	1478.79	2	1478.79	-0.0011	0	33.19	3.8	K	LGEYGFQNALLVR	Y			Cmpd 472, AutoMSn(740.4008), 24.0 min
2	gi|55742764	serum albumin precursor [Canis lupus familiaris]	8952	68560	755	216	51	31	71.4	5.52	6698	1	0	0	740.401	1478.79	2	1478.79	-0.0007	0	83.72	3.4e-05	K	LGEYGFQNALLVR	Y			Cmpd 545, AutoMSn(740.4010), 23.8 min
2	gi|55742764	serum albumin precursor [Canis lupus familiaris]	8952	68560	755	216	51	31	71.4	5.52	6699	1	0	0	740.401	1478.79	2	1478.79	-0.0006	0	34.45	2.9	K	LGEYGFQNALLVR	Y			Cmpd 160, AutoMSn(740.4010), 23.1 min
2	gi|55742764	serum albumin precursor [Canis lupus familiaris]	8952	68560	755	216	51	31	71.4	5.52	6700	1	0	0	740.401	1478.79	2	1478.79	-0.0005	0	63.17	0.0039	K	LGEYGFQNALLVR	Y			Cmpd 528, AutoMSn(740.4011), 23.1 min
2	gi|55742764	serum albumin precursor [Canis lupus familiaris]	8952	68560	755	216	51	31	71.4	5.52	6701	1	0	0	740.401	1478.79	2	1478.79	-0.0001	0	62.97	0.004	K	LGEYGFQNALLVR	Y			Cmpd 405, AutoMSn(740.4013), 23.0 min
2	gi|55742764	serum albumin precursor [Canis lupus familiaris]	8952	68560	755	216	51	31	71.4	5.52	6702	1	0	0	740.401	1478.79	2	1478.79	0.0001	0	53.4	0.037	K	LGEYGFQNALLVR	Y			Cmpd 409, AutoMSn(740.4014), 23.6 min
2	gi|55742764	serum albumin precursor [Canis lupus familiaris]	8952	68560	755	216	51	31	71.4	5.52	6703	1	0	0	740.401	1478.79	2	1478.79	0.0002	0	97.49	1.4e-06	K	LGEYGFQNALLVR	Y			Cmpd 548, AutoMSn(740.4014), 23.9 min
2	gi|55742764	serum albumin precursor [Canis lupus familiaris]	8952	68560	755	216	51	31	71.4	5.52	6704	1	0	0	740.402	1478.79	2	1478.79	0.0006	0	97.12	1.6e-06	K	LGEYGFQNALLVR	Y			Cmpd 551, AutoMSn(740.4017), 24.0 min
2	gi|55742764	serum albumin precursor [Canis lupus familiaris]	8952	68560	755	216	51	31	71.4	5.52	6705	1	0	0	740.402	1478.79	2	1478.79	0.0007	0	32.5	4.5	K	LGEYGFQNALLVR	Y			Cmpd 415, AutoMSn(740.4017), 23.7 min
2	gi|55742764	serum albumin precursor [Canis lupus familiaris]	8952	68560	755	216	51	31	71.4	5.52	6706	1	0	0	740.402	1478.79	2	1478.79	0.0008	0	66.41	0.0018	K	LGEYGFQNALLVR	Y			Cmpd 418, AutoMSn(740.4017), 24.0 min
2	gi|55742764	serum albumin precursor [Canis lupus familiaris]	8952	68560	755	216	51	31	71.4	5.52	6707	1	0	0	740.402	1478.79	2	1478.79	0.001	0	31.09	6.2	K	LGEYGFQNALLVR	Y			Cmpd 155, AutoMSn(740.4019), 22.9 min
2	gi|55742764	serum albumin precursor [Canis lupus familiaris]	8952	68560	755	216	51	31	71.4	5.52	6708	1	0	0	740.402	1478.79	2	1478.79	0.001	0	44.78	0.27	K	LGEYGFQNALLVR	Y			Cmpd 302, AutoMSn(740.4019), 23.2 min
2	gi|55742764	serum albumin precursor [Canis lupus familiaris]	8952	68560	755	216	51	31	71.4	5.52	6709	1	0	0	740.402	1478.79	2	1478.79	0.0011	0	15.83	210	K	LGEYGFQNALLVR	Y			Cmpd 292, AutoMSn(740.4019), 22.9 min
2	gi|55742764	serum albumin precursor [Canis lupus familiaris]	8952	68560	755	216	51	31	71.4	5.52	6710	1	0	0	740.402	1478.79	2	1478.79	0.0011	0	27.28	15	K	LGEYGFQNALLVR	Y			Cmpd 469, AutoMSn(740.4019), 23.9 min
2	gi|55742764	serum albumin precursor [Canis lupus familiaris]	8952	68560	755	216	51	31	71.4	5.52	6711	1	0	0	740.402	1478.79	2	1478.79	0.0016	0	47.29	0.15	K	LGEYGFQNALLVR	Y			Cmpd 547, AutoMSn(740.4021), 23.1 min
2	gi|55742764	serum albumin precursor [Canis lupus familiaris]	8952	68560	755	216	51	31	71.4	5.52	6712	1	0	0	740.402	1478.79	2	1478.79	0.0021	0	52.04	0.05	K	LGEYGFQNALLVR	Y			Cmpd 294, AutoMSn(740.4024), 23.0 min
2	gi|55742764	serum albumin precursor [Canis lupus familiaris]	8952	68560	755	216	51	31	71.4	5.52	6713	1	0	0	740.402	1478.79	2	1478.79	0.0021	0	48.96	0.1	K	LGEYGFQNALLVR	Y			Cmpd 157, AutoMSn(740.4024), 23.0 min
2	gi|55742764	serum albumin precursor [Canis lupus familiaris]	8952	68560	755	216	51	31	71.4	5.52	6714	1	0	0	740.402	1478.79	2	1478.79	0.0021	0	101.81	5.3e-07	K	LGEYGFQNALLVR	Y			Cmpd 546, AutoMSn(740.4024), 23.1 min
2	gi|55742764	serum albumin precursor [Canis lupus familiaris]	8952	68560	755	216	51	31	71.4	5.52	6715	1	0	0	740.403	1478.79	2	1478.79	0.0024	0	38.52	1.1	K	LGEYGFQNALLVR	Y			Cmpd 403, AutoMSn(740.4026), 22.9 min
2	gi|55742764	serum albumin precursor [Canis lupus familiaris]	8952	68560	755	216	51	31	71.4	5.52	6716	1	0	0	740.403	1478.79	2	1478.79	0.0027	0	98.03	1.3e-06	K	LGEYGFQNALLVR	Y			Cmpd 543, AutoMSn(740.4027), 23.0 min
2	gi|55742764	serum albumin precursor [Canis lupus familiaris]	8952	68560	755	216	51	31	71.4	5.52	6717	1	0	0	740.403	1478.79	2	1478.79	0.0027	0	17.73	140	K	LGEYGFQNALLVR	Y			Cmpd 293, AutoMSn(740.4027), 22.9 min
2	gi|55742764	serum albumin precursor [Canis lupus familiaris]	8952	68560	755	216	51	31	71.4	5.52	6718	1	0	0	740.403	1478.79	2	1478.79	0.0029	0	90.3	7.5e-06	K	LGEYGFQNALLVR	Y			Cmpd 541, AutoMSn(740.4028), 22.9 min
2	gi|55742764	serum albumin precursor [Canis lupus familiaris]	8952	68560	755	216	51	31	71.4	5.52	6719	2	0	0	740.403	1478.79	2	1478.79	0.003	0	14.44	290	K	LGEYGFQNALLVR	Y			Cmpd 153, AutoMSn(740.4028), 22.9 min
2	gi|55742764	serum albumin precursor [Canis lupus familiaris]	8952	68560	755	216	51	31	71.4	5.52	6720	1	0	0	740.403	1478.79	2	1478.79	0.0034	0	28.2	12	K	LGEYGFQNALLVR	Y			Cmpd 164, AutoMSn(740.4030), 23.2 min
2	gi|55742764	serum albumin precursor [Canis lupus familiaris]	8952	68560	755	216	51	31	71.4	5.52	6721	1	0	0	740.403	1478.79	2	1478.79	0.0034	0	101.83	5.3e-07	K	LGEYGFQNALLVR	Y			Cmpd 569, AutoMSn(740.4031), 23.8 min
2	gi|55742764	serum albumin precursor [Canis lupus familiaris]	8952	68560	755	216	51	31	71.4	5.52	6722	1	0	0	740.404	1478.79	2	1478.79	0.0046	0	65.66	0.0022	K	LGEYGFQNALLVR	Y			Cmpd 410, AutoMSn(740.4037), 23.9 min
2	gi|55742764	serum albumin precursor [Canis lupus familiaris]	8952	68560	755	216	51	31	71.4	5.52	6723	1	0	0	740.404	1478.79	2	1478.79	0.0053	0	33.89	3.3	K	LGEYGFQNALLVR	Y			Cmpd 301, AutoMSn(740.4040), 23.2 min
2	gi|55742764	serum albumin precursor [Canis lupus familiaris]	8952	68560	755	216	51	31	71.4	5.52	6724	1	0	0	740.404	1478.79	2	1478.79	0.0059	0	38.83	1.1	K	LGEYGFQNALLVR	Y			Cmpd 543, AutoMSn(740.4043), 23.0 min
2	gi|55742764	serum albumin precursor [Canis lupus familiaris]	8952	68560	755	216	51	31	71.4	5.52	6725	1	0	0	740.404	1478.79	2	1478.79	0.006	0	46.63	0.17	K	LGEYGFQNALLVR	Y			Cmpd 236, AutoMSn(740.4044), 23.9 min
2	gi|55742764	serum albumin precursor [Canis lupus familiaris]	8952	68560	755	216	51	31	71.4	5.52	6726	1	0	0	740.404	1478.79	2	1478.79	0.0061	0	101.88	5.2e-07	K	LGEYGFQNALLVR	Y			Cmpd 572, AutoMSn(740.4044), 23.9 min
2	gi|55742764	serum albumin precursor [Canis lupus familiaris]	8952	68560	755	216	51	31	71.4	5.52	6727	1	0	0	740.405	1478.79	2	1478.79	0.0065	0	101.84	5.3e-07	K	LGEYGFQNALLVR	Y			Cmpd 575, AutoMSn(740.4046), 23.9 min
2	gi|55742764	serum albumin precursor [Canis lupus familiaris]	8952	68560	755	216	51	31	71.4	5.52	6738	1	0	0	742.401	1482.79	2	1482.8	-0.0166	0	48.36	0.12	K	APQVSTPTLVEVSR	K			Cmpd 379, AutoMSn(742.4011), 19.3 min
2	gi|55742764	serum albumin precursor [Canis lupus familiaris]	8952	68560	755	216	51	31	71.4	5.52	6741	1	0	0	742.409	1482.8	2	1482.8	-0.0007	0	37.47	1.5	K	APQVSTPTLVEVSR	K			Cmpd 380, AutoMSn(742.4090), 20.1 min
2	gi|55742764	serum albumin precursor [Canis lupus familiaris]	8952	68560	755	216	51	31	71.4	5.52	6742	1	0	0	742.409	1482.8	2	1482.8	-0.0003	0	70.21	0.0008	K	APQVSTPTLVEVSR	K			Cmpd 380, AutoMSn(742.4092), 19.3 min
2	gi|55742764	serum albumin precursor [Canis lupus familiaris]	8952	68560	755	216	51	31	71.4	5.52	6743	1	0	0	742.409	1482.8	2	1482.8	-0.0002	0	40.97	0.68	K	APQVSTPTLVEVSR	K			Cmpd 385, AutoMSn(742.4093), 20.2 min
2	gi|55742764	serum albumin precursor [Canis lupus familiaris]	8952	68560	755	216	51	31	71.4	5.52	6744	1	0	0	742.41	1482.81	2	1482.8	0.001	0	64.22	0.0032	K	APQVSTPTLVEVSR	K			Cmpd 403, AutoMSn(742.4099), 20.1 min
2	gi|55742764	serum albumin precursor [Canis lupus familiaris]	8952	68560	755	216	51	31	71.4	5.52	6745	1	0	0	742.41	1482.81	2	1482.8	0.0013	0	66.79	0.0018	K	APQVSTPTLVEVSR	K			Cmpd 404, AutoMSn(742.4100), 20.1 min
2	gi|55742764	serum albumin precursor [Canis lupus familiaris]	8952	68560	755	216	51	31	71.4	5.52	6746	1	0	0	742.41	1482.81	2	1482.8	0.0023	0	54.19	0.032	K	APQVSTPTLVEVSR	K			Cmpd 407, AutoMSn(742.4105), 20.2 min
2	gi|55742764	serum albumin precursor [Canis lupus familiaris]	8952	68560	755	216	51	31	71.4	5.52	6747	1	0	0	742.411	1482.81	2	1482.8	0.0026	0	59.05	0.011	K	APQVSTPTLVEVSR	K			Cmpd 383, AutoMSn(742.4107), 19.4 min
2	gi|55742764	serum albumin precursor [Canis lupus familiaris]	8952	68560	755	216	51	31	71.4	5.52	6748	1	0	0	742.411	1482.81	2	1482.8	0.0041	0	18.04	130	K	APQVSTPTLVEVSR	K			Cmpd 266, AutoMSn(742.4114), 19.4 min
2	gi|55742764	serum albumin precursor [Canis lupus familiaris]	8952	68560	755	216	51	31	71.4	5.52	6815	1	0	0	746.294	1490.57	2	1490.6	-0.0281	0	18.27	160	K	YMCENQDSISTK	L	Carbamidomethyl (C); Oxidation (M)	0.021000000000.0	Cmpd 110, AutoMSn(746.2941), 13.3 min
2	gi|55742764	serum albumin precursor [Canis lupus familiaris]	8952	68560	755	216	51	31	71.4	5.52	6816	1	0	0	746.296	1490.58	2	1490.6	-0.0245	0	23.94	42	K	YMCENQDSISTK	L	Carbamidomethyl (C); Oxidation (M)	0.021000000000.0	Cmpd 114, AutoMSn(746.2959), 13.3 min
2	gi|55742764	serum albumin precursor [Canis lupus familiaris]	8952	68560	755	216	51	31	71.4	5.52	6817	1	0	0	746.303	1490.59	2	1490.6	-0.0094	0	41.93	0.62	K	YMCENQDSISTK	L	Carbamidomethyl (C); Oxidation (M)	0.021000000000.0	Cmpd 82, AutoMSn(746.3035), 13.4 min
2	gi|55742764	serum albumin precursor [Canis lupus familiaris]	8952	68560	755	216	51	31	71.4	5.52	6998	2	0	0	506.927	1517.76	3	1517.76	0.0009	1	24.47	28	K	LKECCDKPVLEK	S	2 Carbamidomethyl (C)	0.000110000000.0	Cmpd 11, AutoMSn(506.9270), 12.9 min
2	gi|55742764	serum albumin precursor [Canis lupus familiaris]	8952	68560	755	216	51	31	71.4	5.52	7002	1	0	0	759.887	1517.76	2	1517.76	0.0017	1	21.32	59	K	LKECCDKPVLEK	S	2 Carbamidomethyl (C)	0.000110000000.0	Cmpd 59, AutoMSn(759.8872), 12.9 min
2	gi|55742764	serum albumin precursor [Canis lupus familiaris]	8952	68560	755	216	51	31	71.4	5.52	7008	3	0	0	506.928	1517.76	3	1517.76	0.0031	1	23	40	K	LKECCDKPVLEK	S	2 Carbamidomethyl (C)	0.000110000000.0	Cmpd 17, AutoMSn(506.9277), 12.4 min
2	gi|55742764	serum albumin precursor [Canis lupus familiaris]	8952	68560	755	216	51	31	71.4	5.52	7010	3	0	0	759.888	1517.76	2	1517.76	0.0033	1	16.29	190	K	LKECCDKPVLEK	S	2 Carbamidomethyl (C)	0.000110000000.0	Cmpd 16, AutoMSn(759.8880), 12.4 min
2	gi|55742764	serum albumin precursor [Canis lupus familiaris]	8952	68560	755	216	51	31	71.4	5.52	7014	8	0	0	759.889	1517.76	2	1517.76	0.0044	1	19.03	99	K	LKECCDKPVLEK	S	2 Carbamidomethyl (C)	0.000110000000.0	Cmpd 78, AutoMSn(759.8886), 12.5 min
2	gi|55742764	serum albumin precursor [Canis lupus familiaris]	8952	68560	755	216	51	31	71.4	5.52	7020	9	0	0	506.928	1517.76	3	1517.76	0.0051	1	21.32	59	K	LKECCDKPVLEK	S	2 Carbamidomethyl (C)	0.000110000000.0	Cmpd 82, AutoMSn(506.9284), 12.9 min
2	gi|55742764	serum albumin precursor [Canis lupus familiaris]	8952	68560	755	216	51	31	71.4	5.52	7022	2	0	0	506.928	1517.76	3	1517.76	0.0052	1	22.41	46	K	LKECCDKPVLEK	S	2 Carbamidomethyl (C)	0.000110000000.0	Cmpd 5, AutoMSn(506.9284), 12.4 min
2	gi|55742764	serum albumin precursor [Canis lupus familiaris]	8952	68560	755	216	51	31	71.4	5.52	7025	1	0	0	759.89	1517.76	2	1517.76	0.0067	1	20.14	77	K	LKECCDKPVLEK	S	2 Carbamidomethyl (C)	0.000110000000.0	Cmpd 75, AutoMSn(759.8897), 12.5 min
2	gi|55742764	serum albumin precursor [Canis lupus familiaris]	8952	68560	755	216	51	31	71.4	5.52	7039	3	0	0	506.93	1517.77	3	1517.76	0.0093	1	18.54	110	K	LKECCDKPVLEK	S	2 Carbamidomethyl (C)	0.000110000000.0	Cmpd 15, AutoMSn(506.9297), 12.4 min
2	gi|55742764	serum albumin precursor [Canis lupus familiaris]	8952	68560	755	216	51	31	71.4	5.52	7040	7	0	0	506.93	1517.77	3	1517.76	0.0093	1	18.18	120	K	LKECCDKPVLEK	S	2 Carbamidomethyl (C)	0.000110000000.0	Cmpd 84, AutoMSn(506.9298), 12.7 min
2	gi|55742764	serum albumin precursor [Canis lupus familiaris]	8952	68560	755	216	51	31	71.4	5.52	7045	6	0	0	506.931	1517.77	3	1517.76	0.0137	1	16.73	170	K	LKECCDKPVLEK	S	2 Carbamidomethyl (C)	0.000110000000.0	Cmpd 7, AutoMSn(506.9312), 12.5 min
2	gi|55742764	serum albumin precursor [Canis lupus familiaris]	8952	68560	755	216	51	31	71.4	5.52	7047	1	0	0	506.932	1517.77	3	1517.76	0.0163	1	26.17	19	K	LKECCDKPVLEK	S	2 Carbamidomethyl (C)	0.000110000000.0	Cmpd 80, AutoMSn(506.9321), 12.6 min
2	gi|55742764	serum albumin precursor [Canis lupus familiaris]	8952	68560	755	216	51	31	71.4	5.52	7329	1	0	0	779.801	1557.59	2	1557.59	-0.0016	0	62.49	0.0064	K	CCATDDPPTCYAK	V	3 Carbamidomethyl (C)	0.1100000001000.0	Cmpd 152, AutoMSn(779.8014), 15.0 min
2	gi|55742764	serum albumin precursor [Canis lupus familiaris]	8952	68560	755	216	51	31	71.4	5.52	7330	1	0	0	779.802	1557.59	2	1557.59	-0.0012	0	50.87	0.093	K	CCATDDPPTCYAK	V	3 Carbamidomethyl (C)	0.1100000001000.0	Cmpd 170, AutoMSn(779.8016), 14.6 min
2	gi|55742764	serum albumin precursor [Canis lupus familiaris]	8952	68560	755	216	51	31	71.4	5.52	7331	1	0	0	779.802	1557.59	2	1557.59	-0.0008	0	72.74	0.0006	K	CCATDDPPTCYAK	V	3 Carbamidomethyl (C)	0.1100000001000.0	Cmpd 178, AutoMSn(779.8018), 14.8 min
2	gi|55742764	serum albumin precursor [Canis lupus familiaris]	8952	68560	755	216	51	31	71.4	5.52	7332	1	0	0	779.802	1557.59	2	1557.59	-0.0002	0	68.38	0.0016	K	CCATDDPPTCYAK	V	3 Carbamidomethyl (C)	0.1100000001000.0	Cmpd 180, AutoMSn(779.8021), 15.1 min
2	gi|55742764	serum albumin precursor [Canis lupus familiaris]	8952	68560	755	216	51	31	71.4	5.52	7333	3	0	0	779.802	1557.59	2	1557.59	-0.0002	0	21.22	85	K	CCATDDPPTCYAK	V	3 Carbamidomethyl (C)	0.1100000001000.0	Cmpd 51, AutoMSn(779.8021), 14.6 min
2	gi|55742764	serum albumin precursor [Canis lupus familiaris]	8952	68560	755	216	51	31	71.4	5.52	7334	1	0	0	779.802	1557.59	2	1557.59	0.0001	0	61.61	0.0078	K	CCATDDPPTCYAK	V	3 Carbamidomethyl (C)	0.1100000001000.0	Cmpd 179, AutoMSn(779.8022), 15.0 min
2	gi|55742764	serum albumin precursor [Canis lupus familiaris]	8952	68560	755	216	51	31	71.4	5.52	7336	1	0	0	779.802	1557.59	2	1557.59	0.0005	0	67.2	0.0022	K	CCATDDPPTCYAK	V	3 Carbamidomethyl (C)	0.1100000001000.0	Cmpd 175, AutoMSn(779.8024), 14.7 min
2	gi|55742764	serum albumin precursor [Canis lupus familiaris]	8952	68560	755	216	51	31	71.4	5.52	7337	1	0	0	779.803	1557.59	2	1557.59	0.0008	0	60.94	0.0091	K	CCATDDPPTCYAK	V	3 Carbamidomethyl (C)	0.1100000001000.0	Cmpd 176, AutoMSn(779.8026), 15.0 min
2	gi|55742764	serum albumin precursor [Canis lupus familiaris]	8952	68560	755	216	51	31	71.4	5.52	7338	1	0	0	779.803	1557.59	2	1557.59	0.001	0	69.84	0.0012	K	CCATDDPPTCYAK	V	3 Carbamidomethyl (C)	0.1100000001000.0	Cmpd 149, AutoMSn(779.8027), 15.0 min
2	gi|55742764	serum albumin precursor [Canis lupus familiaris]	8952	68560	755	216	51	31	71.4	5.52	7339	1	0	0	779.803	1557.59	2	1557.59	0.0024	0	66.19	0.0027	K	CCATDDPPTCYAK	V	3 Carbamidomethyl (C)	0.1100000001000.0	Cmpd 148, AutoMSn(779.8034), 14.9 min
2	gi|55742764	serum albumin precursor [Canis lupus familiaris]	8952	68560	755	216	51	31	71.4	5.52	7342	1	0	0	779.804	1557.59	2	1557.59	0.0039	0	38.42	1.6	K	CCATDDPPTCYAK	V	3 Carbamidomethyl (C)	0.1100000001000.0	Cmpd 82, AutoMSn(779.8042), 15.0 min
2	gi|55742764	serum albumin precursor [Canis lupus familiaris]	8952	68560	755	216	51	31	71.4	5.52	7343	1	0	0	779.805	1557.6	2	1557.59	0.0057	0	36.5	2.5	K	CCATDDPPTCYAK	V	3 Carbamidomethyl (C)	0.1100000001000.0	Cmpd 82, AutoMSn(779.8050), 14.6 min
2	gi|55742764	serum albumin precursor [Canis lupus familiaris]	8952	68560	755	216	51	31	71.4	5.52	7344	3	0	0	779.805	1557.6	2	1557.59	0.0058	0	14.13	430	K	CCATDDPPTCYAK	V	3 Carbamidomethyl (C)	0.1100000001000.0	Cmpd 85, AutoMSn(779.8051), 15.1 min
2	gi|55742764	serum albumin precursor [Canis lupus familiaris]	8952	68560	755	216	51	31	71.4	5.52	7346	2	0	0	779.806	1557.6	2	1557.59	0.0069	0	27.13	21	K	CCATDDPPTCYAK	V	3 Carbamidomethyl (C)	0.1100000001000.0	Cmpd 85, AutoMSn(779.8057), 14.7 min
2	gi|55742764	serum albumin precursor [Canis lupus familiaris]	8952	68560	755	216	51	31	71.4	5.52	7347	1	0	0	779.806	1557.6	2	1557.59	0.008	0	20.22	100	K	CCATDDPPTCYAK	V	3 Carbamidomethyl (C)	0.1100000001000.0	Cmpd 88, AutoMSn(779.8062), 14.8 min
2	gi|55742764	serum albumin precursor [Canis lupus familiaris]	8952	68560	755	216	51	31	71.4	5.52	7348	1	0	0	779.807	1557.6	2	1557.59	0.01	0	30.54	9.6	K	CCATDDPPTCYAK	V	3 Carbamidomethyl (C)	0.1100000001000.0	Cmpd 34, AutoMSn(779.8072), 14.6 min
2	gi|55742764	serum albumin precursor [Canis lupus familiaris]	8952	68560	755	216	51	31	71.4	5.52	7349	1	0	0	779.807	1557.6	2	1557.59	0.0102	0	34.86	3.5	K	CCATDDPPTCYAK	V	3 Carbamidomethyl (C)	0.1100000001000.0	Cmpd 79, AutoMSn(779.8073), 14.6 min
2	gi|55742764	serum albumin precursor [Canis lupus familiaris]	8952	68560	755	216	51	31	71.4	5.52	7350	1	0	0	779.808	1557.6	2	1557.59	0.0106	0	34.86	3.5	K	CCATDDPPTCYAK	V	3 Carbamidomethyl (C)	0.1100000001000.0	Cmpd 172, AutoMSn(779.8075), 14.6 min
2	gi|55742764	serum albumin precursor [Canis lupus familiaris]	8952	68560	755	216	51	31	71.4	5.52	7351	1	0	0	779.808	1557.6	2	1557.59	0.0111	0	38.58	1.5	K	CCATDDPPTCYAK	V	3 Carbamidomethyl (C)	0.1100000001000.0	Cmpd 178, AutoMSn(779.8077), 14.8 min
2	gi|55742764	serum albumin precursor [Canis lupus familiaris]	8952	68560	755	216	51	31	71.4	5.52	7352	1	0	0	779.808	1557.6	2	1557.59	0.0114	0	22.45	62	K	CCATDDPPTCYAK	V	3 Carbamidomethyl (C)	0.1100000001000.0	Cmpd 180, AutoMSn(779.8079), 14.8 min
2	gi|55742764	serum albumin precursor [Canis lupus familiaris]	8952	68560	755	216	51	31	71.4	5.52	7381	1	0	0	784.413	1566.81	2	1566.82	-0.0076	1	31.97	5	R	LCVLHEKTPVSER	V	Carbamidomethyl (C)	0.0100000000000.0	Cmpd 159, AutoMSn(784.4129), 14.3 min
2	gi|55742764	serum albumin precursor [Canis lupus familiaris]	8952	68560	755	216	51	31	71.4	5.52	7382	2	0	0	784.415	1566.81	2	1566.82	-0.0041	1	19.91	80	R	LCVLHEKTPVSER	V	Carbamidomethyl (C)	0.0100000000000.0	Cmpd 165, AutoMSn(784.4146), 14.5 min
2	gi|55742764	serum albumin precursor [Canis lupus familiaris]	8952	68560	755	216	51	31	71.4	5.52	7383	1	0	0	784.415	1566.81	2	1566.82	-0.004	1	17.08	150	R	LCVLHEKTPVSER	V	Carbamidomethyl (C)	0.0100000000000.0	Cmpd 162, AutoMSn(784.4147), 14.4 min
2	gi|55742764	serum albumin precursor [Canis lupus familiaris]	8952	68560	755	216	51	31	71.4	5.52	7387	1	0	0	523.28	1566.82	3	1566.82	-0.0011	1	70.41	0.00071	R	LCVLHEKTPVSER	V	Carbamidomethyl (C)	0.0100000000000.0	Cmpd 150, AutoMSn(523.2798), 15.0 min
2	gi|55742764	serum albumin precursor [Canis lupus familiaris]	8952	68560	755	216	51	31	71.4	5.52	7388	1	0	0	784.418	1566.82	2	1566.82	0.0015	1	29.77	8.3	R	LCVLHEKTPVSER	V	Carbamidomethyl (C)	0.0100000000000.0	Cmpd 73, AutoMSn(784.4175), 14.4 min
2	gi|55742764	serum albumin precursor [Canis lupus familiaris]	8952	68560	755	216	51	31	71.4	5.52	7391	1	0	0	523.281	1566.82	3	1566.82	0.0029	1	89.19	9.4e-06	R	LCVLHEKTPVSER	V	Carbamidomethyl (C)	0.0100000000000.0	Cmpd 163, AutoMSn(523.2812), 14.4 min
2	gi|55742764	serum albumin precursor [Canis lupus familiaris]	8952	68560	755	216	51	31	71.4	5.52	7392	1	0	0	523.281	1566.82	3	1566.82	0.0037	1	66.37	0.0018	R	LCVLHEKTPVSER	V	Carbamidomethyl (C)	0.0100000000000.0	Cmpd 178, AutoMSn(523.2814), 15.0 min
2	gi|55742764	serum albumin precursor [Canis lupus familiaris]	8952	68560	755	216	51	31	71.4	5.52	7393	1	0	0	523.282	1566.82	3	1566.82	0.0039	1	83.04	3.9e-05	R	LCVLHEKTPVSER	V	Carbamidomethyl (C)	0.0100000000000.0	Cmpd 167, AutoMSn(523.2815), 14.5 min
2	gi|55742764	serum albumin precursor [Canis lupus familiaris]	8952	68560	755	216	51	31	71.4	5.52	7395	1	0	0	523.282	1566.82	3	1566.82	0.0049	1	96.9	1.6e-06	R	LCVLHEKTPVSER	V	Carbamidomethyl (C)	0.0100000000000.0	Cmpd 166, AutoMSn(523.2819), 14.5 min
2	gi|55742764	serum albumin precursor [Canis lupus familiaris]	8952	68560	755	216	51	31	71.4	5.52	7396	1	0	0	523.282	1566.82	3	1566.82	0.005	1	86.18	1.9e-05	R	LCVLHEKTPVSER	V	Carbamidomethyl (C)	0.0100000000000.0	Cmpd 175, AutoMSn(523.2819), 15.0 min
2	gi|55742764	serum albumin precursor [Canis lupus familiaris]	8952	68560	755	216	51	31	71.4	5.52	7398	1	0	0	523.284	1566.83	3	1566.82	0.012	1	42.07	0.49	R	LCVLHEKTPVSER	V	Carbamidomethyl (C)	0.0100000000000.0	Cmpd 68, AutoMSn(523.2842), 14.3 min
2	gi|55742764	serum albumin precursor [Canis lupus familiaris]	8952	68560	755	216	51	31	71.4	5.52	7399	1	0	0	523.285	1566.83	3	1566.82	0.0141	1	48.12	0.12	R	LCVLHEKTPVSER	V	Carbamidomethyl (C)	0.0100000000000.0	Cmpd 71, AutoMSn(523.2849), 14.4 min
2	gi|55742764	serum albumin precursor [Canis lupus familiaris]	8952	68560	755	216	51	31	71.4	5.52	7848	1	0	0	806.453	1610.89	2	1610.9	-0.0076	1	17.25	150	K	KAPQVSTPTLVEVSR	K			Cmpd 63, AutoMSn(806.4531), 17.2 min
2	gi|55742764	serum albumin precursor [Canis lupus familiaris]	8952	68560	755	216	51	31	71.4	5.52	7849	1	0	0	806.453	1610.89	2	1610.9	-0.007	1	17.28	150	K	KAPQVSTPTLVEVSR	K			Cmpd 180, AutoMSn(806.4534), 17.2 min
2	gi|55742764	serum albumin precursor [Canis lupus familiaris]	8952	68560	755	216	51	31	71.4	5.52	7851	1	0	0	806.454	1610.89	2	1610.9	-0.0057	1	11.58	550	K	KAPQVSTPTLVEVSR	K			Cmpd 287, AutoMSn(806.4540), 18.1 min
2	gi|55742764	serum albumin precursor [Canis lupus familiaris]	8952	68560	755	216	51	31	71.4	5.52	7853	1	0	0	806.454	1610.89	2	1610.9	-0.0054	1	28.03	12	K	KAPQVSTPTLVEVSR	K			Cmpd 284, AutoMSn(806.4542), 18.0 min
2	gi|55742764	serum albumin precursor [Canis lupus familiaris]	8952	68560	755	216	51	31	71.4	5.52	7855	4	0	0	806.455	1610.9	2	1610.9	-0.0034	1	10.16	760	K	KAPQVSTPTLVEVSR	K			Cmpd 278, AutoMSn(806.4552), 17.0 min
2	gi|55742764	serum albumin precursor [Canis lupus familiaris]	8952	68560	755	216	51	31	71.4	5.52	7856	1	0	0	537.973	1610.9	3	1610.9	-0.0031	1	59.13	0.0097	K	KAPQVSTPTLVEVSR	K			Cmpd 65, AutoMSn(537.9726), 17.2 min
2	gi|55742764	serum albumin precursor [Canis lupus familiaris]	8952	68560	755	216	51	31	71.4	5.52	7858	1	0	0	537.973	1610.9	3	1610.9	-0.0027	1	36.95	1.6	K	KAPQVSTPTLVEVSR	K			Cmpd 162, AutoMSn(537.9728), 18.0 min
2	gi|55742764	serum albumin precursor [Canis lupus familiaris]	8952	68560	755	216	51	31	71.4	5.52	7864	1	0	0	806.456	1610.9	2	1610.9	-0.0021	1	17.08	160	K	KAPQVSTPTLVEVSR	K			Cmpd 61, AutoMSn(806.4558), 17.1 min
2	gi|55742764	serum albumin precursor [Canis lupus familiaris]	8952	68560	755	216	51	31	71.4	5.52	7867	2	0	0	806.456	1610.9	2	1610.9	-0.001	1	26.9	16	K	KAPQVSTPTLVEVSR	K			Cmpd 182, AutoMSn(806.4564), 17.2 min
2	gi|55742764	serum albumin precursor [Canis lupus familiaris]	8952	68560	755	216	51	31	71.4	5.52	7868	4	0	0	537.974	1610.9	3	1610.9	-0.0002	1	20.59	70	K	KAPQVSTPTLVEVSR	K			Cmpd 62, AutoMSn(537.9736), 17.2 min
2	gi|55742764	serum albumin precursor [Canis lupus familiaris]	8952	68560	755	216	51	31	71.4	5.52	7869	1	0	0	537.974	1610.9	3	1610.9	-0.0002	1	46.2	0.19	K	KAPQVSTPTLVEVSR	K			Cmpd 291, AutoMSn(537.9736), 18.1 min
2	gi|55742764	serum albumin precursor [Canis lupus familiaris]	8952	68560	755	216	51	31	71.4	5.52	7871	1	0	0	537.974	1610.9	3	1610.9	0	1	34.43	2.9	K	KAPQVSTPTLVEVSR	K			Cmpd 168, AutoMSn(537.9737), 18.2 min
2	gi|55742764	serum albumin precursor [Canis lupus familiaris]	8952	68560	755	216	51	31	71.4	5.52	7872	1	0	0	806.457	1610.9	2	1610.9	0.0004	1	21.69	54	K	KAPQVSTPTLVEVSR	K			Cmpd 305, AutoMSn(806.4571), 17.9 min
2	gi|55742764	serum albumin precursor [Canis lupus familiaris]	8952	68560	755	216	51	31	71.4	5.52	7873	1	0	0	537.974	1610.9	3	1610.9	0.0005	1	34.78	2.7	K	KAPQVSTPTLVEVSR	K			Cmpd 63, AutoMSn(537.9738), 17.3 min
2	gi|55742764	serum albumin precursor [Canis lupus familiaris]	8952	68560	755	216	51	31	71.4	5.52	7874	1	0	0	806.457	1610.9	2	1610.9	0.0008	1	17.08	160	K	KAPQVSTPTLVEVSR	K			Cmpd 70, AutoMSn(806.4573), 17.4 min
2	gi|55742764	serum albumin precursor [Canis lupus familiaris]	8952	68560	755	216	51	31	71.4	5.52	7875	7	0	0	806.458	1610.9	2	1610.9	0.0014	1	7.97	1300	K	KAPQVSTPTLVEVSR	K			Cmpd 282, AutoMSn(806.4576), 17.4 min
2	gi|55742764	serum albumin precursor [Canis lupus familiaris]	8952	68560	755	216	51	31	71.4	5.52	7876	1	0	0	537.974	1610.9	3	1610.9	0.0016	1	49.1	0.098	K	KAPQVSTPTLVEVSR	K			Cmpd 293, AutoMSn(537.9742), 18.2 min
2	gi|55742764	serum albumin precursor [Canis lupus familiaris]	8952	68560	755	216	51	31	71.4	5.52	7878	1	0	0	537.975	1610.9	3	1610.9	0.0024	1	45.57	0.22	K	KAPQVSTPTLVEVSR	K			Cmpd 307, AutoMSn(537.9745), 17.9 min
2	gi|55742764	serum albumin precursor [Canis lupus familiaris]	8952	68560	755	216	51	31	71.4	5.52	7879	1	0	0	806.458	1610.9	2	1610.9	0.0025	1	22.13	49	K	KAPQVSTPTLVEVSR	K			Cmpd 284, AutoMSn(806.4581), 17.2 min
2	gi|55742764	serum albumin precursor [Canis lupus familiaris]	8952	68560	755	216	51	31	71.4	5.52	7880	1	0	0	806.458	1610.9	2	1610.9	0.0028	1	29.88	8.2	K	KAPQVSTPTLVEVSR	K			Cmpd 294, AutoMSn(806.4582), 17.5 min
2	gi|55742764	serum albumin precursor [Canis lupus familiaris]	8952	68560	755	216	51	31	71.4	5.52	7881	1	0	0	537.975	1610.9	3	1610.9	0.0032	1	45.63	0.22	K	KAPQVSTPTLVEVSR	K			Cmpd 296, AutoMSn(537.9747), 17.5 min
2	gi|55742764	serum albumin precursor [Canis lupus familiaris]	8952	68560	755	216	51	31	71.4	5.52	7882	1	0	0	537.975	1610.9	3	1610.9	0.0036	1	22.59	44	K	KAPQVSTPTLVEVSR	K			Cmpd 61, AutoMSn(537.9748), 17.2 min
2	gi|55742764	serum albumin precursor [Canis lupus familiaris]	8952	68560	755	216	51	31	71.4	5.52	7885	1	0	0	806.459	1610.9	2	1610.9	0.0043	1	21.7	54	K	KAPQVSTPTLVEVSR	K			Cmpd 184, AutoMSn(806.4590), 17.3 min
2	gi|55742764	serum albumin precursor [Canis lupus familiaris]	8952	68560	755	216	51	31	71.4	5.52	7886	2	0	0	537.975	1610.9	3	1610.9	0.0043	1	19.56	89	K	KAPQVSTPTLVEVSR	K			Cmpd 120, AutoMSn(537.9751), 17.4 min
2	gi|55742764	serum albumin precursor [Canis lupus familiaris]	8952	68560	755	216	51	31	71.4	5.52	7888	8	0	0	806.459	1610.9	2	1610.9	0.0045	1	7.97	1300	K	KAPQVSTPTLVEVSR	K			Cmpd 289, AutoMSn(806.4591), 17.3 min
2	gi|55742764	serum albumin precursor [Canis lupus familiaris]	8952	68560	755	216	51	31	71.4	5.52	7889	1	0	0	537.975	1610.9	3	1610.9	0.005	1	69.48	0.00091	K	KAPQVSTPTLVEVSR	K			Cmpd 288, AutoMSn(537.9753), 18.1 min
2	gi|55742764	serum albumin precursor [Canis lupus familiaris]	8952	68560	755	216	51	31	71.4	5.52	7890	1	0	0	537.975	1610.9	3	1610.9	0.0051	1	61.86	0.0052	K	KAPQVSTPTLVEVSR	K			Cmpd 311, AutoMSn(537.9754), 18.0 min
2	gi|55742764	serum albumin precursor [Canis lupus familiaris]	8952	68560	755	216	51	31	71.4	5.52	7891	1	0	0	806.46	1610.9	2	1610.9	0.0054	1	23.86	33	K	KAPQVSTPTLVEVSR	K			Cmpd 121, AutoMSn(806.4596), 17.4 min
2	gi|55742764	serum albumin precursor [Canis lupus familiaris]	8952	68560	755	216	51	31	71.4	5.52	7892	1	0	0	806.46	1610.9	2	1610.9	0.0055	1	17.77	130	K	KAPQVSTPTLVEVSR	K			Cmpd 292, AutoMSn(806.4596), 17.4 min
2	gi|55742764	serum albumin precursor [Canis lupus familiaris]	8952	68560	755	216	51	31	71.4	5.52	7893	1	0	0	537.976	1610.9	3	1610.9	0.0057	1	48.89	0.1	K	KAPQVSTPTLVEVSR	K			Cmpd 309, AutoMSn(537.9756), 18.0 min
2	gi|55742764	serum albumin precursor [Canis lupus familiaris]	8952	68560	755	216	51	31	71.4	5.52	7894	1	0	0	537.976	1610.91	3	1610.9	0.0062	1	41.44	0.58	K	KAPQVSTPTLVEVSR	K			Cmpd 187, AutoMSn(537.9757), 17.4 min
2	gi|55742764	serum albumin precursor [Canis lupus familiaris]	8952	68560	755	216	51	31	71.4	5.52	7895	1	0	0	537.976	1610.91	3	1610.9	0.0066	1	45.78	0.21	K	KAPQVSTPTLVEVSR	K			Cmpd 164, AutoMSn(537.9759), 18.1 min
2	gi|55742764	serum albumin precursor [Canis lupus familiaris]	8952	68560	755	216	51	31	71.4	5.52	7896	1	0	0	537.976	1610.91	3	1610.9	0.0067	1	42.47	0.46	K	KAPQVSTPTLVEVSR	K			Cmpd 190, AutoMSn(537.9759), 17.4 min
2	gi|55742764	serum albumin precursor [Canis lupus familiaris]	8952	68560	755	216	51	31	71.4	5.52	7897	1	0	0	537.976	1610.91	3	1610.9	0.0072	1	45.04	0.25	K	KAPQVSTPTLVEVSR	K			Cmpd 185, AutoMSn(537.9760), 17.3 min
2	gi|55742764	serum albumin precursor [Canis lupus familiaris]	8952	68560	755	216	51	31	71.4	5.52	7898	1	0	0	537.976	1610.91	3	1610.9	0.0074	1	37.77	1.4	K	KAPQVSTPTLVEVSR	K			Cmpd 67, AutoMSn(537.9761), 17.3 min
2	gi|55742764	serum albumin precursor [Canis lupus familiaris]	8952	68560	755	216	51	31	71.4	5.52	7899	1	0	0	537.976	1610.91	3	1610.9	0.0082	1	46.11	0.2	K	KAPQVSTPTLVEVSR	K			Cmpd 282, AutoMSn(537.9764), 17.1 min
2	gi|55742764	serum albumin precursor [Canis lupus familiaris]	8952	68560	755	216	51	31	71.4	5.52	7900	1	0	0	537.977	1610.91	3	1610.9	0.0088	1	32.13	5	K	KAPQVSTPTLVEVSR	K			Cmpd 290, AutoMSn(537.9766), 17.6 min
2	gi|55742764	serum albumin precursor [Canis lupus familiaris]	8952	68560	755	216	51	31	71.4	5.52	7901	1	0	0	537.977	1610.91	3	1610.9	0.009	1	42.88	0.42	K	KAPQVSTPTLVEVSR	K			Cmpd 285, AutoMSn(537.9767), 17.2 min
2	gi|55742764	serum albumin precursor [Canis lupus familiaris]	8952	68560	755	216	51	31	71.4	5.52	7902	1	0	0	537.977	1610.91	3	1610.9	0.0092	1	45.79	0.21	K	KAPQVSTPTLVEVSR	K			Cmpd 287, AutoMSn(537.9767), 17.2 min
2	gi|55742764	serum albumin precursor [Canis lupus familiaris]	8952	68560	755	216	51	31	71.4	5.52	7903	1	0	0	537.977	1610.91	3	1610.9	0.0103	1	41.12	0.63	K	KAPQVSTPTLVEVSR	K			Cmpd 72, AutoMSn(537.9771), 17.4 min
2	gi|55742764	serum albumin precursor [Canis lupus familiaris]	8952	68560	755	216	51	31	71.4	5.52	7907	1	0	0	537.98	1610.92	3	1610.9	0.0186	1	36.1	2	K	KAPQVSTPTLVEVSR	K			Cmpd 71, AutoMSn(537.9799), 17.4 min
2	gi|55742764	serum albumin precursor [Canis lupus familiaris]	8952	68560	755	216	51	31	71.4	5.52	7910	1	0	0	537.983	1610.93	3	1610.9	0.027	1	34.42	3.1	K	KAPQVSTPTLVEVSR	K			Cmpd 69, AutoMSn(537.9827), 17.3 min
2	gi|55742764	serum albumin precursor [Canis lupus familiaris]	8952	68560	755	216	51	31	71.4	5.52	7911	1	0	0	537.983	1610.93	3	1610.9	0.027	1	16.83	180	K	KAPQVSTPTLVEVSR	K			Cmpd 118, AutoMSn(537.9827), 17.3 min
2	gi|55742764	serum albumin precursor [Canis lupus familiaris]	8952	68560	755	216	51	31	71.4	5.52	8054	1	0	0	546.074	1635.2	3	1635.87	-0.6725	1	45.84	0.39	K	ADFAEISKVVTDLTK	V			Cmpd 204, AutoMSn(546.0738), 24.5 min
2	gi|55742764	serum albumin precursor [Canis lupus familiaris]	8952	68560	755	216	51	31	71.4	5.52	8055	1	0	0	818.939	1635.86	2	1635.87	-0.0092	1	39.03	0.95	K	ADFAEISKVVTDLTK	V			Cmpd 471, AutoMSn(818.9386), 24.5 min
2	gi|55742764	serum albumin precursor [Canis lupus familiaris]	8952	68560	755	216	51	31	71.4	5.52	8060	1	0	0	818.941	1635.87	2	1635.87	-0.0042	1	34.4	2.8	K	ADFAEISKVVTDLTK	V			Cmpd 473, AutoMSn(818.9412), 24.5 min
2	gi|55742764	serum albumin precursor [Canis lupus familiaris]	8952	68560	755	216	51	31	71.4	5.52	8064	1	0	0	818.942	1635.87	2	1635.87	-0.0026	1	36.91	1.6	K	ADFAEISKVVTDLTK	V			Cmpd 611, AutoMSn(818.9420), 24.5 min
2	gi|55742764	serum albumin precursor [Canis lupus familiaris]	8952	68560	755	216	51	31	71.4	5.52	8066	1	0	0	546.297	1635.87	3	1635.87	-0.0019	1	29.57	8.5	K	ADFAEISKVVTDLTK	V			Cmpd 546, AutoMSn(546.2973), 24.6 min
2	gi|55742764	serum albumin precursor [Canis lupus familiaris]	8952	68560	755	216	51	31	71.4	5.52	8068	1	0	0	818.942	1635.87	2	1635.87	-0.0014	1	22.87	40	K	ADFAEISKVVTDLTK	V			Cmpd 617, AutoMSn(818.9425), 24.7 min
2	gi|55742764	serum albumin precursor [Canis lupus familiaris]	8952	68560	755	216	51	31	71.4	5.52	8072	3	0	0	818.943	1635.87	2	1635.87	0	1	14.41	280	K	ADFAEISKVVTDLTK	V			Cmpd 469, AutoMSn(818.9432), 24.4 min
2	gi|55742764	serum albumin precursor [Canis lupus familiaris]	8952	68560	755	216	51	31	71.4	5.52	8074	2	0	0	818.943	1635.87	2	1635.87	0.0003	1	9.18	930	K	ADFAEISKVVTDLTK	V			Cmpd 606, AutoMSn(818.9434), 24.4 min
2	gi|55742764	serum albumin precursor [Canis lupus familiaris]	8952	68560	755	216	51	31	71.4	5.52	8075	1	0	0	818.943	1635.87	2	1635.87	0.0005	1	32.36	4.5	K	ADFAEISKVVTDLTK	V			Cmpd 614, AutoMSn(818.9435), 24.6 min
2	gi|55742764	serum albumin precursor [Canis lupus familiaris]	8952	68560	755	216	51	31	71.4	5.52	8076	1	0	0	818.944	1635.87	2	1635.87	0.0012	1	20.86	63	K	ADFAEISKVVTDLTK	V			Cmpd 609, AutoMSn(818.9438), 24.5 min
2	gi|55742764	serum albumin precursor [Canis lupus familiaris]	8952	68560	755	216	51	31	71.4	5.52	8080	1	0	0	546.299	1635.87	3	1635.87	0.0029	1	24.25	29	K	ADFAEISKVVTDLTK	V			Cmpd 542, AutoMSn(546.2989), 24.5 min
2	gi|55742764	serum albumin precursor [Canis lupus familiaris]	8952	68560	755	216	51	31	71.4	5.52	8081	1	0	0	818.945	1635.87	2	1635.87	0.0029	1	31.53	5.4	K	ADFAEISKVVTDLTK	V			Cmpd 605, AutoMSn(818.9447), 24.4 min
2	gi|55742764	serum albumin precursor [Canis lupus familiaris]	8952	68560	755	216	51	31	71.4	5.52	8082	1	0	0	546.299	1635.88	3	1635.87	0.0031	1	65.19	0.0023	K	ADFAEISKVVTDLTK	V			Cmpd 484, AutoMSn(546.2989), 25.5 min
2	gi|55742764	serum albumin precursor [Canis lupus familiaris]	8952	68560	755	216	51	31	71.4	5.52	8089	1	0	0	546.3	1635.88	3	1635.87	0.0062	1	48.55	0.11	K	ADFAEISKVVTDLTK	V			Cmpd 478, AutoMSn(546.3000), 25.4 min
2	gi|55742764	serum albumin precursor [Canis lupus familiaris]	8952	68560	755	216	51	31	71.4	5.52	8090	1	0	0	546.3	1635.88	3	1635.87	0.0064	1	41.29	0.57	K	ADFAEISKVVTDLTK	V			Cmpd 481, AutoMSn(546.3001), 25.4 min
2	gi|55742764	serum albumin precursor [Canis lupus familiaris]	8952	68560	755	216	51	31	71.4	5.52	8096	1	0	0	818.947	1635.88	2	1635.87	0.0079	1	29	9.7	K	ADFAEISKVVTDLTK	V			Cmpd 350, AutoMSn(818.9472), 24.5 min
2	gi|55742764	serum albumin precursor [Canis lupus familiaris]	8952	68560	755	216	51	31	71.4	5.52	8097	1	0	0	546.301	1635.88	3	1635.87	0.0082	1	119.43	8.8e-09	K	ADFAEISKVVTDLTK	V			Cmpd 472, AutoMSn(546.3007), 24.5 min
2	gi|55742764	serum albumin precursor [Canis lupus familiaris]	8952	68560	755	216	51	31	71.4	5.52	8098	1	0	0	546.301	1635.88	3	1635.87	0.0083	1	34.39	2.8	K	ADFAEISKVVTDLTK	V			Cmpd 350, AutoMSn(546.3007), 24.4 min
2	gi|55742764	serum albumin precursor [Canis lupus familiaris]	8952	68560	755	216	51	31	71.4	5.52	8099	10	0	0	818.947	1635.88	2	1635.87	0.0083	1	10.31	720	K	ADFAEISKVVTDLTK	V			Cmpd 352, AutoMSn(818.9474), 24.5 min
2	gi|55742764	serum albumin precursor [Canis lupus familiaris]	8952	68560	755	216	51	31	71.4	5.52	8100	1	0	0	546.301	1635.88	3	1635.87	0.0084	1	48.02	0.12	K	ADFAEISKVVTDLTK	V			Cmpd 201, AutoMSn(546.3007), 24.5 min
2	gi|55742764	serum albumin precursor [Canis lupus familiaris]	8952	68560	755	216	51	31	71.4	5.52	8101	1	0	0	546.301	1635.88	3	1635.87	0.0084	1	111.57	5.4e-08	K	ADFAEISKVVTDLTK	V			Cmpd 610, AutoMSn(546.3007), 24.5 min
2	gi|55742764	serum albumin precursor [Canis lupus familiaris]	8952	68560	755	216	51	31	71.4	5.52	8102	1	0	0	546.301	1635.88	3	1635.87	0.0084	1	67.28	0.0014	K	ADFAEISKVVTDLTK	V			Cmpd 474, AutoMSn(546.3007), 24.5 min
2	gi|55742764	serum albumin precursor [Canis lupus familiaris]	8952	68560	755	216	51	31	71.4	5.52	8104	1	0	0	546.301	1635.88	3	1635.87	0.0094	1	114.48	2.8e-08	K	ADFAEISKVVTDLTK	V			Cmpd 612, AutoMSn(546.3011), 24.5 min
2	gi|55742764	serum albumin precursor [Canis lupus familiaris]	8952	68560	755	216	51	31	71.4	5.52	8105	1	0	0	546.301	1635.88	3	1635.87	0.0099	1	113.97	3.1e-08	K	ADFAEISKVVTDLTK	V			Cmpd 607, AutoMSn(546.3012), 24.4 min
2	gi|55742764	serum albumin precursor [Canis lupus familiaris]	8952	68560	755	216	51	31	71.4	5.52	8106	1	0	0	546.301	1635.88	3	1635.87	0.01	1	114.18	3e-08	K	ADFAEISKVVTDLTK	V			Cmpd 637, AutoMSn(546.3013), 25.3 min
2	gi|55742764	serum albumin precursor [Canis lupus familiaris]	8952	68560	755	216	51	31	71.4	5.52	8107	1	0	0	546.301	1635.88	3	1635.87	0.0102	1	99.79	8.1e-07	K	ADFAEISKVVTDLTK	V			Cmpd 642, AutoMSn(546.3013), 25.4 min
2	gi|55742764	serum albumin precursor [Canis lupus familiaris]	8952	68560	755	216	51	31	71.4	5.52	8108	1	0	0	546.302	1635.88	3	1635.87	0.0106	1	70.89	0.00063	K	ADFAEISKVVTDLTK	V			Cmpd 351, AutoMSn(546.3015), 24.5 min
2	gi|55742764	serum albumin precursor [Canis lupus familiaris]	8952	68560	755	216	51	31	71.4	5.52	8109	1	0	0	546.302	1635.88	3	1635.87	0.0107	1	47.73	0.13	K	ADFAEISKVVTDLTK	V			Cmpd 354, AutoMSn(546.3015), 24.5 min
2	gi|55742764	serum albumin precursor [Canis lupus familiaris]	8952	68560	755	216	51	31	71.4	5.52	8110	1	0	0	546.302	1635.88	3	1635.87	0.0107	1	116.92	1.6e-08	K	ADFAEISKVVTDLTK	V			Cmpd 639, AutoMSn(546.3015), 25.4 min
2	gi|55742764	serum albumin precursor [Canis lupus familiaris]	8952	68560	755	216	51	31	71.4	5.52	8111	1	0	0	546.302	1635.88	3	1635.87	0.011	1	39.33	0.91	K	ADFAEISKVVTDLTK	V			Cmpd 199, AutoMSn(546.3016), 24.4 min
2	gi|55742764	serum albumin precursor [Canis lupus familiaris]	8952	68560	755	216	51	31	71.4	5.52	8112	1	0	0	546.302	1635.88	3	1635.87	0.0119	1	42.97	0.39	K	ADFAEISKVVTDLTK	V			Cmpd 352, AutoMSn(546.3019), 24.5 min
2	gi|55742764	serum albumin precursor [Canis lupus familiaris]	8952	68560	755	216	51	31	71.4	5.52	8114	1	0	0	546.303	1635.89	3	1635.87	0.0137	1	37.92	1.3	K	ADFAEISKVVTDLTK	V			Cmpd 543, AutoMSn(546.3025), 24.6 min
2	gi|55742764	serum albumin precursor [Canis lupus familiaris]	8952	68560	755	216	51	31	71.4	5.52	8116	1	0	0	546.304	1635.89	3	1635.87	0.0187	1	48.06	0.12	K	ADFAEISKVVTDLTK	V			Cmpd 349, AutoMSn(546.3041), 24.5 min
2	gi|55742764	serum albumin precursor [Canis lupus familiaris]	8952	68560	755	216	51	31	71.4	5.52	8143	1	1	1	820.894	1639.77	2	1639.77	0.0046	0	95.45	2.2e-06	R	MSCAEDFLSVVLNR	L	Carbamidomethyl (C)	0.00100000000000.0	Cmpd 703, AutoMSn(820.8945), 26.6 min
2	gi|55742764	serum albumin precursor [Canis lupus familiaris]	8952	68560	755	216	51	31	71.4	5.52	8144	1	1	1	820.895	1639.78	2	1639.77	0.0066	0	109.61	8.2e-08	R	MSCAEDFLSVVLNR	L	Carbamidomethyl (C)	0.00100000000000.0	Cmpd 705, AutoMSn(820.8955), 26.6 min
2	gi|55742764	serum albumin precursor [Canis lupus familiaris]	8952	68560	755	216	51	31	71.4	5.52	8145	1	1	1	820.896	1639.78	2	1639.77	0.0083	0	109.68	8.1e-08	R	MSCAEDFLSVVLNR	L	Carbamidomethyl (C)	0.00100000000000.0	Cmpd 701, AutoMSn(820.8963), 26.5 min
2	gi|55742764	serum albumin precursor [Canis lupus familiaris]	8952	68560	755	216	51	31	71.4	5.52	8401	1	1	1	828.889	1655.76	2	1655.76	-0.0008	0	18.9	95	R	MSCAEDFLSVVLNR	L	Carbamidomethyl (C); Oxidation (M)	0.20100000000000.0	Cmpd 701, AutoMSn(828.8892), 26.8 min
2	gi|55742764	serum albumin precursor [Canis lupus familiaris]	8952	68560	755	216	51	31	71.4	5.52	8402	1	1	1	828.891	1655.77	2	1655.76	0.0022	0	21.4	54	R	MSCAEDFLSVVLNR	L	Carbamidomethyl (C); Oxidation (M)	0.20100000000000.0	Cmpd 674, AutoMSn(828.8908), 25.9 min
2	gi|55742764	serum albumin precursor [Canis lupus familiaris]	8952	68560	755	216	51	31	71.4	5.52	9872	1	0	0	632.979	1895.92	3	1895.91	0.0076	0	75.55	0.00019	R	RPCFSGLEVDETYVPK	E	Carbamidomethyl (C)	0.0010000000000000.0	Cmpd 423, AutoMSn(632.9794), 20.5 min
2	gi|55742764	serum albumin precursor [Canis lupus familiaris]	8952	68560	755	216	51	31	71.4	5.52	9963	1	0	0	959.483	1916.95	2	1917.01	-0.0619	1	29.13	8.2	K	SLHTLFGDKLCTVASLR	D	Carbamidomethyl (C)	0.00000000001000000.0	Cmpd 357, AutoMSn(959.4834), 21.4 min
2	gi|55742764	serum albumin precursor [Canis lupus familiaris]	8952	68560	755	216	51	31	71.4	5.52	9970	1	0	0	640.011	1917.01	3	1917.01	-0.0032	1	16.37	160	K	SLHTLFGDKLCTVASLR	D	Carbamidomethyl (C)	0.00000000001000000.0	Cmpd 302, AutoMSn(640.0110), 21.4 min
2	gi|55742764	serum albumin precursor [Canis lupus familiaris]	8952	68560	755	216	51	31	71.4	5.52	9977	1	0	0	640.012	1917.01	3	1917.01	0.0006	1	57.23	0.013	K	SLHTLFGDKLCTVASLR	D	Carbamidomethyl (C)	0.00000000001000000.0	Cmpd 445, AutoMSn(640.0122), 21.6 min
2	gi|55742764	serum albumin precursor [Canis lupus familiaris]	8952	68560	755	216	51	31	71.4	5.52	9981	1	0	0	640.013	1917.02	3	1917.01	0.0036	1	39.56	0.79	K	SLHTLFGDKLCTVASLR	D	Carbamidomethyl (C)	0.00000000001000000.0	Cmpd 302, AutoMSn(640.0132), 20.5 min
2	gi|55742764	serum albumin precursor [Canis lupus familiaris]	8952	68560	755	216	51	31	71.4	5.52	9985	1	0	0	640.014	1917.02	3	1917.01	0.0064	1	37.76	1.2	K	SLHTLFGDKLCTVASLR	D	Carbamidomethyl (C)	0.00000000001000000.0	Cmpd 439, AutoMSn(640.0142), 21.4 min
2	gi|55742764	serum albumin precursor [Canis lupus familiaris]	8952	68560	755	216	51	31	71.4	5.52	9987	1	0	0	640.014	1917.02	3	1917.01	0.0072	1	43.16	0.35	K	SLHTLFGDKLCTVASLR	D	Carbamidomethyl (C)	0.00000000001000000.0	Cmpd 456, AutoMSn(640.0144), 21.3 min
2	gi|55742764	serum albumin precursor [Canis lupus familiaris]	8952	68560	755	216	51	31	71.4	5.52	9988	1	0	0	640.014	1917.02	3	1917.01	0.0074	1	43.99	0.29	K	SLHTLFGDKLCTVASLR	D	Carbamidomethyl (C)	0.00000000001000000.0	Cmpd 423, AutoMSn(640.0145), 20.3 min
2	gi|55742764	serum albumin precursor [Canis lupus familiaris]	8952	68560	755	216	51	31	71.4	5.52	9989	2	0	0	640.015	1917.02	3	1917.01	0.0083	1	17.21	140	K	SLHTLFGDKLCTVASLR	D	Carbamidomethyl (C)	0.00000000001000000.0	Cmpd 434, AutoMSn(640.0148), 20.6 min
2	gi|55742764	serum albumin precursor [Canis lupus familiaris]	8952	68560	755	216	51	31	71.4	5.52	9990	1	0	0	640.015	1917.02	3	1917.01	0.0096	1	38.4	1	K	SLHTLFGDKLCTVASLR	D	Carbamidomethyl (C)	0.00000000001000000.0	Cmpd 429, AutoMSn(640.0152), 20.4 min
2	gi|55742764	serum albumin precursor [Canis lupus familiaris]	8952	68560	755	216	51	31	71.4	5.52	9991	5	0	0	640.015	1917.02	3	1917.01	0.0104	1	9.48	810	K	SLHTLFGDKLCTVASLR	D	Carbamidomethyl (C)	0.00000000001000000.0	Cmpd 430, AutoMSn(640.0155), 20.5 min
2	gi|55742764	serum albumin precursor [Canis lupus familiaris]	8952	68560	755	216	51	31	71.4	5.52	9992	1	0	0	640.015	1917.02	3	1917.01	0.0104	1	25.09	22	K	SLHTLFGDKLCTVASLR	D	Carbamidomethyl (C)	0.00000000001000000.0	Cmpd 462, AutoMSn(640.0155), 21.4 min
2	gi|55742764	serum albumin precursor [Canis lupus familiaris]	8952	68560	755	216	51	31	71.4	5.52	9993	1	0	0	640.016	1917.03	3	1917.01	0.0108	1	22.71	38	K	SLHTLFGDKLCTVASLR	D	Carbamidomethyl (C)	0.00000000001000000.0	Cmpd 459, AutoMSn(640.0156), 21.3 min
2	gi|55742764	serum albumin precursor [Canis lupus familiaris]	8952	68560	755	216	51	31	71.4	5.52	9994	1	0	0	640.016	1917.03	3	1917.01	0.0108	1	46.07	0.18	K	SLHTLFGDKLCTVASLR	D	Carbamidomethyl (C)	0.00000000001000000.0	Cmpd 426, AutoMSn(640.0156), 20.3 min
2	gi|55742764	serum albumin precursor [Canis lupus familiaris]	8952	68560	755	216	51	31	71.4	5.52	9995	1	0	0	640.016	1917.03	3	1917.01	0.0111	1	27.22	14	K	SLHTLFGDKLCTVASLR	D	Carbamidomethyl (C)	0.00000000001000000.0	Cmpd 212, AutoMSn(640.0157), 20.5 min
2	gi|55742764	serum albumin precursor [Canis lupus familiaris]	8952	68560	755	216	51	31	71.4	5.52	10002	1	0	0	640.018	1917.03	3	1917.01	0.0189	1	17.8	120	K	SLHTLFGDKLCTVASLR	D	Carbamidomethyl (C)	0.00000000001000000.0	Cmpd 216, AutoMSn(640.0183), 20.6 min
2	gi|55742764	serum albumin precursor [Canis lupus familiaris]	8952	68560	755	216	51	31	71.4	5.52	10489	1	0	0	658.267	1971.78	3	1971.78	0.0029	1	39.79	0.98	K	CCAAENKEGCFSEEGPK	L	3 Carbamidomethyl (C)	0.11000000010000000.0	Cmpd 127, AutoMSn(658.2669), 13.6 min
2	gi|55742764	serum albumin precursor [Canis lupus familiaris]	8952	68560	755	216	51	31	71.4	5.52	10491	1	0	0	658.268	1971.78	3	1971.78	0.0045	1	24.96	30	K	CCAAENKEGCFSEEGPK	L	3 Carbamidomethyl (C)	0.11000000010000000.0	Cmpd 99, AutoMSn(658.2675), 13.8 min
2	gi|55742764	serum albumin precursor [Canis lupus familiaris]	8952	68560	755	216	51	31	71.4	5.52	10492	1	0	0	658.268	1971.78	3	1971.78	0.0048	1	39.32	1.1	K	CCAAENKEGCFSEEGPK	L	3 Carbamidomethyl (C)	0.11000000010000000.0	Cmpd 121, AutoMSn(658.2676), 13.5 min
2	gi|55742764	serum albumin precursor [Canis lupus familiaris]	8952	68560	755	216	51	31	71.4	5.52	10493	1	0	0	658.268	1971.78	3	1971.78	0.0066	1	35.74	2.5	K	CCAAENKEGCFSEEGPK	L	3 Carbamidomethyl (C)	0.11000000010000000.0	Cmpd 124, AutoMSn(658.2682), 13.6 min
2	gi|55742764	serum albumin precursor [Canis lupus familiaris]	8952	68560	755	216	51	31	71.4	5.52	10494	1	0	0	658.269	1971.78	3	1971.78	0.0083	1	30.15	8.9	K	CCAAENKEGCFSEEGPK	L	3 Carbamidomethyl (C)	0.11000000010000000.0	Cmpd 97, AutoMSn(658.2687), 13.8 min
2	gi|55742764	serum albumin precursor [Canis lupus familiaris]	8952	68560	755	216	51	31	71.4	5.52	10495	1	0	0	658.27	1971.79	3	1971.78	0.0108	1	32.04	5.7	K	CCAAENKEGCFSEEGPK	L	3 Carbamidomethyl (C)	0.11000000010000000.0	Cmpd 124, AutoMSn(658.2696), 13.8 min
2	gi|55742764	serum albumin precursor [Canis lupus familiaris]	8952	68560	755	216	51	31	71.4	5.52	10496	1	0	0	658.27	1971.79	3	1971.78	0.0109	1	35.22	2.7	K	CCAAENKEGCFSEEGPK	L	3 Carbamidomethyl (C)	0.11000000010000000.0	Cmpd 127, AutoMSn(658.2696), 13.9 min
2	gi|55742764	serum albumin precursor [Canis lupus familiaris]	8952	68560	755	216	51	31	71.4	5.52	10562	1	0	0	661.693	1982.06	3	1982.07	-0.0139	0	35.51	2.1	K	VLDEFKPLVDEPQNLVK	T			Cmpd 383, AutoMSn(661.6935), 22.4 min
2	gi|55742764	serum albumin precursor [Canis lupus familiaris]	8952	68560	755	216	51	31	71.4	5.52	10564	1	0	0	992.041	1982.07	2	1982.07	-0.0058	0	22.33	44	K	VLDEFKPLVDEPQNLVK	T			Cmpd 374, AutoMSn(992.0406), 23.3 min
2	gi|55742764	serum albumin precursor [Canis lupus familiaris]	8952	68560	755	216	51	31	71.4	5.52	10569	1	0	0	992.043	1982.07	2	1982.07	-0.001	0	16.57	170	K	VLDEFKPLVDEPQNLVK	T			Cmpd 385, AutoMSn(992.0430), 22.5 min
2	gi|55742764	serum albumin precursor [Canis lupus familiaris]	8952	68560	755	216	51	31	71.4	5.52	10570	1	0	0	992.043	1982.07	2	1982.07	-0.0006	0	32.5	4.2	K	VLDEFKPLVDEPQNLVK	T			Cmpd 387, AutoMSn(992.0432), 22.5 min
2	gi|55742764	serum albumin precursor [Canis lupus familiaris]	8952	68560	755	216	51	31	71.4	5.52	10571	1	0	0	992.043	1982.07	2	1982.07	-0.0005	0	26	19	K	VLDEFKPLVDEPQNLVK	T			Cmpd 389, AutoMSn(992.0432), 23.4 min
2	gi|55742764	serum albumin precursor [Canis lupus familiaris]	8952	68560	755	216	51	31	71.4	5.52	10572	1	0	0	992.043	1982.07	2	1982.07	-0.0005	0	19.95	76	K	VLDEFKPLVDEPQNLVK	T			Cmpd 448, AutoMSn(992.0432), 23.4 min
2	gi|55742764	serum albumin precursor [Canis lupus familiaris]	8952	68560	755	216	51	31	71.4	5.52	10573	2	0	0	661.698	1982.07	3	1982.07	-0.0002	0	25.8	20	K	VLDEFKPLVDEPQNLVK	T			Cmpd 372, AutoMSn(661.6980), 23.3 min
2	gi|55742764	serum albumin precursor [Canis lupus familiaris]	8952	68560	755	216	51	31	71.4	5.52	10578	1	0	0	661.698	1982.07	3	1982.07	0.0007	0	50.29	0.071	K	VLDEFKPLVDEPQNLVK	T			Cmpd 513, AutoMSn(661.6983), 22.8 min
2	gi|55742764	serum albumin precursor [Canis lupus familiaris]	8952	68560	755	216	51	31	71.4	5.52	10580	1	0	0	992.044	1982.07	2	1982.07	0.0009	0	18.79	100	K	VLDEFKPLVDEPQNLVK	T			Cmpd 525, AutoMSn(992.0439), 22.6 min
2	gi|55742764	serum albumin precursor [Canis lupus familiaris]	8952	68560	755	216	51	31	71.4	5.52	10582	2	0	0	992.044	1982.07	2	1982.07	0.0013	0	16.66	160	K	VLDEFKPLVDEPQNLVK	T			Cmpd 518, AutoMSn(992.0441), 22.4 min
2	gi|55742764	serum albumin precursor [Canis lupus familiaris]	8952	68560	755	216	51	31	71.4	5.52	10583	1	0	0	661.698	1982.07	3	1982.07	0.0014	0	45.31	0.22	K	VLDEFKPLVDEPQNLVK	T			Cmpd 384, AutoMSn(661.6985), 22.5 min
2	gi|55742764	serum albumin precursor [Canis lupus familiaris]	8952	68560	755	216	51	31	71.4	5.52	10584	1	0	0	992.044	1982.07	2	1982.07	0.0016	0	21.8	50	K	VLDEFKPLVDEPQNLVK	T			Cmpd 392, AutoMSn(992.0443), 23.4 min
2	gi|55742764	serum albumin precursor [Canis lupus familiaris]	8952	68560	755	216	51	31	71.4	5.52	10585	1	0	0	992.044	1982.07	2	1982.07	0.0017	0	22.97	38	K	VLDEFKPLVDEPQNLVK	T			Cmpd 527, AutoMSn(992.0443), 23.4 min
2	gi|55742764	serum albumin precursor [Canis lupus familiaris]	8952	68560	755	216	51	31	71.4	5.52	10586	1	0	0	661.699	1982.07	3	1982.07	0.0019	0	39.08	0.94	K	VLDEFKPLVDEPQNLVK	T			Cmpd 402, AutoMSn(661.6987), 23.4 min
2	gi|55742764	serum albumin precursor [Canis lupus familiaris]	8952	68560	755	216	51	31	71.4	5.52	10587	1	0	0	661.699	1982.07	3	1982.07	0.0024	0	60.29	0.0071	K	VLDEFKPLVDEPQNLVK	T			Cmpd 452, AutoMSn(661.6989), 23.5 min
2	gi|55742764	serum albumin precursor [Canis lupus familiaris]	8952	68560	755	216	51	31	71.4	5.52	10589	1	0	0	992.045	1982.08	2	1982.07	0.0026	0	24.59	26	K	VLDEFKPLVDEPQNLVK	T			Cmpd 395, AutoMSn(992.0448), 23.5 min
2	gi|55742764	serum albumin precursor [Canis lupus familiaris]	8952	68560	755	216	51	31	71.4	5.52	10592	1	0	0	661.7	1982.08	3	1982.07	0.0045	0	69.23	0.00091	K	VLDEFKPLVDEPQNLVK	T			Cmpd 449, AutoMSn(661.6996), 23.5 min
2	gi|55742764	serum albumin precursor [Canis lupus familiaris]	8952	68560	755	216	51	31	71.4	5.52	10593	1	0	0	661.7	1982.08	3	1982.07	0.0046	0	92.82	4e-06	K	VLDEFKPLVDEPQNLVK	T			Cmpd 388, AutoMSn(661.6996), 22.5 min
2	gi|55742764	serum albumin precursor [Canis lupus familiaris]	8952	68560	755	216	51	31	71.4	5.52	10594	1	0	0	661.7	1982.08	3	1982.07	0.0047	0	55.1	0.024	K	VLDEFKPLVDEPQNLVK	T			Cmpd 391, AutoMSn(661.6997), 23.4 min
2	gi|55742764	serum albumin precursor [Canis lupus familiaris]	8952	68560	755	216	51	31	71.4	5.52	10595	2	0	0	992.046	1982.08	2	1982.07	0.0047	0	15.15	230	K	VLDEFKPLVDEPQNLVK	T			Cmpd 506, AutoMSn(992.0459), 22.6 min
2	gi|55742764	serum albumin precursor [Canis lupus familiaris]	8952	68560	755	216	51	31	71.4	5.52	10596	4	0	0	992.046	1982.08	2	1982.07	0.0048	0	11.23	580	K	VLDEFKPLVDEPQNLVK	T			Cmpd 522, AutoMSn(992.0459), 22.6 min
2	gi|55742764	serum albumin precursor [Canis lupus familiaris]	8952	68560	755	216	51	31	71.4	5.52	10597	1	0	0	992.046	1982.08	2	1982.07	0.005	0	24.72	26	K	VLDEFKPLVDEPQNLVK	T			Cmpd 521, AutoMSn(992.0460), 22.5 min
2	gi|55742764	serum albumin precursor [Canis lupus familiaris]	8952	68560	755	216	51	31	71.4	5.52	10598	1	0	0	661.7	1982.08	3	1982.07	0.0052	0	59.73	0.0081	K	VLDEFKPLVDEPQNLVK	T			Cmpd 526, AutoMSn(661.6998), 22.6 min
2	gi|55742764	serum albumin precursor [Canis lupus familiaris]	8952	68560	755	216	51	31	71.4	5.52	10599	2	0	0	992.046	1982.08	2	1982.07	0.0054	0	13.51	340	K	VLDEFKPLVDEPQNLVK	T			Cmpd 459, AutoMSn(992.0462), 22.6 min
2	gi|55742764	serum albumin precursor [Canis lupus familiaris]	8952	68560	755	216	51	31	71.4	5.52	10600	1	0	0	661.7	1982.08	3	1982.07	0.0057	0	92.47	4.3e-06	K	VLDEFKPLVDEPQNLVK	T			Cmpd 530, AutoMSn(661.7000), 23.5 min
2	gi|55742764	serum albumin precursor [Canis lupus familiaris]	8952	68560	755	216	51	31	71.4	5.52	10601	1	0	0	992.047	1982.08	2	1982.07	0.0061	0	21.97	49	K	VLDEFKPLVDEPQNLVK	T			Cmpd 451, AutoMSn(992.0465), 23.5 min
2	gi|55742764	serum albumin precursor [Canis lupus familiaris]	8952	68560	755	216	51	31	71.4	5.52	10602	1	0	0	661.7	1982.08	3	1982.07	0.0061	0	78.14	0.00012	K	VLDEFKPLVDEPQNLVK	T			Cmpd 528, AutoMSn(661.7001), 23.4 min
2	gi|55742764	serum albumin precursor [Canis lupus familiaris]	8952	68560	755	216	51	31	71.4	5.52	10604	1	0	0	661.7	1982.08	3	1982.07	0.0063	0	62.72	0.0041	K	VLDEFKPLVDEPQNLVK	T			Cmpd 375, AutoMSn(661.7002), 23.4 min
2	gi|55742764	serum albumin precursor [Canis lupus familiaris]	8952	68560	755	216	51	31	71.4	5.52	10606	1	0	0	661.701	1982.08	3	1982.07	0.0079	0	59.95	0.0078	K	VLDEFKPLVDEPQNLVK	T			Cmpd 388, AutoMSn(661.7007), 23.4 min
2	gi|55742764	serum albumin precursor [Canis lupus familiaris]	8952	68560	755	216	51	31	71.4	5.52	10608	1	0	0	661.701	1982.08	3	1982.07	0.0086	0	88.34	1.1e-05	K	VLDEFKPLVDEPQNLVK	T			Cmpd 520, AutoMSn(661.7010), 22.5 min
2	gi|55742764	serum albumin precursor [Canis lupus familiaris]	8952	68560	755	216	51	31	71.4	5.52	10610	1	0	0	661.701	1982.08	3	1982.07	0.009	0	43	0.39	K	VLDEFKPLVDEPQNLVK	T			Cmpd 276, AutoMSn(661.7011), 22.5 min
2	gi|55742764	serum albumin precursor [Canis lupus familiaris]	8952	68560	755	216	51	31	71.4	5.52	10612	1	0	0	661.701	1982.08	3	1982.07	0.0093	0	74.02	0.00031	K	VLDEFKPLVDEPQNLVK	T			Cmpd 523, AutoMSn(661.7012), 22.5 min
2	gi|55742764	serum albumin precursor [Canis lupus familiaris]	8952	68560	755	216	51	31	71.4	5.52	10613	1	0	0	661.701	1982.08	3	1982.07	0.0095	0	39.37	0.89	K	VLDEFKPLVDEPQNLVK	T			Cmpd 271, AutoMSn(661.7013), 22.5 min
2	gi|55742764	serum albumin precursor [Canis lupus familiaris]	8952	68560	755	216	51	31	71.4	5.52	10615	1	0	0	661.701	1982.08	3	1982.07	0.0096	0	69	0.00097	K	VLDEFKPLVDEPQNLVK	T			Cmpd 549, AutoMSn(661.7013), 23.3 min
2	gi|55742764	serum albumin precursor [Canis lupus familiaris]	8952	68560	755	216	51	31	71.4	5.52	10616	1	0	0	661.701	1982.08	3	1982.07	0.0097	0	76.12	0.00019	K	VLDEFKPLVDEPQNLVK	T			Cmpd 523, AutoMSn(661.7013), 22.6 min
2	gi|55742764	serum albumin precursor [Canis lupus familiaris]	8952	68560	755	216	51	31	71.4	5.52	10619	1	0	0	661.702	1982.08	3	1982.07	0.0106	0	34.44	2.8	K	VLDEFKPLVDEPQNLVK	T			Cmpd 279, AutoMSn(661.7016), 22.6 min
2	gi|55742764	serum albumin precursor [Canis lupus familiaris]	8952	68560	755	216	51	31	71.4	5.52	10621	1	0	0	661.702	1982.08	3	1982.07	0.011	0	73.95	0.00031	K	VLDEFKPLVDEPQNLVK	T			Cmpd 552, AutoMSn(661.7018), 23.4 min
2	gi|55742764	serum albumin precursor [Canis lupus familiaris]	8952	68560	755	216	51	31	71.4	5.52	10622	2	0	0	661.702	1982.08	3	1982.07	0.0111	0	18.03	120	K	VLDEFKPLVDEPQNLVK	T			Cmpd 138, AutoMSn(661.7018), 22.5 min
2	gi|55742764	serum albumin precursor [Canis lupus familiaris]	8952	68560	755	216	51	31	71.4	5.52	10623	1	0	0	661.702	1982.08	3	1982.07	0.012	0	73.97	0.00031	K	VLDEFKPLVDEPQNLVK	T			Cmpd 555, AutoMSn(661.7021), 23.5 min
2	gi|55742764	serum albumin precursor [Canis lupus familiaris]	8952	68560	755	216	51	31	71.4	5.52	10624	1	0	0	661.702	1982.08	3	1982.07	0.0121	0	48.15	0.12	K	VLDEFKPLVDEPQNLVK	T			Cmpd 394, AutoMSn(661.7021), 23.5 min
2	gi|55742764	serum albumin precursor [Canis lupus familiaris]	8952	68560	755	216	51	31	71.4	5.52	10625	1	0	0	661.702	1982.08	3	1982.07	0.0122	0	38.25	1.2	K	VLDEFKPLVDEPQNLVK	T			Cmpd 516, AutoMSn(661.7022), 22.9 min
2	gi|55742764	serum albumin precursor [Canis lupus familiaris]	8952	68560	755	216	51	31	71.4	5.52	10626	1	0	0	992.05	1982.08	2	1982.07	0.0125	0	18.46	110	K	VLDEFKPLVDEPQNLVK	T			Cmpd 458, AutoMSn(992.0497), 22.6 min
2	gi|55742764	serum albumin precursor [Canis lupus familiaris]	8952	68560	755	216	51	31	71.4	5.52	10627	1	0	0	992.05	1982.08	2	1982.07	0.0125	0	18.42	110	K	VLDEFKPLVDEPQNLVK	T			Cmpd 280, AutoMSn(992.0497), 22.6 min
2	gi|55742764	serum albumin precursor [Canis lupus familiaris]	8952	68560	755	216	51	31	71.4	5.52	10629	1	0	0	661.703	1982.09	3	1982.07	0.0135	0	86.25	1.8e-05	K	VLDEFKPLVDEPQNLVK	T			Cmpd 525, AutoMSn(661.7026), 22.6 min
2	gi|55742764	serum albumin precursor [Canis lupus familiaris]	8952	68560	755	216	51	31	71.4	5.52	10630	1	0	0	661.704	1982.09	3	1982.07	0.0169	0	33.77	3.3	K	VLDEFKPLVDEPQNLVK	T			Cmpd 507, AutoMSn(661.7037), 22.7 min
2	gi|55742764	serum albumin precursor [Canis lupus familiaris]	8952	68560	755	216	51	31	71.4	5.52	10631	1	0	0	661.704	1982.09	3	1982.07	0.0186	0	45.57	0.22	K	VLDEFKPLVDEPQNLVK	T			Cmpd 455, AutoMSn(661.7043), 22.5 min
2	gi|55742764	serum albumin precursor [Canis lupus familiaris]	8952	68560	755	216	51	31	71.4	5.52	10633	1	0	0	661.705	1982.09	3	1982.07	0.0204	0	36.36	1.8	K	VLDEFKPLVDEPQNLVK	T			Cmpd 457, AutoMSn(661.7049), 22.6 min
2	gi|55742764	serum albumin precursor [Canis lupus familiaris]	8952	68560	755	216	51	31	71.4	5.52	11007	8	0	0	684.981	2051.92	3	2051.92	-0.0009	1	16.49	150	K	GVFAECCQAADKAACLGPK	I	3 Carbamidomethyl (C)	0.0000011000000010000.0	Cmpd 193, AutoMSn(684.9812), 17.5 min
2	gi|55742764	serum albumin precursor [Canis lupus familiaris]	8952	68560	755	216	51	31	71.4	5.52	11013	1	0	0	684.982	2051.93	3	2051.92	0.0024	1	28.58	9.3	K	GVFAECCQAADKAACLGPK	I	3 Carbamidomethyl (C)	0.0000011000000010000.0	Cmpd 296, AutoMSn(684.9823), 18.2 min
2	gi|55742764	serum albumin precursor [Canis lupus familiaris]	8952	68560	755	216	51	31	71.4	5.52	11014	1	0	0	684.982	2051.93	3	2051.92	0.0029	1	19	85	K	GVFAECCQAADKAACLGPK	I	3 Carbamidomethyl (C)	0.0000011000000010000.0	Cmpd 171, AutoMSn(684.9825), 18.3 min
2	gi|55742764	serum albumin precursor [Canis lupus familiaris]	8952	68560	755	216	51	31	71.4	5.52	11015	5	0	0	684.982	2051.93	3	2051.92	0.003	1	14.41	240	K	GVFAECCQAADKAACLGPK	I	3 Carbamidomethyl (C)	0.0000011000000010000.0	Cmpd 302, AutoMSn(684.9825), 17.6 min
2	gi|55742764	serum albumin precursor [Canis lupus familiaris]	8952	68560	755	216	51	31	71.4	5.52	11016	1	0	0	684.983	2051.93	3	2051.92	0.0043	1	19.28	79	K	GVFAECCQAADKAACLGPK	I	3 Carbamidomethyl (C)	0.0000011000000010000.0	Cmpd 299, AutoMSn(684.9830), 18.3 min
2	gi|55742764	serum albumin precursor [Canis lupus familiaris]	8952	68560	755	216	51	31	71.4	5.52	11017	1	0	0	684.984	2051.93	3	2051.92	0.0059	1	36.67	1.4	K	GVFAECCQAADKAACLGPK	I	3 Carbamidomethyl (C)	0.0000011000000010000.0	Cmpd 318, AutoMSn(684.9835), 18.2 min
2	gi|55742764	serum albumin precursor [Canis lupus familiaris]	8952	68560	755	216	51	31	71.4	5.52	11018	1	0	0	684.984	2051.93	3	2051.92	0.0061	1	31.68	4.5	K	GVFAECCQAADKAACLGPK	I	3 Carbamidomethyl (C)	0.0000011000000010000.0	Cmpd 321, AutoMSn(684.9835), 18.2 min
2	gi|55742764	serum albumin precursor [Canis lupus familiaris]	8952	68560	755	216	51	31	71.4	5.52	11021	2	0	0	684.985	2051.93	3	2051.92	0.0102	1	15.36	190	K	GVFAECCQAADKAACLGPK	I	3 Carbamidomethyl (C)	0.0000011000000010000.0	Cmpd 170, AutoMSn(684.9849), 18.2 min
2	gi|55742764	serum albumin precursor [Canis lupus familiaris]	8952	68560	755	216	51	31	71.4	5.52	11022	1	0	0	684.985	2051.93	3	2051.92	0.0103	1	38.25	0.99	K	GVFAECCQAADKAACLGPK	I	3 Carbamidomethyl (C)	0.0000011000000010000.0	Cmpd 298, AutoMSn(684.9849), 17.4 min
2	gi|55742764	serum albumin precursor [Canis lupus familiaris]	8952	68560	755	216	51	31	71.4	5.52	11023	1	0	0	684.986	2051.93	3	2051.92	0.0121	1	55.38	0.019	K	GVFAECCQAADKAACLGPK	I	3 Carbamidomethyl (C)	0.0000011000000010000.0	Cmpd 300, AutoMSn(684.9856), 17.5 min
2	gi|55742764	serum albumin precursor [Canis lupus familiaris]	8952	68560	755	216	51	31	71.4	5.52	11026	3	0	0	684.986	2051.94	3	2051.92	0.0149	1	17.82	110	K	GVFAECCQAADKAACLGPK	I	3 Carbamidomethyl (C)	0.0000011000000010000.0	Cmpd 128, AutoMSn(684.9865), 17.6 min
2	gi|55742764	serum albumin precursor [Canis lupus familiaris]	8952	68560	755	216	51	31	71.4	5.52	11027	1	0	0	684.987	2051.94	3	2051.92	0.0155	1	21.3	49	K	GVFAECCQAADKAACLGPK	I	3 Carbamidomethyl (C)	0.0000011000000010000.0	Cmpd 196, AutoMSn(684.9867), 17.6 min
2	gi|55742764	serum albumin precursor [Canis lupus familiaris]	8952	68560	755	216	51	31	71.4	5.52	11029	2	0	0	684.988	2051.94	3	2051.92	0.0201	1	21.91	42	K	GVFAECCQAADKAACLGPK	I	3 Carbamidomethyl (C)	0.0000011000000010000.0	Cmpd 127, AutoMSn(684.9882), 17.6 min
2	gi|55742764	serum albumin precursor [Canis lupus familiaris]	8952	68560	755	216	51	31	71.4	5.52	11030	1	0	0	684.989	2051.94	3	2051.92	0.0219	1	27.65	11	K	GVFAECCQAADKAACLGPK	I	3 Carbamidomethyl (C)	0.0000011000000010000.0	Cmpd 130, AutoMSn(684.9888), 17.7 min
2	gi|55742764	serum albumin precursor [Canis lupus familiaris]	8952	68560	755	216	51	31	71.4	5.52	11032	3	0	0	684.99	2051.95	3	2051.92	0.026	1	19.1	80	K	GVFAECCQAADKAACLGPK	I	3 Carbamidomethyl (C)	0.0000011000000010000.0	Cmpd 129, AutoMSn(684.9902), 17.6 min
2	gi|55742764	serum albumin precursor [Canis lupus familiaris]	8952	68560	755	216	51	31	71.4	5.52	11191	1	0	0	696.01	2085.01	3	2085.01	-0.0016	1	47.8	0.11	K	ATDEQLKTVMGDFGAFVEK	C			Cmpd 331, AutoMSn(696.0097), 24.0 min
2	gi|55742764	serum albumin precursor [Canis lupus familiaris]	8952	68560	755	216	51	31	71.4	5.52	11196	1	0	0	696.011	2085.01	3	2085.01	0.0014	1	67.93	0.001	K	ATDEQLKTVMGDFGAFVEK	C			Cmpd 456, AutoMSn(696.0107), 24.1 min
2	gi|55742764	serum albumin precursor [Canis lupus familiaris]	8952	68560	755	216	51	31	71.4	5.52	11199	8	0	0	696.011	2085.01	3	2085.01	0.0025	1	10.61	550	K	ATDEQLKTVMGDFGAFVEK	C			Cmpd 340, AutoMSn(696.0111), 24.2 min
2	gi|55742764	serum albumin precursor [Canis lupus familiaris]	8952	68560	755	216	51	31	71.4	5.52	11208	1	0	0	696.012	2085.02	3	2085.01	0.0064	1	86.74	1.3e-05	K	ATDEQLKTVMGDFGAFVEK	C			Cmpd 594, AutoMSn(696.0124), 24.9 min
2	gi|55742764	serum albumin precursor [Canis lupus familiaris]	8952	68560	755	216	51	31	71.4	5.52	11210	1	0	0	696.013	2085.02	3	2085.01	0.007	1	32.54	3.5	K	ATDEQLKTVMGDFGAFVEK	C			Cmpd 191, AutoMSn(696.0126), 24.1 min
2	gi|55742764	serum albumin precursor [Canis lupus familiaris]	8952	68560	755	216	51	31	71.4	5.52	11211	1	0	0	696.013	2085.02	3	2085.01	0.0079	1	101.57	4.4e-07	K	ATDEQLKTVMGDFGAFVEK	C			Cmpd 597, AutoMSn(696.0128), 25.0 min
2	gi|55742764	serum albumin precursor [Canis lupus familiaris]	8952	68560	755	216	51	31	71.4	5.52	11215	1	0	0	696.014	2085.02	3	2085.01	0.01	1	147.9	1e-11	K	ATDEQLKTVMGDFGAFVEK	C			Cmpd 591, AutoMSn(696.0136), 24.1 min
2	gi|55742764	serum albumin precursor [Canis lupus familiaris]	8952	68560	755	216	51	31	71.4	5.52	11216	1	0	0	696.014	2085.02	3	2085.01	0.0101	1	83.3	3e-05	K	ATDEQLKTVMGDFGAFVEK	C			Cmpd 601, AutoMSn(696.0136), 25.0 min
2	gi|55742764	serum albumin precursor [Canis lupus familiaris]	8952	68560	755	216	51	31	71.4	5.52	11217	1	0	0	696.014	2085.02	3	2085.01	0.0105	1	126.66	1.4e-09	K	ATDEQLKTVMGDFGAFVEK	C			Cmpd 619, AutoMSn(696.0137), 24.9 min
2	gi|55742764	serum albumin precursor [Canis lupus familiaris]	8952	68560	755	216	51	31	71.4	5.52	11218	1	0	0	696.014	2085.02	3	2085.01	0.0109	1	120.12	6.2e-09	K	ATDEQLKTVMGDFGAFVEK	C			Cmpd 623, AutoMSn(696.0139), 25.0 min
2	gi|55742764	serum albumin precursor [Canis lupus familiaris]	8952	68560	755	216	51	31	71.4	5.52	11220	1	0	0	696.014	2085.02	3	2085.01	0.012	1	34.06	2.5	K	ATDEQLKTVMGDFGAFVEK	C			Cmpd 189, AutoMSn(696.0142), 24.0 min
2	gi|55742764	serum albumin precursor [Canis lupus familiaris]	8952	68560	755	216	51	31	71.4	5.52	11221	1	0	0	696.014	2085.02	3	2085.01	0.0122	1	121.79	4.2e-09	K	ATDEQLKTVMGDFGAFVEK	C			Cmpd 620, AutoMSn(696.0143), 24.9 min
2	gi|55742764	serum albumin precursor [Canis lupus familiaris]	8952	68560	755	216	51	31	71.4	5.52	11222	1	0	0	696.015	2085.02	3	2085.01	0.0138	1	113.29	3e-08	K	ATDEQLKTVMGDFGAFVEK	C			Cmpd 588, AutoMSn(696.0148), 24.0 min
2	gi|55742764	serum albumin precursor [Canis lupus familiaris]	8952	68560	755	216	51	31	71.4	5.52	11225	1	0	0	696.015	2085.02	3	2085.01	0.0149	1	119.55	7e-09	K	ATDEQLKTVMGDFGAFVEK	C			Cmpd 587, AutoMSn(696.0152), 24.0 min
2	gi|55742764	serum albumin precursor [Canis lupus familiaris]	8952	68560	755	216	51	31	71.4	5.52	11228	1	0	0	696.017	2085.03	3	2085.01	0.0196	1	40.8	0.53	K	ATDEQLKTVMGDFGAFVEK	C			Cmpd 453, AutoMSn(696.0168), 24.1 min
2	gi|55742764	serum albumin precursor [Canis lupus familiaris]	8952	68560	755	216	51	31	71.4	5.52	11229	1	0	0	696.017	2085.03	3	2085.01	0.0203	1	44.88	0.21	K	ATDEQLKTVMGDFGAFVEK	C			Cmpd 333, AutoMSn(696.0170), 24.0 min
2	gi|55742764	serum albumin precursor [Canis lupus familiaris]	8952	68560	755	216	51	31	71.4	5.52	11232	1	0	0	696.019	2085.04	3	2085.01	0.0267	1	31.22	4.8	K	ATDEQLKTVMGDFGAFVEK	C			Cmpd 450, AutoMSn(696.0191), 24.0 min
2	gi|55742764	serum albumin precursor [Canis lupus familiaris]	8952	68560	755	216	51	31	71.4	5.52	11272	1	0	0	701.344	2101.01	3	2101	0.0051	1	95.28	1.9e-06	K	ATDEQLKTVMGDFGAFVEK	C	Oxidation (M)	0.0000000002000000000.0	Cmpd 483, AutoMSn(701.3436), 21.9 min
2	gi|55742764	serum albumin precursor [Canis lupus familiaris]	8952	68560	755	216	51	31	71.4	5.52	11273	1	0	0	701.344	2101.01	3	2101	0.0067	1	30.03	6.3	K	ATDEQLKTVMGDFGAFVEK	C	Oxidation (M)	0.0000000002000000000.0	Cmpd 451, AutoMSn(701.3441), 20.9 min
2	gi|55742764	serum albumin precursor [Canis lupus familiaris]	8952	68560	755	216	51	31	71.4	5.52	11275	1	0	0	701.345	2101.01	3	2101	0.0082	1	115.19	1.9e-08	K	ATDEQLKTVMGDFGAFVEK	C	Oxidation (M)	0.0000000002000000000.0	Cmpd 485, AutoMSn(701.3446), 21.9 min
2	gi|55742764	serum albumin precursor [Canis lupus familiaris]	8952	68560	755	216	51	31	71.4	5.52	11276	1	0	0	701.345	2101.01	3	2101	0.0105	1	71	0.0005	K	ATDEQLKTVMGDFGAFVEK	C	Oxidation (M)	0.0000000002000000000.0	Cmpd 454, AutoMSn(701.3454), 21.0 min
2	gi|55742764	serum albumin precursor [Canis lupus familiaris]	8952	68560	755	216	51	31	71.4	5.52	11277	1	0	0	701.348	2101.02	3	2101	0.0179	1	72.52	0.00035	K	ATDEQLKTVMGDFGAFVEK	C	Oxidation (M)	0.0000000002000000000.0	Cmpd 457, AutoMSn(701.3478), 21.1 min
2	gi|55742764	serum albumin precursor [Canis lupus familiaris]	8952	68560	755	216	51	31	71.4	5.52	11875	1	0	0	732.026	2193.06	3	2193.06	-0.0007	0	35.62	1.7	R	HPYFYAPELLYYAQQYK	G			Cmpd 479, AutoMSn(732.0261), 25.4 min
2	gi|55742764	serum albumin precursor [Canis lupus familiaris]	8952	68560	755	216	51	31	71.4	5.52	11877	3	0	0	1097.54	2193.06	2	2193.06	0.0036	0	15.07	190	R	HPYFYAPELLYYAQQYK	G			Cmpd 604, AutoMSn(1097.5376), 24.3 min
2	gi|55742764	serum albumin precursor [Canis lupus familiaris]	8952	68560	755	216	51	31	71.4	5.52	11878	2	0	0	1097.54	2193.06	2	2193.06	0.0037	0	19.02	76	R	HPYFYAPELLYYAQQYK	G			Cmpd 611, AutoMSn(1097.5377), 25.3 min
2	gi|55742764	serum albumin precursor [Canis lupus familiaris]	8952	68560	755	216	51	31	71.4	5.52	11880	1	0	0	732.028	2193.06	3	2193.06	0.0059	0	55.55	0.017	R	HPYFYAPELLYYAQQYK	G			Cmpd 616, AutoMSn(732.0283), 25.4 min
2	gi|55742764	serum albumin precursor [Canis lupus familiaris]	8952	68560	755	216	51	31	71.4	5.52	11882	1	0	0	732.029	2193.06	3	2193.06	0.0065	0	63.34	0.0028	R	HPYFYAPELLYYAQQYK	G			Cmpd 633, AutoMSn(732.0285), 25.2 min
2	gi|55742764	serum albumin precursor [Canis lupus familiaris]	8952	68560	755	216	51	31	71.4	5.52	11883	1	0	0	732.029	2193.06	3	2193.06	0.0066	0	54.29	0.023	R	HPYFYAPELLYYAQQYK	G			Cmpd 612, AutoMSn(732.0285), 25.3 min
2	gi|55742764	serum albumin precursor [Canis lupus familiaris]	8952	68560	755	216	51	31	71.4	5.52	11886	1	0	0	732.03	2193.07	3	2193.06	0.0119	0	51.8	0.04	R	HPYFYAPELLYYAQQYK	G			Cmpd 603, AutoMSn(732.0303), 24.3 min
2	gi|55742764	serum albumin precursor [Canis lupus familiaris]	8952	68560	755	216	51	31	71.4	5.52	11887	1	0	0	732.03	2193.07	3	2193.06	0.0123	0	24.14	23	R	HPYFYAPELLYYAQQYK	G			Cmpd 536, AutoMSn(732.0304), 25.4 min
2	gi|55742764	serum albumin precursor [Canis lupus familiaris]	8952	68560	755	216	51	31	71.4	5.52	11888	1	0	0	732.031	2193.07	3	2193.06	0.0132	0	56.6	0.013	R	HPYFYAPELLYYAQQYK	G			Cmpd 636, AutoMSn(732.0307), 25.3 min
2	gi|55742764	serum albumin precursor [Canis lupus familiaris]	8952	68560	755	216	51	31	71.4	5.52	11889	1	0	0	732.031	2193.07	3	2193.06	0.0135	0	49.06	0.075	R	HPYFYAPELLYYAQQYK	G			Cmpd 598, AutoMSn(732.0308), 24.2 min
2	gi|55742764	serum albumin precursor [Canis lupus familiaris]	8952	68560	755	216	51	31	71.4	5.52	11890	1	0	0	732.031	2193.07	3	2193.06	0.015	0	53.78	0.025	R	HPYFYAPELLYYAQQYK	G			Cmpd 601, AutoMSn(732.0313), 24.3 min
2	gi|55742764	serum albumin precursor [Canis lupus familiaris]	8952	68560	755	216	51	31	71.4	5.52	12258	7	0	0	749.99	2246.95	3	2246.94	0.0133	1	14.63	260	K	ECCHGDLLECADDRADLAK	Y	3 Carbamidomethyl (C)	0.0110000001000000000.0	Cmpd 265, AutoMSn(749.9902), 16.7 min
2	gi|55742764	serum albumin precursor [Canis lupus familiaris]	8952	68560	755	216	51	31	71.4	5.52	12737	2	0	0	784.061	2349.16	3	2349.16	0.0014	1	23.67	24	R	RHPYFYAPELLYYAQQYK	G			Cmpd 450, AutoMSn(784.0605), 23.5 min
2	gi|55742764	serum albumin precursor [Canis lupus familiaris]	8952	68560	755	216	51	31	71.4	5.52	12738	1	0	0	784.061	2349.16	3	2349.16	0.0022	1	80.27	5.2e-05	R	RHPYFYAPELLYYAQQYK	G			Cmpd 523, AutoMSn(784.0607), 23.3 min
2	gi|55742764	serum albumin precursor [Canis lupus familiaris]	8952	68560	755	216	51	31	71.4	5.52	12740	1	0	0	784.061	2349.16	3	2349.16	0.0033	1	45.84	0.14	R	RHPYFYAPELLYYAQQYK	G			Cmpd 393, AutoMSn(784.0611), 23.4 min
2	gi|55742764	serum albumin precursor [Canis lupus familiaris]	8952	68560	755	216	51	31	71.4	5.52	12743	1	0	0	784.062	2349.16	3	2349.16	0.0064	1	58.65	0.0075	R	RHPYFYAPELLYYAQQYK	G			Cmpd 531, AutoMSn(784.0621), 23.5 min
2	gi|55742764	serum albumin precursor [Canis lupus familiaris]	8952	68560	755	216	51	31	71.4	5.52	12744	1	0	0	784.063	2349.17	3	2349.16	0.0083	1	99.46	6.3e-07	R	RHPYFYAPELLYYAQQYK	G			Cmpd 529, AutoMSn(784.0628), 23.4 min
2	gi|55742764	serum albumin precursor [Canis lupus familiaris]	8952	68560	755	216	51	31	71.4	5.52	12745	1	0	0	784.063	2349.17	3	2349.16	0.0092	1	73.67	0.00024	R	RHPYFYAPELLYYAQQYK	G			Cmpd 501, AutoMSn(784.0631), 22.1 min
2	gi|55742764	serum albumin precursor [Canis lupus familiaris]	8952	68560	755	216	51	31	71.4	5.52	12746	1	0	0	784.063	2349.17	3	2349.16	0.0094	1	100.03	5.5e-07	R	RHPYFYAPELLYYAQQYK	G			Cmpd 550, AutoMSn(784.0631), 23.4 min
2	gi|55742764	serum albumin precursor [Canis lupus familiaris]	8952	68560	755	216	51	31	71.4	5.52	12747	1	0	0	784.063	2349.17	3	2349.16	0.0096	1	118.43	7.9e-09	R	RHPYFYAPELLYYAQQYK	G			Cmpd 504, AutoMSn(784.0632), 22.1 min
2	gi|55742764	serum albumin precursor [Canis lupus familiaris]	8952	68560	755	216	51	31	71.4	5.52	12749	1	0	0	784.064	2349.17	3	2349.16	0.0112	1	93.5	2.5e-06	R	RHPYFYAPELLYYAQQYK	G			Cmpd 545, AutoMSn(784.0638), 23.3 min
2	gi|55742764	serum albumin precursor [Canis lupus familiaris]	8952	68560	755	216	51	31	71.4	5.52	12750	2	0	0	784.064	2349.17	3	2349.16	0.0117	1	21.93	36	R	RHPYFYAPELLYYAQQYK	G			Cmpd 396, AutoMSn(784.0639), 23.5 min
2	gi|55742764	serum albumin precursor [Canis lupus familiaris]	8952	68560	755	216	51	31	71.4	5.52	12751	1	0	0	784.064	2349.17	3	2349.16	0.0118	1	107.94	8.9e-08	R	RHPYFYAPELLYYAQQYK	G			Cmpd 542, AutoMSn(784.0640), 23.2 min
2	gi|55742764	serum albumin precursor [Canis lupus familiaris]	8952	68560	755	216	51	31	71.4	5.52	12752	1	0	0	784.065	2349.17	3	2349.16	0.0148	1	62.92	0.0028	R	RHPYFYAPELLYYAQQYK	G			Cmpd 498, AutoMSn(784.0649), 22.0 min
2	gi|55742764	serum albumin precursor [Canis lupus familiaris]	8952	68560	755	216	51	31	71.4	5.52	13348	1	0	0	826.547	2476.62	3	2477.24	-0.6209	0	29.03	14	R	GLVLVAFSQYLQQCPFEDHVK	L	Carbamidomethyl (C)	0.000000000000010000000.0	Cmpd 680, AutoMSn(826.5474), 26.1 min
2	gi|55742764	serum albumin precursor [Canis lupus familiaris]	8952	68560	755	216	51	31	71.4	5.52	13356	1	0	0	1239.63	2477.24	2	2477.24	-0.0039	0	15.88	160	R	GLVLVAFSQYLQQCPFEDHVK	L	Carbamidomethyl (C)	0.000000000000010000000.0	Cmpd 696, AutoMSn(1239.6260), 27.2 min
2	gi|55742764	serum albumin precursor [Canis lupus familiaris]	8952	68560	755	216	51	31	71.4	5.52	13357	1	0	0	826.753	2477.24	3	2477.24	-0.0037	0	30.38	5.6	R	GLVLVAFSQYLQQCPFEDHVK	L	Carbamidomethyl (C)	0.000000000000010000000.0	Cmpd 610, AutoMSn(826.7532), 26.3 min
2	gi|55742764	serum albumin precursor [Canis lupus familiaris]	8952	68560	755	216	51	31	71.4	5.52	13358	1	0	0	826.754	2477.24	3	2477.24	-0.0016	0	44.17	0.24	R	GLVLVAFSQYLQQCPFEDHVK	L	Carbamidomethyl (C)	0.000000000000010000000.0	Cmpd 698, AutoMSn(826.7539), 27.3 min
2	gi|55742764	serum albumin precursor [Canis lupus familiaris]	8952	68560	755	216	51	31	71.4	5.52	13362	1	0	0	826.755	2477.24	3	2477.24	0.0005	0	41.07	0.48	R	GLVLVAFSQYLQQCPFEDHVK	L	Carbamidomethyl (C)	0.000000000000010000000.0	Cmpd 533, AutoMSn(826.7545), 27.3 min
2	gi|55742764	serum albumin precursor [Canis lupus familiaris]	8952	68560	755	216	51	31	71.4	5.52	13364	1	0	0	826.755	2477.24	3	2477.24	0.0022	0	33.38	2.8	R	GLVLVAFSQYLQQCPFEDHVK	L	Carbamidomethyl (C)	0.000000000000010000000.0	Cmpd 575, AutoMSn(826.7551), 27.3 min
2	gi|55742764	serum albumin precursor [Canis lupus familiaris]	8952	68560	755	216	51	31	71.4	5.52	13365	2	0	0	826.755	2477.24	3	2477.24	0.0026	0	23.33	29	R	GLVLVAFSQYLQQCPFEDHVK	L	Carbamidomethyl (C)	0.000000000000010000000.0	Cmpd 540, AutoMSn(826.7552), 26.1 min
2	gi|55742764	serum albumin precursor [Canis lupus familiaris]	8952	68560	755	216	51	31	71.4	5.52	13368	1	0	0	826.756	2477.24	3	2477.24	0.0035	0	36.65	1.3	R	GLVLVAFSQYLQQCPFEDHVK	L	Carbamidomethyl (C)	0.000000000000010000000.0	Cmpd 571, AutoMSn(826.7556), 27.2 min
2	gi|55742764	serum albumin precursor [Canis lupus familiaris]	8952	68560	755	216	51	31	71.4	5.52	13369	1	0	0	826.756	2477.24	3	2477.24	0.0036	0	25.92	16	R	GLVLVAFSQYLQQCPFEDHVK	L	Carbamidomethyl (C)	0.000000000000010000000.0	Cmpd 401, AutoMSn(826.7556), 26.1 min
2	gi|55742764	serum albumin precursor [Canis lupus familiaris]	8952	68560	755	216	51	31	71.4	5.52	13370	3	0	0	826.756	2477.24	3	2477.24	0.0037	0	17.65	110	R	GLVLVAFSQYLQQCPFEDHVK	L	Carbamidomethyl (C)	0.000000000000010000000.0	Cmpd 535, AutoMSn(826.7556), 27.3 min
2	gi|55742764	serum albumin precursor [Canis lupus familiaris]	8952	68560	755	216	51	31	71.4	5.52	13375	1	0	0	826.756	2477.25	3	2477.24	0.0053	0	44.16	0.24	R	GLVLVAFSQYLQQCPFEDHVK	L	Carbamidomethyl (C)	0.000000000000010000000.0	Cmpd 406, AutoMSn(826.7562), 26.2 min
2	gi|55742764	serum albumin precursor [Canis lupus familiaris]	8952	68560	755	216	51	31	71.4	5.52	13377	1	0	0	826.757	2477.25	3	2477.24	0.0068	0	58.56	0.0086	R	GLVLVAFSQYLQQCPFEDHVK	L	Carbamidomethyl (C)	0.000000000000010000000.0	Cmpd 617, AutoMSn(826.7567), 27.2 min
2	gi|55742764	serum albumin precursor [Canis lupus familiaris]	8952	68560	755	216	51	31	71.4	5.52	13378	1	0	0	826.757	2477.25	3	2477.24	0.0079	0	73.65	0.00027	R	GLVLVAFSQYLQQCPFEDHVK	L	Carbamidomethyl (C)	0.000000000000010000000.0	Cmpd 559, AutoMSn(826.7570), 27.2 min
2	gi|55742764	serum albumin precursor [Canis lupus familiaris]	8952	68560	755	216	51	31	71.4	5.52	13379	1	0	0	826.757	2477.25	3	2477.24	0.0086	0	25.25	19	R	GLVLVAFSQYLQQCPFEDHVK	L	Carbamidomethyl (C)	0.000000000000010000000.0	Cmpd 609, AutoMSn(826.7573), 26.2 min
2	gi|55742764	serum albumin precursor [Canis lupus familiaris]	8952	68560	755	216	51	31	71.4	5.52	13380	1	0	0	826.758	2477.25	3	2477.24	0.0093	0	79.58	6.8e-05	R	GLVLVAFSQYLQQCPFEDHVK	L	Carbamidomethyl (C)	0.000000000000010000000.0	Cmpd 562, AutoMSn(826.7575), 27.3 min
2	gi|55742764	serum albumin precursor [Canis lupus familiaris]	8952	68560	755	216	51	31	71.4	5.52	13381	1	0	0	826.758	2477.25	3	2477.24	0.0099	0	44.8	0.21	R	GLVLVAFSQYLQQCPFEDHVK	L	Carbamidomethyl (C)	0.000000000000010000000.0	Cmpd 403, AutoMSn(826.7577), 26.2 min
2	gi|55742764	serum albumin precursor [Canis lupus familiaris]	8952	68560	755	216	51	31	71.4	5.52	13382	1	0	0	826.758	2477.25	3	2477.24	0.0107	0	42.69	0.33	R	GLVLVAFSQYLQQCPFEDHVK	L	Carbamidomethyl (C)	0.000000000000010000000.0	Cmpd 620, AutoMSn(826.7580), 27.3 min
2	gi|55742764	serum albumin precursor [Canis lupus familiaris]	8952	68560	755	216	51	31	71.4	5.52	13383	1	0	0	826.758	2477.25	3	2477.24	0.0116	0	39.74	0.66	R	GLVLVAFSQYLQQCPFEDHVK	L	Carbamidomethyl (C)	0.000000000000010000000.0	Cmpd 556, AutoMSn(826.7583), 27.2 min
2	gi|55742764	serum albumin precursor [Canis lupus familiaris]	8952	68560	755	216	51	31	71.4	5.52	13384	1	0	0	826.758	2477.25	3	2477.24	0.0119	0	116.91	1.3e-08	R	GLVLVAFSQYLQQCPFEDHVK	L	Carbamidomethyl (C)	0.000000000000010000000.0	Cmpd 681, AutoMSn(826.7583), 26.1 min
2	gi|55742764	serum albumin precursor [Canis lupus familiaris]	8952	68560	755	216	51	31	71.4	5.52	13385	1	0	0	826.758	2477.25	3	2477.24	0.012	0	123.63	2.7e-09	R	GLVLVAFSQYLQQCPFEDHVK	L	Carbamidomethyl (C)	0.000000000000010000000.0	Cmpd 716, AutoMSn(826.7584), 27.1 min
2	gi|55742764	serum albumin precursor [Canis lupus familiaris]	8952	68560	755	216	51	31	71.4	5.52	13386	1	0	0	826.758	2477.25	3	2477.24	0.0121	0	43.33	0.29	R	GLVLVAFSQYLQQCPFEDHVK	L	Carbamidomethyl (C)	0.000000000000010000000.0	Cmpd 414, AutoMSn(826.7584), 26.4 min
2	gi|55742764	serum albumin precursor [Canis lupus familiaris]	8952	68560	755	216	51	31	71.4	5.52	13388	1	0	0	826.759	2477.25	3	2477.24	0.0122	0	59.91	0.0064	R	GLVLVAFSQYLQQCPFEDHVK	L	Carbamidomethyl (C)	0.000000000000010000000.0	Cmpd 543, AutoMSn(826.7585), 26.1 min
2	gi|55742764	serum albumin precursor [Canis lupus familiaris]	8952	68560	755	216	51	31	71.4	5.52	13389	1	0	0	826.759	2477.25	3	2477.24	0.0128	0	137.06	1.2e-10	R	GLVLVAFSQYLQQCPFEDHVK	L	Carbamidomethyl (C)	0.000000000000010000000.0	Cmpd 722, AutoMSn(826.7587), 27.2 min
2	gi|55742764	serum albumin precursor [Canis lupus familiaris]	8952	68560	755	216	51	31	71.4	5.52	13391	1	0	0	826.759	2477.25	3	2477.24	0.0129	0	96.42	1.4e-06	R	GLVLVAFSQYLQQCPFEDHVK	L	Carbamidomethyl (C)	0.000000000000010000000.0	Cmpd 678, AutoMSn(826.7587), 26.0 min
2	gi|55742764	serum albumin precursor [Canis lupus familiaris]	8952	68560	755	216	51	31	71.4	5.52	13392	1	0	0	826.759	2477.25	3	2477.24	0.013	0	37.05	1.2	R	GLVLVAFSQYLQQCPFEDHVK	L	Carbamidomethyl (C)	0.000000000000010000000.0	Cmpd 684, AutoMSn(826.7587), 26.2 min
2	gi|55742764	serum albumin precursor [Canis lupus familiaris]	8952	68560	755	216	51	31	71.4	5.52	13393	6	0	0	826.759	2477.25	3	2477.24	0.0135	0	17.35	110	R	GLVLVAFSQYLQQCPFEDHVK	L	Carbamidomethyl (C)	0.000000000000010000000.0	Cmpd 251, AutoMSn(826.7589), 26.2 min
2	gi|55742764	serum albumin precursor [Canis lupus familiaris]	8952	68560	755	216	51	31	71.4	5.52	13395	1	0	0	826.759	2477.26	3	2477.24	0.0139	0	80.37	5.7e-05	R	GLVLVAFSQYLQQCPFEDHVK	L	Carbamidomethyl (C)	0.000000000000010000000.0	Cmpd 675, AutoMSn(826.7590), 25.9 min
2	gi|55742764	serum albumin precursor [Canis lupus familiaris]	8952	68560	755	216	51	31	71.4	5.52	13396	1	0	0	826.759	2477.26	3	2477.24	0.0141	0	137.03	1.2e-10	R	GLVLVAFSQYLQQCPFEDHVK	L	Carbamidomethyl (C)	0.000000000000010000000.0	Cmpd 719, AutoMSn(826.7591), 27.2 min
2	gi|55742764	serum albumin precursor [Canis lupus familiaris]	8952	68560	755	216	51	31	71.4	5.52	13398	1	0	0	826.76	2477.26	3	2477.24	0.0176	0	64.21	0.0024	R	GLVLVAFSQYLQQCPFEDHVK	L	Carbamidomethyl (C)	0.000000000000010000000.0	Cmpd 682, AutoMSn(826.7603), 26.1 min
2	gi|55742764	serum albumin precursor [Canis lupus familiaris]	8952	68560	755	216	51	31	71.4	5.52	13399	2	0	0	826.76	2477.26	3	2477.24	0.0179	0	12.84	330	R	GLVLVAFSQYLQQCPFEDHVK	L	Carbamidomethyl (C)	0.000000000000010000000.0	Cmpd 538, AutoMSn(826.7604), 27.4 min
2	gi|55742764	serum albumin precursor [Canis lupus familiaris]	8952	68560	755	216	51	31	71.4	5.52	13401	1	0	0	826.762	2477.26	3	2477.24	0.0219	0	18.87	81	R	GLVLVAFSQYLQQCPFEDHVK	L	Carbamidomethyl (C)	0.000000000000010000000.0	Cmpd 420, AutoMSn(826.7617), 26.6 min
2	gi|55742764	serum albumin precursor [Canis lupus familiaris]	8952	68560	755	216	51	31	71.4	5.52	13402	1	0	0	826.762	2477.26	3	2477.24	0.0235	0	23.62	27	R	GLVLVAFSQYLQQCPFEDHVK	L	Carbamidomethyl (C)	0.000000000000010000000.0	Cmpd 248, AutoMSn(826.7622), 26.1 min
2	gi|55742764	serum albumin precursor [Canis lupus familiaris]	8952	68560	755	216	51	31	71.4	5.52	13403	4	0	0	826.763	2477.27	3	2477.24	0.0254	0	14.1	250	R	GLVLVAFSQYLQQCPFEDHVK	L	Carbamidomethyl (C)	0.000000000000010000000.0	Cmpd 404, AutoMSn(826.7629), 26.0 min
2	gi|55742764	serum albumin precursor [Canis lupus familiaris]	8952	68560	755	216	51	31	71.4	5.52	13489	9	0	0	834.419	2500.23	3	2500.24	-0.008	1	15.2	170	K	TNCELFEKLGEYGFQNALLVR	Y	Carbamidomethyl (C)	0.001000000000000000000.0	Cmpd 224, AutoMSn(834.4186), 25.5 min
2	gi|55742764	serum albumin precursor [Canis lupus familiaris]	8952	68560	755	216	51	31	71.4	5.52	13490	1	0	0	834.419	2500.23	3	2500.24	-0.0072	1	74.78	0.00018	K	TNCELFEKLGEYGFQNALLVR	Y	Carbamidomethyl (C)	0.001000000000000000000.0	Cmpd 522, AutoMSn(834.4189), 25.7 min
2	gi|55742764	serum albumin precursor [Canis lupus familiaris]	8952	68560	755	216	51	31	71.4	5.52	13492	1	0	0	834.419	2500.24	3	2500.24	-0.0061	1	22.26	33	K	TNCELFEKLGEYGFQNALLVR	Y	Carbamidomethyl (C)	0.001000000000000000000.0	Cmpd 226, AutoMSn(834.4193), 25.5 min
2	gi|55742764	serum albumin precursor [Canis lupus familiaris]	8952	68560	755	216	51	31	71.4	5.52	13494	1	0	0	834.42	2500.24	3	2500.24	-0.0029	1	29.22	6.6	K	TNCELFEKLGEYGFQNALLVR	Y	Carbamidomethyl (C)	0.001000000000000000000.0	Cmpd 386, AutoMSn(834.4203), 25.6 min
2	gi|55742764	serum albumin precursor [Canis lupus familiaris]	8952	68560	755	216	51	31	71.4	5.52	13495	1	0	0	834.42	2500.24	3	2500.24	-0.0027	1	25.35	16	K	TNCELFEKLGEYGFQNALLVR	Y	Carbamidomethyl (C)	0.001000000000000000000.0	Cmpd 383, AutoMSn(834.4204), 25.5 min
2	gi|55742764	serum albumin precursor [Canis lupus familiaris]	8952	68560	755	216	51	31	71.4	5.52	13504	1	0	0	834.422	2500.24	3	2500.24	0.0008	1	25.4	16	K	TNCELFEKLGEYGFQNALLVR	Y	Carbamidomethyl (C)	0.001000000000000000000.0	Cmpd 587, AutoMSn(834.4216), 26.6 min
2	gi|55742764	serum albumin precursor [Canis lupus familiaris]	8952	68560	755	216	51	31	71.4	5.52	13506	4	0	0	834.422	2500.24	3	2500.24	0.0011	1	18.36	80	K	TNCELFEKLGEYGFQNALLVR	Y	Carbamidomethyl (C)	0.001000000000000000000.0	Cmpd 501, AutoMSn(834.4216), 26.6 min
2	gi|55742764	serum albumin precursor [Canis lupus familiaris]	8952	68560	755	216	51	31	71.4	5.52	13511	1	0	0	834.422	2500.24	3	2500.24	0.0019	1	56.68	0.012	K	TNCELFEKLGEYGFQNALLVR	Y	Carbamidomethyl (C)	0.001000000000000000000.0	Cmpd 591, AutoMSn(834.4219), 26.6 min
2	gi|55742764	serum albumin precursor [Canis lupus familiaris]	8952	68560	755	216	51	31	71.4	5.52	13514	1	0	0	834.422	2500.24	3	2500.24	0.0022	1	37.27	1	K	TNCELFEKLGEYGFQNALLVR	Y	Carbamidomethyl (C)	0.001000000000000000000.0	Cmpd 516, AutoMSn(834.4220), 25.5 min
2	gi|55742764	serum albumin precursor [Canis lupus familiaris]	8952	68560	755	216	51	31	71.4	5.52	13515	1	0	0	834.422	2500.24	3	2500.24	0.0022	1	126.46	1.2e-09	K	TNCELFEKLGEYGFQNALLVR	Y	Carbamidomethyl (C)	0.001000000000000000000.0	Cmpd 670, AutoMSn(834.4220), 26.6 min
2	gi|55742764	serum albumin precursor [Canis lupus familiaris]	8952	68560	755	216	51	31	71.4	5.52	13516	1	0	0	834.422	2500.24	3	2500.24	0.0025	1	116.82	1.1e-08	K	TNCELFEKLGEYGFQNALLVR	Y	Carbamidomethyl (C)	0.001000000000000000000.0	Cmpd 675, AutoMSn(834.4221), 26.7 min
2	gi|55742764	serum albumin precursor [Canis lupus familiaris]	8952	68560	755	216	51	31	71.4	5.52	13517	1	0	0	834.422	2500.24	3	2500.24	0.0025	1	80.07	5.4e-05	K	TNCELFEKLGEYGFQNALLVR	Y	Carbamidomethyl (C)	0.001000000000000000000.0	Cmpd 531, AutoMSn(834.4221), 26.6 min
2	gi|55742764	serum albumin precursor [Canis lupus familiaris]	8952	68560	755	216	51	31	71.4	5.52	13520	1	0	0	834.423	2500.25	3	2500.24	0.0045	1	80.19	5.3e-05	K	TNCELFEKLGEYGFQNALLVR	Y	Carbamidomethyl (C)	0.001000000000000000000.0	Cmpd 528, AutoMSn(834.4228), 26.5 min
2	gi|55742764	serum albumin precursor [Canis lupus familiaris]	8952	68560	755	216	51	31	71.4	5.52	13523	1	0	0	834.423	2500.25	3	2500.24	0.0047	1	94.78	1.8e-06	K	TNCELFEKLGEYGFQNALLVR	Y	Carbamidomethyl (C)	0.001000000000000000000.0	Cmpd 519, AutoMSn(834.4228), 25.6 min
2	gi|55742764	serum albumin precursor [Canis lupus familiaris]	8952	68560	755	216	51	31	71.4	5.52	13526	1	0	0	834.423	2500.25	3	2500.24	0.0053	1	135.13	1.7e-10	K	TNCELFEKLGEYGFQNALLVR	Y	Carbamidomethyl (C)	0.001000000000000000000.0	Cmpd 673, AutoMSn(834.4230), 26.7 min
2	gi|55742764	serum albumin precursor [Canis lupus familiaris]	8952	68560	755	216	51	31	71.4	5.52	13532	1	0	0	834.424	2500.25	3	2500.24	0.0079	1	61.06	0.0043	K	TNCELFEKLGEYGFQNALLVR	Y	Carbamidomethyl (C)	0.001000000000000000000.0	Cmpd 526, AutoMSn(834.4239), 26.5 min
2	gi|55742764	serum albumin precursor [Canis lupus familiaris]	8952	68560	755	216	51	31	71.4	5.52	13535	1	0	0	834.424	2500.25	3	2500.24	0.0092	1	149.06	6.9e-12	K	TNCELFEKLGEYGFQNALLVR	Y	Carbamidomethyl (C)	0.001000000000000000000.0	Cmpd 656, AutoMSn(834.4244), 25.5 min
2	gi|55742764	serum albumin precursor [Canis lupus familiaris]	8952	68560	755	216	51	31	71.4	5.52	13537	1	0	0	834.425	2500.25	3	2500.24	0.0106	1	56.17	0.013	K	TNCELFEKLGEYGFQNALLVR	Y	Carbamidomethyl (C)	0.001000000000000000000.0	Cmpd 664, AutoMSn(834.4248), 25.7 min
2	gi|55742764	serum albumin precursor [Canis lupus familiaris]	8952	68560	755	216	51	31	71.4	5.52	13538	1	0	0	834.425	2500.25	3	2500.24	0.0111	1	121.8	3.7e-09	K	TNCELFEKLGEYGFQNALLVR	Y	Carbamidomethyl (C)	0.001000000000000000000.0	Cmpd 690, AutoMSn(834.4250), 26.5 min
2	gi|55742764	serum albumin precursor [Canis lupus familiaris]	8952	68560	755	216	51	31	71.4	5.52	13540	8	0	0	834.425	2500.25	3	2500.24	0.0113	1	16.45	130	K	TNCELFEKLGEYGFQNALLVR	Y	Carbamidomethyl (C)	0.001000000000000000000.0	Cmpd 594, AutoMSn(834.4251), 26.7 min
2	gi|55742764	serum albumin precursor [Canis lupus familiaris]	8952	68560	755	216	51	31	71.4	5.52	13541	1	0	0	834.425	2500.25	3	2500.24	0.0115	1	127.49	9.9e-10	K	TNCELFEKLGEYGFQNALLVR	Y	Carbamidomethyl (C)	0.001000000000000000000.0	Cmpd 693, AutoMSn(834.4251), 26.6 min
2	gi|55742764	serum albumin precursor [Canis lupus familiaris]	8952	68560	755	216	51	31	71.4	5.52	13542	1	0	0	834.425	2500.25	3	2500.24	0.0119	1	136.59	1.2e-10	K	TNCELFEKLGEYGFQNALLVR	Y	Carbamidomethyl (C)	0.001000000000000000000.0	Cmpd 660, AutoMSn(834.4252), 25.6 min
2	gi|55742764	serum albumin precursor [Canis lupus familiaris]	8952	68560	755	216	51	31	71.4	5.52	13543	1	0	0	834.425	2500.25	3	2500.24	0.0124	1	25.49	16	K	TNCELFEKLGEYGFQNALLVR	Y	Carbamidomethyl (C)	0.001000000000000000000.0	Cmpd 544, AutoMSn(834.4254), 26.6 min
2	gi|55742764	serum albumin precursor [Canis lupus familiaris]	8952	68560	755	216	51	31	71.4	5.52	13544	1	0	0	834.425	2500.25	3	2500.24	0.0125	1	126.71	1.2e-09	K	TNCELFEKLGEYGFQNALLVR	Y	Carbamidomethyl (C)	0.001000000000000000000.0	Cmpd 696, AutoMSn(834.4255), 26.6 min
2	gi|55742764	serum albumin precursor [Canis lupus familiaris]	8952	68560	755	216	51	31	71.4	5.52	13545	1	0	0	834.426	2500.25	3	2500.24	0.0127	1	41.33	0.41	K	TNCELFEKLGEYGFQNALLVR	Y	Carbamidomethyl (C)	0.001000000000000000000.0	Cmpd 389, AutoMSn(834.4255), 25.6 min
2	gi|55742764	serum albumin precursor [Canis lupus familiaris]	8952	68560	755	216	51	31	71.4	5.52	13546	1	0	0	834.426	2500.26	3	2500.24	0.013	1	136.9	1.1e-10	K	TNCELFEKLGEYGFQNALLVR	Y	Carbamidomethyl (C)	0.001000000000000000000.0	Cmpd 657, AutoMSn(834.4256), 25.5 min
2	gi|55742764	serum albumin precursor [Canis lupus familiaris]	8952	68560	755	216	51	31	71.4	5.52	13548	1	0	0	834.427	2500.26	3	2500.24	0.0162	1	27.41	10	K	TNCELFEKLGEYGFQNALLVR	Y	Carbamidomethyl (C)	0.001000000000000000000.0	Cmpd 383, AutoMSn(834.4267), 25.6 min
2	gi|55742764	serum albumin precursor [Canis lupus familiaris]	8952	68560	755	216	51	31	71.4	5.52	13549	5	0	0	834.427	2500.26	3	2500.24	0.017	1	19.51	62	K	TNCELFEKLGEYGFQNALLVR	Y	Carbamidomethyl (C)	0.001000000000000000000.0	Cmpd 381, AutoMSn(834.4270), 25.6 min
2	gi|55742764	serum albumin precursor [Canis lupus familiaris]	8952	68560	755	216	51	31	71.4	5.52	13551	3	0	0	834.428	2500.26	3	2500.24	0.019	1	12.9	290	K	TNCELFEKLGEYGFQNALLVR	Y	Carbamidomethyl (C)	0.001000000000000000000.0	Cmpd 589, AutoMSn(834.4276), 25.7 min
2	gi|55742764	serum albumin precursor [Canis lupus familiaris]	8952	68560	755	216	51	31	71.4	5.52	13553	1	0	0	834.428	2500.26	3	2500.24	0.0205	1	48.35	0.082	K	TNCELFEKLGEYGFQNALLVR	Y	Carbamidomethyl (C)	0.001000000000000000000.0	Cmpd 657, AutoMSn(834.4281), 25.6 min
2	gi|55742764	serum albumin precursor [Canis lupus familiaris]	8952	68560	755	216	51	31	71.4	5.52	14527	1	0	0	930.828	2789.46	3	2789.46	0.0063	1	55	0.019	R	GLVLVAFSQYLQQCPFEDHVKLAK	E	Carbamidomethyl (C)	0.000000000000010000000000.0	Cmpd 634, AutoMSn(930.8285), 25.0 min
2	gi|55742764	serum albumin precursor [Canis lupus familiaris]	8952	68560	755	216	51	31	71.4	5.52	14528	1	0	0	930.828	2789.46	3	2789.46	0.0064	1	39.83	0.62	R	GLVLVAFSQYLQQCPFEDHVKLAK	E	Carbamidomethyl (C)	0.000000000000010000000000.0	Cmpd 637, AutoMSn(930.8285), 25.1 min
2	gi|55742764	serum albumin precursor [Canis lupus familiaris]	8952	68560	755	216	51	31	71.4	5.52	14529	1	0	0	930.83	2789.47	3	2789.46	0.0109	1	42.71	0.33	R	GLVLVAFSQYLQQCPFEDHVKLAK	E	Carbamidomethyl (C)	0.000000000000010000000000.0	Cmpd 639, AutoMSn(930.8301), 25.1 min
2	gi|55742764	serum albumin precursor [Canis lupus familiaris]	8952	68560	755	216	51	31	71.4	5.52	14530	1	0	0	930.831	2789.47	3	2789.46	0.0148	1	41.75	0.41	R	GLVLVAFSQYLQQCPFEDHVKLAK	E	Carbamidomethyl (C)	0.000000000000010000000000.0	Cmpd 673, AutoMSn(930.8314), 26.1 min
2	gi|55742764	serum albumin precursor [Canis lupus familiaris]	8952	68560	755	216	51	31	71.4	5.52	14656	1	0	0	942.453	2824.34	3	2824.34	0.0002	1	16.33	120	K	EFNAETFTFHADLCTLPEAEKQVK	K	Carbamidomethyl (C)	0.000000000000010000000000.0	Cmpd 492, AutoMSn(942.4533), 21.9 min
2	gi|55742764	serum albumin precursor [Canis lupus familiaris]	8952	68560	755	216	51	31	71.4	5.52	14657	5	0	0	942.454	2824.34	3	2824.34	0.0012	1	9.97	510	K	EFNAETFTFHADLCTLPEAEKQVK	K	Carbamidomethyl (C)	0.000000000000010000000000.0	Cmpd 490, AutoMSn(942.4536), 21.8 min
2	gi|55742764	serum albumin precursor [Canis lupus familiaris]	8952	68560	755	216	51	31	71.4	5.52	14660	10	0	0	942.457	2824.35	3	2824.34	0.0106	1	6.2	1200	K	EFNAETFTFHADLCTLPEAEKQVK	K	Carbamidomethyl (C)	0.000000000000010000000000.0	Cmpd 496, AutoMSn(942.4567), 21.9 min	emPAI	13.21
3	gi|585155053	PREDICTED: serum albumin [Leptonychotes weddellii]	5952	68683	398	152	27	17	41.1	5.61	1489	1	0	0	823.413	822.406	1	822.412	-0.0061	0	41.91	0.55	K	EVTEFAK	G			Cmpd 134, AutoMSn(823.4135), 13.8 min
3	gi|585155053	PREDICTED: serum albumin [Leptonychotes weddellii]	5952	68683	398	152	27	17	41.1	5.61	1490	1	0	0	823.415	822.408	1	822.412	-0.0043	0	36.47	1.9	K	EVTEFAK	G			Cmpd 114, AutoMSn(823.4153), 14.2 min
3	gi|585155053	PREDICTED: serum albumin [Leptonychotes weddellii]	5952	68683	398	152	27	17	41.1	5.61	1491	1	0	0	823.416	822.408	1	822.412	-0.0039	0	14.28	320	K	EVTEFAK	G			Cmpd 54, AutoMSn(823.4157), 14.0 min
3	gi|585155053	PREDICTED: serum albumin [Leptonychotes weddellii]	5952	68683	398	152	27	17	41.1	5.61	1492	1	0	0	823.416	822.409	1	822.412	-0.0037	0	49.01	0.11	K	EVTEFAK	G			Cmpd 140, AutoMSn(823.4159), 13.9 min
3	gi|585155053	PREDICTED: serum albumin [Leptonychotes weddellii]	5952	68683	398	152	27	17	41.1	5.61	1493	1	0	0	823.416	822.409	1	822.412	-0.0037	0	48.7	0.11	K	EVTEFAK	G			Cmpd 137, AutoMSn(823.4159), 13.9 min
3	gi|585155053	PREDICTED: serum albumin [Leptonychotes weddellii]	5952	68683	398	152	27	17	41.1	5.61	1494	1	0	0	823.417	822.409	1	822.412	-0.0031	0	44.83	0.28	K	EVTEFAK	G			Cmpd 117, AutoMSn(823.4165), 14.2 min
3	gi|585155053	PREDICTED: serum albumin [Leptonychotes weddellii]	5952	68683	398	152	27	17	41.1	5.61	1495	1	0	0	823.417	822.409	1	822.412	-0.0029	0	39.62	0.93	K	EVTEFAK	G			Cmpd 111, AutoMSn(823.4167), 14.1 min
3	gi|585155053	PREDICTED: serum albumin [Leptonychotes weddellii]	5952	68683	398	152	27	17	41.1	5.61	1496	1	0	0	823.417	822.41	1	822.412	-0.0025	0	40.08	0.83	K	EVTEFAK	G			Cmpd 139, AutoMSn(823.4171), 14.1 min
3	gi|585155053	PREDICTED: serum albumin [Leptonychotes weddellii]	5952	68683	398	152	27	17	41.1	5.61	1497	1	0	0	823.417	822.41	1	822.412	-0.0023	0	40.1	0.83	K	EVTEFAK	G			Cmpd 141, AutoMSn(823.4173), 14.2 min
3	gi|585155053	PREDICTED: serum albumin [Leptonychotes weddellii]	5952	68683	398	152	27	17	41.1	5.61	1498	1	0	0	823.418	822.411	1	822.412	-0.0017	0	40.02	0.85	K	EVTEFAK	G			Cmpd 144, AutoMSn(823.4179), 14.3 min
3	gi|585155053	PREDICTED: serum albumin [Leptonychotes weddellii]	5952	68683	398	152	27	17	41.1	5.61	1499	1	0	0	412.213	822.412	2	822.412	0	0	23.08	42	K	EVTEFAK	G			Cmpd 142, AutoMSn(412.2134), 14.0 min
3	gi|585155053	PREDICTED: serum albumin [Leptonychotes weddellii]	5952	68683	398	152	27	17	41.1	5.61	1500	1	0	0	412.213	822.412	2	822.412	0	0	35.28	2.5	K	EVTEFAK	G			Cmpd 150, AutoMSn(412.2134), 14.4 min
3	gi|585155053	PREDICTED: serum albumin [Leptonychotes weddellii]	5952	68683	398	152	27	17	41.1	5.61	1501	1	0	0	412.214	822.413	2	822.412	0.0009	0	40.34	0.79	K	EVTEFAK	G			Cmpd 147, AutoMSn(412.2139), 14.3 min
3	gi|585155053	PREDICTED: serum albumin [Leptonychotes weddellii]	5952	68683	398	152	27	17	41.1	5.61	1502	1	0	0	412.214	822.414	2	822.412	0.0021	0	40.34	0.79	K	EVTEFAK	G			Cmpd 145, AutoMSn(412.2145), 14.3 min
3	gi|585155053	PREDICTED: serum albumin [Leptonychotes weddellii]	5952	68683	398	152	27	17	41.1	5.61	1503	1	0	0	412.215	822.415	2	822.412	0.0025	0	26.67	18	K	EVTEFAK	G			Cmpd 146, AutoMSn(412.2147), 14.1 min
3	gi|585155053	PREDICTED: serum albumin [Leptonychotes weddellii]	5952	68683	398	152	27	17	41.1	5.61	1504	1	0	0	412.215	822.415	2	822.412	0.003	0	30.78	7.1	K	EVTEFAK	G			Cmpd 143, AutoMSn(412.2150), 14.0 min
3	gi|585155053	PREDICTED: serum albumin [Leptonychotes weddellii]	5952	68683	398	152	27	17	41.1	5.61	1505	1	0	0	823.423	822.416	1	822.412	0.0035	0	22.01	53	K	EVTEFAK	G			Cmpd 47, AutoMSn(823.4231), 13.8 min
3	gi|585155053	PREDICTED: serum albumin [Leptonychotes weddellii]	5952	68683	398	152	27	17	41.1	5.61	2047	1	0	0	449.745	897.475	2	897.474	0.0004	0	34.13	3.2	R	LCVLHEK	T	Carbamidomethyl (C)	0.0100000.0	Cmpd 115, AutoMSn(449.7446), 13.6 min
3	gi|585155053	PREDICTED: serum albumin [Leptonychotes weddellii]	5952	68683	398	152	27	17	41.1	5.61	2048	1	0	0	449.745	897.475	2	897.474	0.0007	0	40.43	0.75	R	LCVLHEK	T	Carbamidomethyl (C)	0.0100000.0	Cmpd 86, AutoMSn(449.7447), 13.5 min
3	gi|585155053	PREDICTED: serum albumin [Leptonychotes weddellii]	5952	68683	398	152	27	17	41.1	5.61	2049	1	0	0	449.745	897.475	2	897.474	0.0011	0	33.57	3.7	R	LCVLHEK	T	Carbamidomethyl (C)	0.0100000.0	Cmpd 105, AutoMSn(449.7449), 13.1 min
3	gi|585155053	PREDICTED: serum albumin [Leptonychotes weddellii]	5952	68683	398	152	27	17	41.1	5.61	2050	1	0	0	449.745	897.476	2	897.474	0.0014	0	34.04	3.3	R	LCVLHEK	T	Carbamidomethyl (C)	0.0100000.0	Cmpd 110, AutoMSn(449.7451), 13.5 min
3	gi|585155053	PREDICTED: serum albumin [Leptonychotes weddellii]	5952	68683	398	152	27	17	41.1	5.61	2051	1	0	0	449.745	897.476	2	897.474	0.0015	0	33.38	3.8	R	LCVLHEK	T	Carbamidomethyl (C)	0.0100000.0	Cmpd 102, AutoMSn(449.7451), 13.1 min
3	gi|585155053	PREDICTED: serum albumin [Leptonychotes weddellii]	5952	68683	398	152	27	17	41.1	5.61	2052	1	0	0	449.746	897.477	2	897.474	0.0024	0	32.94	4.2	R	LCVLHEK	T	Carbamidomethyl (C)	0.0100000.0	Cmpd 107, AutoMSn(449.7456), 13.2 min
3	gi|585155053	PREDICTED: serum albumin [Leptonychotes weddellii]	5952	68683	398	152	27	17	41.1	5.61	2053	1	0	0	449.746	897.477	2	897.474	0.0029	0	34.1	3.2	R	LCVLHEK	T	Carbamidomethyl (C)	0.0100000.0	Cmpd 112, AutoMSn(449.7458), 13.5 min
3	gi|585155053	PREDICTED: serum albumin [Leptonychotes weddellii]	5952	68683	398	152	27	17	41.1	5.61	2259	1	0	0	460.255	918.496	2	918.496	-0.0001	0	53.06	0.053	K	LCTVASLR	E	Carbamidomethyl (C)	0.01000000.0	Cmpd 256, AutoMSn(460.2551), 16.8 min
3	gi|585155053	PREDICTED: serum albumin [Leptonychotes weddellii]	5952	68683	398	152	27	17	41.1	5.61	2260	1	0	0	460.255	918.496	2	918.496	0.0002	0	53.35	0.05	K	LCTVASLR	E	Carbamidomethyl (C)	0.01000000.0	Cmpd 253, AutoMSn(460.2552), 16.7 min
3	gi|585155053	PREDICTED: serum albumin [Leptonychotes weddellii]	5952	68683	398	152	27	17	41.1	5.61	2859	4	0	0	981.513	980.506	1	980.511	-0.0057	1	16.18	210	R	FKCASLQK	F	Carbamidomethyl (C)	0.00100000.0	Cmpd 67, AutoMSn(981.5129), 12.5 min
3	gi|585155053	PREDICTED: serum albumin [Leptonychotes weddellii]	5952	68683	398	152	27	17	41.1	5.61	2860	1	0	0	981.515	980.508	1	980.511	-0.0031	1	45.17	0.26	R	FKCASLQK	F	Carbamidomethyl (C)	0.00100000.0	Cmpd 65, AutoMSn(981.5155), 12.3 min
3	gi|585155053	PREDICTED: serum albumin [Leptonychotes weddellii]	5952	68683	398	152	27	17	41.1	5.61	2861	1	0	0	981.516	980.508	1	980.511	-0.003	1	40.1	0.85	R	FKCASLQK	F	Carbamidomethyl (C)	0.00100000.0	Cmpd 63, AutoMSn(981.5156), 12.5 min
3	gi|585155053	PREDICTED: serum albumin [Leptonychotes weddellii]	5952	68683	398	152	27	17	41.1	5.61	2862	1	0	0	981.516	980.508	1	980.511	-0.0029	1	39.95	0.88	R	FKCASLQK	F	Carbamidomethyl (C)	0.00100000.0	Cmpd 62, AutoMSn(981.5157), 12.2 min
3	gi|585155053	PREDICTED: serum albumin [Leptonychotes weddellii]	5952	68683	398	152	27	17	41.1	5.61	2863	1	0	0	981.516	980.509	1	980.511	-0.0027	1	40.07	0.86	R	FKCASLQK	F	Carbamidomethyl (C)	0.00100000.0	Cmpd 60, AutoMSn(981.5159), 12.4 min
3	gi|585155053	PREDICTED: serum albumin [Leptonychotes weddellii]	5952	68683	398	152	27	17	41.1	5.61	2864	1	0	0	981.517	980.51	1	980.511	-0.0018	1	36.48	2	R	FKCASLQK	F	Carbamidomethyl (C)	0.00100000.0	Cmpd 68, AutoMSn(981.5168), 12.3 min
3	gi|585155053	PREDICTED: serum albumin [Leptonychotes weddellii]	5952	68683	398	152	27	17	41.1	5.61	2867	1	0	0	491.263	980.511	2	980.511	0.0002	1	38.05	1.4	R	FKCASLQK	F	Carbamidomethyl (C)	0.00100000.0	Cmpd 61, AutoMSn(491.2630), 12.4 min
3	gi|585155053	PREDICTED: serum albumin [Leptonychotes weddellii]	5952	68683	398	152	27	17	41.1	5.61	2869	1	0	0	491.263	980.512	2	980.511	0.001	1	25.77	23	R	FKCASLQK	F	Carbamidomethyl (C)	0.00100000.0	Cmpd 64, AutoMSn(491.2634), 12.5 min
3	gi|585155053	PREDICTED: serum albumin [Leptonychotes weddellii]	5952	68683	398	152	27	17	41.1	5.61	2871	1	0	0	491.264	980.513	2	980.511	0.0016	1	35.83	2.3	R	FKCASLQK	F	Carbamidomethyl (C)	0.00100000.0	Cmpd 66, AutoMSn(491.2638), 12.3 min
3	gi|585155053	PREDICTED: serum albumin [Leptonychotes weddellii]	5952	68683	398	152	27	17	41.1	5.61	2872	1	0	0	491.264	980.513	2	980.511	0.0018	1	34.89	2.8	R	FKCASLQK	F	Carbamidomethyl (C)	0.00100000.0	Cmpd 63, AutoMSn(491.2638), 12.2 min
3	gi|585155053	PREDICTED: serum albumin [Leptonychotes weddellii]	5952	68683	398	152	27	17	41.1	5.61	2879	1	0	0	982.467	981.46	1	981.466	-0.0055	0	40.39	0.75	K	EYEATLEK	C			Cmpd 155, AutoMSn(982.4672), 14.3 min
3	gi|585155053	PREDICTED: serum albumin [Leptonychotes weddellii]	5952	68683	398	152	27	17	41.1	5.61	2881	1	0	0	982.468	981.461	1	981.466	-0.0046	0	33.83	3.4	K	EYEATLEK	C			Cmpd 150, AutoMSn(982.4681), 14.1 min
3	gi|585155053	PREDICTED: serum albumin [Leptonychotes weddellii]	5952	68683	398	152	27	17	41.1	5.61	2882	1	0	0	982.468	981.461	1	981.466	-0.0044	0	40.6	0.71	K	EYEATLEK	C			Cmpd 153, AutoMSn(982.4684), 14.2 min
3	gi|585155053	PREDICTED: serum albumin [Leptonychotes weddellii]	5952	68683	398	152	27	17	41.1	5.61	2883	1	0	0	982.47	981.463	1	981.466	-0.0025	0	42.98	0.41	K	EYEATLEK	C			Cmpd 156, AutoMSn(982.4702), 14.5 min
3	gi|585155053	PREDICTED: serum albumin [Leptonychotes weddellii]	5952	68683	398	152	27	17	41.1	5.61	2884	1	0	0	982.471	981.463	1	981.466	-0.0022	0	45.77	0.22	K	EYEATLEK	C			Cmpd 153, AutoMSn(982.4705), 14.5 min
3	gi|585155053	PREDICTED: serum albumin [Leptonychotes weddellii]	5952	68683	398	152	27	17	41.1	5.61	2885	1	0	0	491.739	981.464	2	981.466	-0.0017	0	34.26	3.1	K	EYEATLEK	C			Cmpd 151, AutoMSn(491.7391), 14.2 min
3	gi|585155053	PREDICTED: serum albumin [Leptonychotes weddellii]	5952	68683	398	152	27	17	41.1	5.61	2886	1	0	0	491.741	981.467	2	981.466	0.0017	0	46.5	0.18	K	EYEATLEK	C			Cmpd 157, AutoMSn(491.7408), 14.6 min
3	gi|585155053	PREDICTED: serum albumin [Leptonychotes weddellii]	5952	68683	398	152	27	17	41.1	5.61	2887	1	0	0	491.741	981.468	2	981.466	0.0023	0	52.25	0.049	K	EYEATLEK	C			Cmpd 154, AutoMSn(491.7412), 14.5 min
3	gi|585155053	PREDICTED: serum albumin [Leptonychotes weddellii]	5952	68683	398	152	27	17	41.1	5.61	2888	1	0	0	491.902	981.789	2	981.466	0.3236	0	36.65	3.4	K	EYEATLEK	C			Cmpd 128, AutoMSn(491.9018), 14.5 min
3	gi|585155053	PREDICTED: serum albumin [Leptonychotes weddellii]	5952	68683	398	152	27	17	41.1	5.61	3223	1	0	0	508.789	1015.56	2	1015.57	-0.003	1	24.6	37	K	TPVSERVTK	C			Cmpd 27, AutoMSn(508.7889), 11.6 min
3	gi|585155053	PREDICTED: serum albumin [Leptonychotes weddellii]	5952	68683	398	152	27	17	41.1	5.61	3224	1	0	0	508.79	1015.57	2	1015.57	-0.0002	1	15.67	700	K	TPVSERVTK	C			Cmpd 8, AutoMSn(508.7903), 10.8 min
3	gi|585155053	PREDICTED: serum albumin [Leptonychotes weddellii]	5952	68683	398	152	27	17	41.1	5.61	3225	9	0	0	508.79	1015.57	2	1015.57	0	1	16.79	220	K	TPVSERVTK	C			Cmpd 14, AutoMSn(508.7904), 11.0 min
3	gi|585155053	PREDICTED: serum albumin [Leptonychotes weddellii]	5952	68683	398	152	27	17	41.1	5.61	3226	1	0	0	508.791	1015.57	2	1015.57	0.0009	1	22.33	63	K	TPVSERVTK	C			Cmpd 17, AutoMSn(508.7908), 11.0 min
3	gi|585155053	PREDICTED: serum albumin [Leptonychotes weddellii]	5952	68683	398	152	27	17	41.1	5.61	3237	1	0	0	1017.54	1016.53	1	1016.53	0.0018	0	35.64	2.8	K	SLHTLFGDK	L			Cmpd 247, AutoMSn(1017.5382), 16.3 min
3	gi|585155053	PREDICTED: serum albumin [Leptonychotes weddellii]	5952	68683	398	152	27	17	41.1	5.61	3365	1	0	0	1040.47	1039.46	1	1039.46	-0.005	0	52.06	0.051	K	TNCELFEK	L	Carbamidomethyl (C)	0.00100000.0	Cmpd 212, AutoMSn(1040.4667), 15.5 min
3	gi|585155053	PREDICTED: serum albumin [Leptonychotes weddellii]	5952	68683	398	152	27	17	41.1	5.61	3366	1	0	0	1040.47	1039.46	1	1039.46	-0.0045	0	34.93	2.7	K	TNCELFEK	L	Carbamidomethyl (C)	0.00100000.0	Cmpd 201, AutoMSn(1040.4672), 16.1 min
3	gi|585155053	PREDICTED: serum albumin [Leptonychotes weddellii]	5952	68683	398	152	27	17	41.1	5.61	3367	1	0	0	1040.47	1039.46	1	1039.46	-0.0045	0	42.08	0.51	K	TNCELFEK	L	Carbamidomethyl (C)	0.00100000.0	Cmpd 205, AutoMSn(1040.4672), 16.2 min
3	gi|585155053	PREDICTED: serum albumin [Leptonychotes weddellii]	5952	68683	398	152	27	17	41.1	5.61	3368	1	0	0	1040.47	1039.46	1	1039.46	-0.003	0	38.15	1.3	K	TNCELFEK	L	Carbamidomethyl (C)	0.00100000.0	Cmpd 206, AutoMSn(1040.4687), 15.4 min
3	gi|585155053	PREDICTED: serum albumin [Leptonychotes weddellii]	5952	68683	398	152	27	17	41.1	5.61	3369	1	0	0	1040.47	1039.46	1	1039.46	-0.0029	0	46.79	0.17	K	TNCELFEK	L	Carbamidomethyl (C)	0.00100000.0	Cmpd 222, AutoMSn(1040.4688), 16.0 min
3	gi|585155053	PREDICTED: serum albumin [Leptonychotes weddellii]	5952	68683	398	152	27	17	41.1	5.61	3370	1	0	0	1040.47	1039.46	1	1039.46	-0.0029	0	38.19	1.3	K	TNCELFEK	L	Carbamidomethyl (C)	0.00100000.0	Cmpd 198, AutoMSn(1040.4688), 16.0 min
3	gi|585155053	PREDICTED: serum albumin [Leptonychotes weddellii]	5952	68683	398	152	27	17	41.1	5.61	3371	1	0	0	1040.47	1039.46	1	1039.46	-0.0029	0	38.05	1.3	K	TNCELFEK	L	Carbamidomethyl (C)	0.00100000.0	Cmpd 219, AutoMSn(1040.4688), 16.0 min
3	gi|585155053	PREDICTED: serum albumin [Leptonychotes weddellii]	5952	68683	398	152	27	17	41.1	5.61	3372	1	0	0	1040.47	1039.46	1	1039.46	-0.0025	0	40.91	0.67	K	TNCELFEK	L	Carbamidomethyl (C)	0.00100000.0	Cmpd 209, AutoMSn(1040.4692), 15.5 min
3	gi|585155053	PREDICTED: serum albumin [Leptonychotes weddellii]	5952	68683	398	152	27	17	41.1	5.61	3373	1	0	0	1040.47	1039.46	1	1039.46	-0.0023	0	47.06	0.16	K	TNCELFEK	L	Carbamidomethyl (C)	0.00100000.0	Cmpd 216, AutoMSn(1040.4694), 15.9 min
3	gi|585155053	PREDICTED: serum albumin [Leptonychotes weddellii]	5952	68683	398	152	27	17	41.1	5.61	3374	1	0	0	520.739	1039.46	2	1039.46	-0.001	0	29.01	10	K	TNCELFEK	L	Carbamidomethyl (C)	0.00100000.0	Cmpd 114, AutoMSn(520.7390), 15.5 min
3	gi|585155053	PREDICTED: serum albumin [Leptonychotes weddellii]	5952	68683	398	152	27	17	41.1	5.61	3375	1	0	0	520.739	1039.46	2	1039.46	-0.0003	0	45.41	0.24	K	TNCELFEK	L	Carbamidomethyl (C)	0.00100000.0	Cmpd 200, AutoMSn(520.7393), 16.1 min
3	gi|585155053	PREDICTED: serum albumin [Leptonychotes weddellii]	5952	68683	398	152	27	17	41.1	5.61	3376	1	0	0	520.739	1039.46	2	1039.46	-0.0003	0	45.38	0.24	K	TNCELFEK	L	Carbamidomethyl (C)	0.00100000.0	Cmpd 223, AutoMSn(520.7394), 16.0 min
3	gi|585155053	PREDICTED: serum albumin [Leptonychotes weddellii]	5952	68683	398	152	27	17	41.1	5.61	3377	1	0	0	520.74	1039.46	2	1039.46	0.0001	0	43.83	0.34	K	TNCELFEK	L	Carbamidomethyl (C)	0.00100000.0	Cmpd 213, AutoMSn(520.7396), 15.6 min
3	gi|585155053	PREDICTED: serum albumin [Leptonychotes weddellii]	5952	68683	398	152	27	17	41.1	5.61	3378	1	0	0	520.74	1039.47	2	1039.46	0.0007	0	45.36	0.24	K	TNCELFEK	L	Carbamidomethyl (C)	0.00100000.0	Cmpd 197, AutoMSn(520.7398), 16.0 min
3	gi|585155053	PREDICTED: serum albumin [Leptonychotes weddellii]	5952	68683	398	152	27	17	41.1	5.61	3379	1	0	0	520.74	1039.47	2	1039.46	0.0011	0	45.16	0.25	K	TNCELFEK	L	Carbamidomethyl (C)	0.00100000.0	Cmpd 220, AutoMSn(520.7400), 16.0 min
3	gi|585155053	PREDICTED: serum albumin [Leptonychotes weddellii]	5952	68683	398	152	27	17	41.1	5.61	3380	1	0	0	520.74	1039.47	2	1039.46	0.0015	0	27.04	16	K	TNCELFEK	L	Carbamidomethyl (C)	0.00100000.0	Cmpd 214, AutoMSn(520.7402), 15.6 min
3	gi|585155053	PREDICTED: serum albumin [Leptonychotes weddellii]	5952	68683	398	152	27	17	41.1	5.61	3381	1	0	0	520.74	1039.47	2	1039.46	0.0015	0	17.84	140	K	TNCELFEK	L	Carbamidomethyl (C)	0.00100000.0	Cmpd 113, AutoMSn(520.7403), 15.4 min
3	gi|585155053	PREDICTED: serum albumin [Leptonychotes weddellii]	5952	68683	398	152	27	17	41.1	5.61	3382	1	0	0	520.74	1039.47	2	1039.46	0.0019	0	43.61	0.36	K	TNCELFEK	L	Carbamidomethyl (C)	0.00100000.0	Cmpd 207, AutoMSn(520.7404), 15.4 min
3	gi|585155053	PREDICTED: serum albumin [Leptonychotes weddellii]	5952	68683	398	152	27	17	41.1	5.61	3383	1	0	0	520.74	1039.47	2	1039.46	0.0019	0	49.3	0.096	K	TNCELFEK	L	Carbamidomethyl (C)	0.00100000.0	Cmpd 210, AutoMSn(520.7405), 15.5 min
3	gi|585155053	PREDICTED: serum albumin [Leptonychotes weddellii]	5952	68683	398	152	27	17	41.1	5.61	3384	1	0	0	520.741	1039.47	2	1039.46	0.003	0	40.48	0.73	K	TNCELFEK	L	Carbamidomethyl (C)	0.00100000.0	Cmpd 203, AutoMSn(520.7410), 16.2 min
3	gi|585155053	PREDICTED: serum albumin [Leptonychotes weddellii]	5952	68683	398	152	27	17	41.1	5.61	3385	1	0	0	520.741	1039.47	2	1039.46	0.0035	0	44.82	0.27	K	TNCELFEK	L	Carbamidomethyl (C)	0.00100000.0	Cmpd 217, AutoMSn(520.7412), 15.9 min
3	gi|585155053	PREDICTED: serum albumin [Leptonychotes weddellii]	5952	68683	398	152	27	17	41.1	5.61	3387	1	0	0	520.742	1039.47	2	1039.46	0.0057	0	20.02	82	K	TNCELFEK	L	Carbamidomethyl (C)	0.00100000.0	Cmpd 220, AutoMSn(520.7423), 15.7 min
3	gi|585155053	PREDICTED: serum albumin [Leptonychotes weddellii]	5952	68683	398	152	27	17	41.1	5.61	3388	1	0	0	520.744	1039.47	2	1039.46	0.0095	0	50.23	0.078	K	TNCELFEK	L	Carbamidomethyl (C)	0.00100000.0	Cmpd 216, AutoMSn(520.7442), 15.6 min
3	gi|585155053	PREDICTED: serum albumin [Leptonychotes weddellii]	5952	68683	398	152	27	17	41.1	5.61	4192	1	0	0	1135.63	1134.62	1	1134.63	-0.008	1	25.67	30	K	LAKEVTEFAK	G			Cmpd 193, AutoMSn(1135.6277), 15.1 min
3	gi|585155053	PREDICTED: serum albumin [Leptonychotes weddellii]	5952	68683	398	152	27	17	41.1	5.61	4193	1	0	0	568.321	1134.63	2	1134.63	-0.0016	1	65.32	0.0032	K	LAKEVTEFAK	G			Cmpd 186, AutoMSn(568.3207), 15.0 min
3	gi|585155053	PREDICTED: serum albumin [Leptonychotes weddellii]	5952	68683	398	152	27	17	41.1	5.61	4195	1	0	0	568.321	1134.63	2	1134.63	-0.0014	1	44.79	0.36	K	LAKEVTEFAK	G			Cmpd 182, AutoMSn(568.3208), 14.9 min
3	gi|585155053	PREDICTED: serum albumin [Leptonychotes weddellii]	5952	68683	398	152	27	17	41.1	5.61	4196	1	0	0	568.322	1134.63	2	1134.63	0.0001	1	67.61	0.0019	K	LAKEVTEFAK	G			Cmpd 175, AutoMSn(568.3215), 15.5 min
3	gi|585155053	PREDICTED: serum albumin [Leptonychotes weddellii]	5952	68683	398	152	27	17	41.1	5.61	4197	1	0	0	568.322	1134.63	2	1134.63	0.0003	1	23.37	50	K	LAKEVTEFAK	G			Cmpd 93, AutoMSn(568.3217), 14.9 min
3	gi|585155053	PREDICTED: serum albumin [Leptonychotes weddellii]	5952	68683	398	152	27	17	41.1	5.61	4198	1	0	0	568.322	1134.63	2	1134.63	0.0006	1	59.91	0.011	K	LAKEVTEFAK	G			Cmpd 189, AutoMSn(568.3218), 15.0 min
3	gi|585155053	PREDICTED: serum albumin [Leptonychotes weddellii]	5952	68683	398	152	27	17	41.1	5.61	4199	1	0	0	568.322	1134.63	2	1134.63	0.0012	1	64.81	0.0036	K	LAKEVTEFAK	G			Cmpd 197, AutoMSn(568.3221), 15.4 min
3	gi|585155053	PREDICTED: serum albumin [Leptonychotes weddellii]	5952	68683	398	152	27	17	41.1	5.61	4200	1	0	0	568.322	1134.63	2	1134.63	0.0013	1	67.73	0.0018	K	LAKEVTEFAK	G			Cmpd 203, AutoMSn(568.3222), 15.6 min
3	gi|585155053	PREDICTED: serum albumin [Leptonychotes weddellii]	5952	68683	398	152	27	17	41.1	5.61	4201	1	0	0	568.322	1134.63	2	1134.63	0.0018	1	72.38	0.00063	K	LAKEVTEFAK	G			Cmpd 199, AutoMSn(568.3224), 15.5 min
3	gi|585155053	PREDICTED: serum albumin [Leptonychotes weddellii]	5952	68683	398	152	27	17	41.1	5.61	5302	1	0	0	640.283	1278.55	2	1278.56	-0.0125	0	16.33	210	R	YNDLGEEHFR	G			Cmpd 65, AutoMSn(640.2825), 14.9 min
[truncated: 14,817 more rows]

## Sheet: CCDS rep2
Header	--------------------------------------------------------
Search title	Submitted from Oat CDS rep2 mammalia ncbi by Mascot Daemon on SERVER-BIOINFO
[truncated: 14,803 more rows]

## Sheet: CCDS rep3
Header	--------------------------------------------------------
[truncated: 16,869 more rows]

[truncated: 6 more sheets: Ageing rep1, Ageing rep2, Ageing rep3, Adult rep1, Adult rep2, Adult rep3]
